# Supplementary material for: Rhizobium symbiosis improves amino acid and secondary metabolite biosynthesis of tungsten-stressed soybean (Glycine max)
Source: Front Plant Sci. 2024 Apr 2;15:1355136. doi: 10.3389/fpls.2024.1355136 (PMC11020092; doi:10.3389/fpls.2024.1355136)
Supplement: Supplementary file 1 [file DataSheet_1.zip]

Archive with 16 entries (15 files):
- SI/
- SI/SI Figure 1.jpg
- SI/SI Figure 2.jpg
- SI/SI Figure 3.jpg
- SI/SI Figure 4.jpg
- SI/SI_1.pdf
- SI/SI_Table_1.xlsx
- SI/SI_Table_2.xlsx
- SI/SI_Table_3.xlsx
- SI/SI_Table_4.xlsx
- SI/SI_Table_5.xlsx
- SI/SI_Table_6.xlsx
- SI/SI_Table_7.xlsx
- SI/SI_Table_8.xlsx
- SI/Supplement_information_manuscript.docx
- SI/Supplement_information_manuscript.pdf
