# Supplementary material for: Rhizobium symbiosis improves amino acid and secondary metabolite biosynthesis of tungsten-stressed soybean (Glycine max)
Source: Front Plant Sci. 2024 Apr 2;15:1355136. doi: 10.3389/fpls.2024.1355136 (PMC11020092; doi:10.3389/fpls.2024.1355136)
Supplement: Supplementary file 1 [file DataSheet_1.zip › SI/SI_Table_1.xlsx]

## Sheet: SI TABLE 1
SI TABLE 1| Concentrations of photosynthetic pigments (A) as well as chlorophyll fluorescence parameters (B) of dark adapted soybean plants during the rapid light curve (RLC) measurement at a PAR of 191, 634 and 1157. Parameters shown are Fv/Fm potential quantum yield, Y(II) effective photochemical quantum yield, ETR relative electron transport rate, NPQ non-photochemical quenching, qP coefficien…
		N fed									N fix
		Control				0.5 mM Tungsten					Control				0.5 mM Tungsten
(A) Pigments	Unit	Means		S.E.	sig.	Means		S.E.	sig.		Means		S.E.	sig.	Means		S.E.	sig.
Total Carotenoids	mg-1 fwt.	0.45	±	0.13	A	0.45	±	0.05	A		0.56	±	0.03	A	0.54	±	0.1	A
Total Chlorophyll a	mg-1 fwt.	4.16	±	0.99	A	3.98	±	0.47	A		5.23	±	0.43	A	5.32	±	0.2	A
Total Chlorophyll b	mg-1 fwt.	2.39	±	0.23	A	2.2	±	0.14	A		2.6	±	0.1	A	2.79	±	0.12	A
		N fed									N fix
		Control				W					Control				W
(B) Parameters	PAR	Means		S.E.	sig.	Means		S.E.	sig.		Means		S.E.	sig.	Means		S.E.	sig.
Fv/Fm		0.78	±	0.01	A	0.78	±	0.02	A		0.79	±	0.0024	A	0.79	±	0.01	A
Y(II)	191	0.34	±	0.05	A	0.24	±	0.24	B		0.42	±	0.02	A	0.25	±	0.01	B
	634	0.13	±	0.02	A	0.07	±	0.07	B		0.18	±	0.02	A	0.08	±	0.01	B
	1157	0.07	±	0.02	B	0.04	±	0.04	B		0.1	±	0.01	A	0.04	±	0.0024	B
ETR	191	27.57	±	3.9	A	18.83	±	2.09	B		33.4	±	1.5	A	19.7	±	0.62	B
	634	33.83	±	6.24	A	19.87	±	2.57	B		47.67	±	3.99	A	21.07	±	1.41	B
	1157	33.53	±	7.27	B	21.5	±	2.8	B		50.4	±	5.61	A	20.77	±	1.17	B
NPQ	191	0.46	±	0.06	B	1.16	±	0.2	A		0.29	±	0.03	C	1.13	±	0.17	A
	634	1	±	0.04	B	1.57	±	0.12	A		0.45	±	0.06	C	1.61	±	0.22	A
	1157	1.36	±	0.04	B	1.75	±	0.04	A		0.64	±	0.07	C	1.79	±	0.21	A
qP	191	0.49	±	0.07	A	0.38	±	0.05	A		0.56	±	0.03	A	0.39	±	0.03	A
	634	0.2	±	0.04	A	0.13	±	0.02	B		0.25	±	0.02	A	0.14	±	0.02	B
	1157	0.12	±	0.03	A	0.08	±	0.01	A		0.15	±	0.02	A	0.07	±	0.01	A
qN	191	0.37	±	0.03	B	0.62	±	0.05	A		0.27	±	0.02	C	0.61	±	0.04	A
	634	0.59	±	0.01	B	0.71	±	0.02	A		0.37	±	0.03	C	0.71	±	0.04	A
	1157	0.67	±	0.01	B	0.74	±	0.01	A		0.46	±	0.03	C	0.73	±	0.03	A
