# Supplementary material for: Rhizobium symbiosis improves amino acid and secondary metabolite biosynthesis of tungsten-stressed soybean (Glycine max)
Source: Front Plant Sci. 2024 Apr 2;15:1355136. doi: 10.3389/fpls.2024.1355136 (PMC11020092; doi:10.3389/fpls.2024.1355136)
Supplement: Supplementary file 1 [file DataSheet_1.zip › SI/SI_Table_2.xlsx]

## Sheet: SI TABLE 2
SI TABLE 2 | Leaf (A), stem (B) and root (C) concentrations, as well as root to shoot translocation factors (D) of tungsten, as well as macro- and micronutrients of soybean (Glycine max cv Primus) grown semi-hydroponically without (Control) or with tungsten (0.5 mM W) and two different nitrogen supply regimes (N fix: inoculated with B. japonicum, week 1&2 0.25mM KNO3 & week 3-5 zero N; N fed: wee…
Organ	unit		N fed									N fix
			Control				0.5 mM W					Control				0.5 mM W
(A) Leaf
W	mg kg-1		LOQ			B	286.24	±	44.54	A		LOQ			B	218.22	±	20.14	A
Ca	g kg-1		9.78205	±	0.2816	A	10.8102	±	1.67656	A		11.0114	±	0.58407	A	9.15483	±	0.86679	A
K	g kg-1		21.8825	±	0.76695	A	27.9353	±	5.97169	A		14.4072	±	0.58559	B	11.2737	±	0.79791	C
Mg	g kg-1		8.70462	±	0.22666	A	10.1454	±	1.66466	A		6.90765	±	0.47056	B	6.30179	±	0.61304	B
P	g kg-1		2.70089	±	0.22444	A	2.5031	±	0.06696	A		3.21476	±	0.27113	A	2.87061	±	0.13003	A
S	g kg-1		2.70251	±	0.17821	B	3.87806	±	0.74052	A		5.11888	±	0.33893	A	5.47178	±	0.86194	A
Fe	mg kg-1		99.39	±	8.83	B	321.76	±	58.66	A		608.04	±	194.23	A	621.67	±	311.58	A
Mn	mg kg-1		51.31	±	2.67	B	44.29	±	7.28	B		99.26	±	7.96	A	54.13	±	6.61	B
Cu	mg kg-1		4.63	±	0.46	B	4.52	±	0.42	B		6.73	±	0.57	A	5.96	±	0.47	A
Zn	mg kg-1		9.47	±	1.23	C	7.96	±	0.5	C		21.15	±	1.69	A	14.4	±	1.52	B
Na	mg kg-1		187.53	±	44.6	A	228.94	±	55.86	A		165.22	±	50.1	A	118.31	±	43.43	A
(B) Stem
W	mg kg-1		LOQ			B	270.74	±	73.54	A		LOQ			B	150.19	±	14.94	A
Ca	g kg-1		3.33802	±	0.10868	B	3.043	±	0.24153	B		4.66315	±	0.2189	A	2.93562	±	0.11079	B
K	g kg-1		20.3473	±	2.42032	A	22.4585	±	1.86282	A		12.2118	±	0.52987	B	8.94141	±	0.58683	C
Mg	g kg-1		5.57142	±	0.24809	A	5.03079	±	0.79678	A		5.99027	±	0.48838	A	3.72653	±	0.32185	B
P	g kg-1		1.47008	±	0.07461	B	1.40733	±	0.07647	B		2.2146	±	0.03687	A	2.05543	±	0.12236	A
S	g kg-1		2.48591	±	0.08492	B	3.78673	±	0.8319	A		4.07816	±	0.381	A	3.19076	±	0.35939	A
Fe	mg kg-1		110.95	±	7.9	B	155.45	±	33.24	B		223.42	±	36.32	A	309.2	±	47.38	A
Mn	mg kg-1		12.69	±	0.96	B	8.58	±	0.63	C		24.31	±	0.7	A	11.84	±	0.47	B
Cu	mg kg-1		4.76	±	0.41	A	4.3	±	0.29	A		5.63	±	0.42	A	5.34	±	0.31	A
Zn	mg kg-1		5.69	±	0.53	B	5.69	±	0.6	B		10.07	±	0.27	A	6.78	±	0.5	B
Na	mg kg-1		276.18	±	31.53	A	1209.56	±	435.7	A		89.03	±	19.96	B	187.93	±	32.53	A
(C) Root
W	mg kg-1		LOQ			C	473.74	±	30.71	B		LOQ			C	701.79	±	92.13	A
Ca	g kg-1		8.68562	±	1.14079	A	8.95091	±	0.13858	A		5.72503	±	0.21724	C	6.44949	±	0.19107	B
K	g kg-1		36.8714	±	1.77145	A	14.9892	±	1.87448	C		27.0976	±	1.0332	B	6.85788	±	0.67226	D
Mg	g kg-1		14.7993	±	0.38833	A	6.72904	±	1.17363	B		6.89582	±	1.14833	B	2.87278	±	0.14622	C
P	g kg-1		2.19584	±	0.18404	B	2.25632	±	0.07399	B		3.34886	±	0.25036	A	3.04334	±	0.0897	A
S	g kg-1		10.5004	±	0.33197	B	5.84743	±	0.37712	C		12.3275	±	0.17047	A	4.1735	±	0.21255	D
Fe	mg kg-1		702.84	±	115.65	A	1213.57	±	225.32	A		860.53	±	319.77	A	1075.99	±	81.25	A
Mn	mg kg-1		73.63	±	10.29	B	84.86	±	14.89	B		179.63	±	21.21	A	49.43	±	4.44	B
Cu	mg kg-1		10.64	±	0.73	B	19.4	±	1.03	A		10.76	±	0.63	B	17.51	±	0.74	A
Zn	mg kg-1		14.83	±	1.51	B	19.42	±	2.59	B		25.4	±	1.4	A	23.93	±	2.03	A
Na	mg kg-1		1011.5	±	201.73	B	2646.96	±	134.98	A		1613.79	±	225.01	B	2339.58	±	78.46	A
(D) Translocation Factor (TF)
W			LOQ				1.18	±	0.21	A		LOQ				0.57	±	0.14	B
Ca			1.6	±	0.2	B	1.54	±	0.21	B		2.72	±	0.14	A	1.87	±	0.12	B
K			1.15	±	0.06	B	3.72	±	1.13	A		0.98	±	0.02	C	3.06	±	0.36	A
Mg			0.97	±	0.02	B	2.66	±	0.87	A		1.99	±	0.27	A	3.55	±	0.46	A
P			1.92	±	0.04	A	1.73	±	0.04	B		1.63	±	0.1	B	1.62	±	0.11	B
S			0.49	±	0.02	C	1.3	±	0.24	A		0.74	±	0.04	B	2.09	±	0.29	A
Fe			0.33	±	0.07	A	0.45	±	0.13	A		1.1	±	0.27	A	0.93	±	0.37	A
Mn			0.94	±	0.17	B	0.69	±	0.17	B		0.71	±	0.09	B	1.33	±	0.09	A
Cu			0.88	±	0.05	B	0.46	±	0.04	D		1.15	±	0.09	A	0.65	±	0.04	C
Zn			1.03	±	0.09	B	0.74	±	0.1	B		1.23	±	0.09	A	0.89	±	0.09	B
