# Supplementary material for: Rhizobium symbiosis improves amino acid and secondary metabolite biosynthesis of tungsten-stressed soybean (Glycine max)
Source: Front Plant Sci. 2024 Apr 2;15:1355136. doi: 10.3389/fpls.2024.1355136 (PMC11020092; doi:10.3389/fpls.2024.1355136)
Supplement: Supplementary file 1 [file DataSheet_1.zip › SI/SI_Table_3.xlsx]

## Sheet: SI TABLE 3
SI TABLE 3 | Leaf tissue concentrations of sugars and sugar alcohols (A), amino acids (B), organic acids (C), polyamines (D) as well as further “non-QC metabolites” (E) of soybean (Glycine max cv Primus) grown semi-hydroponically without (Control) or with 0.5 mM tungsten in the nutrient solution and two different nitrogen supply regimes (N fix: inoculated with B. japonicum, week 1&2 0.25mM KNO3 &…
		N fed									N fix
		Control				0.5 mM Tungsten					Control				0.5 mM Tungsten					loadings PC1	loadings PC2	loadings PC3	loadings PC4
Metabolites Leaves	Unit	Means		S.E.	sig.	Means		S.E.	sig.		Means		S.E.	sig.	Means		S.E.	sig.	Metabolites Leaves
A) Sugars and Sugar alcohols																			Sugars and Sugar alcohols
Total sol. Carbohydrates*	nmol mg-1 fwt.	53.31	±	2.07	B	73.38	±	8.5	A		50.81	±	3.34	B	108.16	±	19.24	A	Total sol. Carbohydrates*
Total Starch*	nmol mg-1 fwt.	119.62	±	6.65	A	118.62	±	5.51	A		160.53	±	16.9	A	128.68	±	24.52	A	Total Starch*
Total Sugars and Sugar Alcohols	nmol mg-1 fwt.	10.38	±	0.93	C	22.36	±	3.35	B		10.73	±	1.21	C	62.32	±	0.81	A	Total Sugars and Sugar Alcohols
Sucrose	nmol mg-1 fwt.	7.05	±	0.86	B	8.28	±	0.98	B		6.28	±	0.77	B	12.02	±	0.29	A	Sucrose	0.0154448	0.0181716	0.0117993	0.000797676
Glucose	nmol mg-1 fwt.	0.18	±	0.05	C	5.66	±	1.77	B		0.6	±	0.24	C	28.1	±	1.09	A	Glucose	0.133402	0.112811	-0.145219	0.0274432
Fructose	nmol mg-1 fwt.	0.51	±	0.15	C	5.51	±	0.65	B		1.09	±	0.51	C	18.5	±	0.56	A	Fructose	0.0939863	0.0981568	-0.100134	-0.000457151
Raffinose	nmol mg-1 fwt.	0.03	±	0.0022	B	0.07	±	0.01	A		0.01	±	0.0015	C	0.04	±	0.01	B	Raffinose	0.00285532	0.0776044	-0.0398923	0.0392181
Threitol	nmol mg-1 fwt.	0.03	±	0.0024	B	0.02	±	0.0011	B		0.02	±	0.0018	B	0.04	±	0.01	A	Threitol	0.0137876	0.00657106	0.0233659	-0.010445
Trehalose	nmol mg-1 fwt.	0.02	±	0.0016	A	0.03	±	0.01	A		0.01	±	0.0012	B	0.03	±	0.01	A	Trehalose	0.00505317	0.0340239	-0.00520452	0.0572815
Melibiose	nmol mg-1 fwt.	0.08	±	0.01	B	0.15	±	0.03	B		0.1	±	0.01	B	0.47	±	0.06	A	Melibiose	0.0490254	0.0316249	-0.00281742	-0.029034
myo Inositol	nmol mg-1 fwt.	2.27	±	0.35	A	1.94	±	0.26	A		2.3	±	0.18	A	1.12	±	0.1	B	myo Inositol	-0.0174326	-0.0165351	-0.0114916	0.0288694
Galactinol	nmol mg-1 fwt.	0.01	±	0.00038	B	0.02	±	0.00048	A		0.01	±	0.00059	B	0.02	±	0.0031	A	Galactinol	0.0190255	0.0435071	-0.0415253	0.0131553
Maltose	nmol mg-1 fwt.	0.14	±	0.0047	C	0.26	±	0.02	B		0.15	±	0.02	C	0.41	±	0.05	A	Maltose	0.0292545	0.0270646	-0.018446	0.00864002
Galactose	nmol mg-1 fwt.	0.08	±	0.01	C	0.42	±	0.11	B		0.15	±	0.07	C	1.56	±	0.21	A	Galactose	0.0800568	0.0651838	-0.0508926	-0.032257
B) Amino acids																			Amino acids
Total Amino Acids	nmol mg-1 fwt.	25.75	±	5.35	B	10.6	±	1.73	C		13.21	±	1.62	C	45.63	±	5.4	A	Total Amino Acids
Asparagine	nmol mg-1 fwt.	14.79	±	3.7	A	2.95	±	0.32	B		0.26	±	0.16	C	16.13	±	4.82	A	Asparagine	0.00599936	0.183132	0.247421	0.0387501
Glutamine	nmol mg-1 fwt.	0.72	±	0.2	A	0.14	±	0.05	A		0.26	±	0.05	A	0.81	±	0.37	A	Glutamine	0.00164535	-0.00455916	0.152022	-0.0726365
Tryptophan	nmol mg-1 fwt.	0.54	±	0.03	B	0.36	±	0.17	B		0.64	±	0.05	B	1.04	±	0.11	A	Tryptophan	0.0309363	-0.0300102	0.10901	-0.0187479
Alanine	nmol mg-1 fwt.	1.08	±	0.28	A	0.27	±	0.09	B		2.87	±	0.71	A	2.01	±	0.36	A	Alanine	0.0629991	-0.148881	0.241864	0.336125
Aspartic acid	nmol mg-1 fwt.	0.76	±	0.13	A	0.21	±	0.05	B		0.48	±	0.05	A	0.46	±	0.05	A	Aspartic acid	-0.00669929	-0.0220774	0.0972054	-0.0645306
Glutamic acid	nmol mg-1 fwt.	5.36	±	0.85	A	3.67	±	1.22	A		6.72	±	0.8	A	5.06	±	2.07	A	Glutamic acid	-0.0105646	-0.0317821	0.0218598	-0.0568867
Glycine	nmol mg-1 fwt.	0.2	±	0.05	C	0.36	±	0.01	B		0.13	±	0.02	C	1.38	±	0.23	A	Glycine	0.056418	0.0623172	0.0208712	0.0146416
Isoleucine	nmol mg-1 fwt.	0.06	±	0.0032	C	0.22	±	0.07	B		0.02	±	0.0017	D	2	±	0.13	A	Isoleucine	0.0951483	0.12852	0.0316603	-0.0220969
Leucine	nmol mg-1 fwt.	0.03	±	0.00096	B	0.11	±	0.05	B		0.02	±	0.0033	C	1.28	±	0.24	A	Leucine	0.105736	0.106175	0.0352918	-0.0134032
Lysine	nmol mg-1 fwt.	0.03	±	0.01	B	0.02	±	0.01	B		0.02	±	0.0038	B	0.07	±	0.01	A	Lysine	0.029535	0.00870491	0.0886595	-0.080694
Methionine	nmol mg-1 fwt.	0.0014	±	6.4e-05	A	0.001	±	0.00015	A		0.00081	±	0.00047	A	0.01	±	0.01	A	Methionine	0.053515	0.0637745	0.0878738	-0.0540831
Phenylalanine	nmol mg-1 fwt.	0.38	±	0.04	B	0.19	±	0.03	C		0.08	±	0.01	D	1.44	±	0.34	A	Phenylalanine	0.0404833	0.0747701	0.13118	-0.0351488
Serine	nmol mg-1 fwt.	1.23	±	0.28	A	0.59	±	0.06	B		1.38	±	0.16	A	1.16	±	0.14	A	Serine	0.00578066	-0.0293528	0.0547153	0.00766774
Proline	nmol mg-1 fwt.	0.14	±	0.06	C	1.2	±	0.44	B		0.07	±	0.02	C	7.81	±	2.44	A	Proline	0.103965	0.140495	-0.0271532	-0.0625036
Threonine	nmol mg-1 fwt.	0.3	±	0.04	B	0.15	±	0.01	D		0.19	±	0.01	C	0.63	±	0.12	A	Threonine	0.026728	0.0130546	0.0842583	-0.0155766
Tyrosine	nmol mg-1 fwt.	0.03	±	0.003	B	0.04	±	0.01	B		0.02	±	0.0033	C	0.81	±	0.31	A	Tyrosine	0.0889356	0.0727426	0.106464	-0.0683714
Valine	nmol mg-1 fwt.	0.06	±	0.01	A	0.12	±	0.04	A		0.05	±	0.0048	A	3.29	±	1.53	A	Valine	0.112754	0.0808006	0.0800229	-0.0120327
Ornithine	nmol mg-1 fwt.	0.04	±	0.01	A	0.02	±	0.0036	A		0.01	±	0.00063	B	0.24	±	0.23	A	Ornithine	0.0183907	0.0602136	0.114632	-0.0514067
C) Organic acids																			Organic acids
Total Organic Acids	nmol mg-1 fwt.	17.4	±	1.38	A	15.16	±	1.02	A		7.58	±	1.09	B	6.4	±	0.48	B	Total Organic Acids
Citric acid	nmol mg-1 fwt.	5.66	±	0.66	A	3.01	±	0.65	B		1.67	±	0.24	B	0.68	±	0.08	C	Citric acid	-0.0576169	0.00987631	0.02277	0.0678979
Fumaric acid	nmol mg-1 fwt.	5	±	0.37	A	3.59	±	0.56	A		1.93	±	0.43	B	1.37	±	0.61	B	Fumaric acid	-0.0503931	0.0159018	-0.002251	0.0522551
Gluconic acid	nmol mg-1 fwt.	0.01	±	0.0024	B	0.02	±	0.0044	B		0.01	±	0.0017	B	0.04	±	0.01	A	Gluconic acid	0.0292348	0.0327669	0.0249448	-0.0422474
Malic acid	nmol mg-1 fwt.	4.39	±	0.65	A	4.75	±	0.18	A		2.19	±	0.4	B	2.43	±	0.23	B	Malic acid	-0.018992	0.0296441	-0.00940004	0.0108504
Pyruvic acid	nmol mg-1 fwt.	0.19	±	0.05	A	0.22	±	0.02	A		0.23	±	0.07	A	0.17	±	0.03	A	Pyruvic acid	-0.00229248	-0.00382576	-0.0395728	-0.00814797
Succinic acid	nmol mg-1 fwt.	1.23	±	0.13	B	1.8	±	0.21	A		0.72	±	0.09	C	1.03	±	0.16	B	Succinic acid	-0.00815009	0.0343078	-0.0136682	0.0392048
Threonic acid	nmol mg-1 fwt.	0.46	±	0.09	A	0.42	±	0.08	A		0.35	±	0.08	A	0.25	±	0.0043	A	Threonic acid	-0.0170124	0.00472883	0.0110184	0.0271758
α-Ketoglutaric acid	nmol mg-1 fwt.	0.37	±	0.07	B	1.28	±	0.36	A		0.37	±	0.14	B	0.31	±	0.08	B	α-Ketoglutaric acid	-0.0143813	0.0401439	-0.106474	-0.0373113
Lactic acid	nmol mg-1 fwt.	0.08	±	0.01	A	0.09	±	0.02	A		0.06	±	0.0032	A	0.06	±	0.01	A	Lactic acid	-0.00509109	0.011116	-0.0107449	0.0382652
Oxaloacetic acid	nmol mg-1 fwt.	0.03	±	0.01	B	0.02	±	0.0023	B		0.05	±	0.02	A	0.06	±	0.01	A	Oxaloacetic acid	0.0281617	-0.0113052	0.0542647	-0.0148887
D) Polyamines																			Polyamines
Total Polyamines	nmol mg-1 fwt.	1.1	±	0.35	C	0.96	±	0.39	C		4.3	±	0.28	B	22.7	±	1.8	A	Total Polyamines
Putrescine	pmol mg-1 fwt.	0.55	±	0.15	C	0.75	±	0.29	C		3.3	±	0.3	B	14.8	±	1.4	A	Putrescine	0.102996	-0.0408126	0.0276755	-0.0578321
Spermidine	pmol mg-1 fwt.	0.54	±	0.38	C	0.21	±	0.1	C		1.1	±	0.1	B	7.9	±	2.4	A	Spermidine	0.109884	-0.0451954	0.130835	0.0376052
E) Non-QC Metabolites																			Non-QC Metabolites
Alloinositol	area mg-1 fwt.	0.4	±	0.04	A	0.33	±	0.04	A		0.11	±	0.06	B	0.43	±	0.01	A	Alloinositol	0.000463738	0.0847694	0.0807606	0.0538172
Ascorbic acid	area mg-1 fwt.	0.0016	±	0.00018	A	0.0016	±	0.00015	A		0.00089	±	8.6e-05	B	0.0035	±	0.0014	A	Ascorbic acid	0.0186382	0.0390629	0.0403469	-0.0164236
Glyceric acid	area mg-1 fwt.	0.04	±	0.0014	A	0.02	±	0.0021	B		0.05	±	0.0046	A	0.02	±	0.002	B	Glyceric acid	-0.0145157	-0.0461499	0.0488295	-0.00884241
Lupeol	area mg-1 fwt.	0.01	±	0.0018	B	0.02	±	0.0024	A		0.01	±	0.00071	C	0.04	±	0.01	A	Lupeol	0.0291227	0.0785749	0.00964775	0.0172216
Maleic acid	area mg-1 fwt.	0.15	±	0.02	A	0.11	±	0.03	A		0.02	±	0.0019	B	0.06	±	0.02	B	Maleic acid	-0.0267234	0.062551	0.0436157	0.0861415
Malonic acid	area mg-1 fwt.	0.77	±	0.09	A	0.59	±	0.07	A		0.72	±	0.13	A	0.49	±	0.09	A	Malonic acid	-0.0132982	-0.00703163	0.00472924	-0.0297917
Octadecanoic acid	area mg-1 fwt.	0.06	±	0.0025	A	0.07	±	0.01	A		0.05	±	0.0049	A	0.07	±	0.01	A	Octadecanoic acid	0.00327344	0.00994375	0.00444454	0.0251083
Palmitic Acid	area mg-1 fwt.	0.11	±	0.01	A	0.12	±	0.02	A		0.1	±	0.01	A	0.12	±	0.02	A	Palmitic Acid	0.00224952	0.00745249	0.00694029	0.0338866
Phytol	area mg-1 fwt.	0.05	±	0.01	A	0.03	±	0.0026	B		0.07	±	0.01	A	0.05	±	0.01	A	Phytol	0.00671847	-0.0287178	0.0209799	-0.0339122
Pinitol	area mg-1 fwt.	0.37	±	0.09	B	0.56	±	0.03	B		0.56	±	0.05	B	0.69	±	0.05	A	Pinitol	0.0209325	-0.00263092	-0.0360217	0.0145763
Beta Sitosterol	area mg-1 fwt.	0.02	±	0.0026	B	0.02	±	0.0022	B		0.02	±	0.001	C	0.04	±	0.01	A	Beta Sitosterol	0.0188706	0.0239677	0.0173659	0.00319387
Stigmasterol	area mg-1 fwt.	0.02	±	0.0022	A	0.02	±	0.0026	A		0.02	±	0.00075	A	0.04	±	0.01	A	Stigmasterol	0.0201646	0.0130434	0.021081	-0.00460395
Linolenic acid	area mg-1 fwt.	0.07	±	0.01	A	0.1	±	0.02	A		0.08	±	0.01	A	0.08	±	0.004	A	Linolenic acid	0.00317833	0.000962773	-0.0178634	0.0484487
Allantoic acid	area mg-1 fwt.	0.0047	±	0.0019	A	0.00086	±	0.00038	A		0.01	±	0.0027	A	0.02	±	0.01	A	Allantoic acid	0.0694133	-0.0446824	0.147471	-0.140723
Allantoin	area mg-1 fwt.	0.01	±	0.0034	B	0.0045	±	0.00039	B		0.01	±	0.0034	B	0.06	±	0.02	A	Allantoin	0.0646824	0.00786658	0.107768	-0.0442622
GABA	area mg-1 fwt.	0.02	±	0.002	A	0.01	±	0.00041	B		0.03	±	0.0037	A	0.02	±	0.0015	A	GABA	0.00621239	-0.0376268	0.0518965	-0.0355828
Glycolic acid	area mg-1 fwt.	0.00048	±	4.3e-05	B	0.00077	±	0.00017	A		0.0004	±	5.8e-05	B	0.0012	±	0.00019	A	Glycolic acid	0.0254507	0.032998	-0.00019119	0.0186473
Urea	area mg-1 fwt.	1.2e-05	±	1.2e-05	A	0.00031	±	0.00019	A		0.02	±	0.01	A	0.01	±	0.0048	A	Urea	0.290692	-0.233475	-0.195939	0.305994
