# Supplementary material for: Rhizobium symbiosis improves amino acid and secondary metabolite biosynthesis of tungsten-stressed soybean (Glycine max)
Source: Front Plant Sci. 2024 Apr 2;15:1355136. doi: 10.3389/fpls.2024.1355136 (PMC11020092; doi:10.3389/fpls.2024.1355136)
Supplement: Supplementary file 1 [file DataSheet_1.zip › SI/SI_Table_4.xlsx]

## Sheet: SI TABLE 4
SI TABLE 4 | Root tissue concentrations of sugars and sugar alcohols (A), amino acids (B), organic acids (C), polyamines (D) as well as further “non-QC metabolites” (E) of soybean (Glycine max cv Primus) grown semi-hydroponically without (Control) or with 0.5 mM tungsten in the nutrient solution and two different nitrogen supply regimes (N fix: inoculated with B. japonicum, week 1&2 0.25mM KNO3 &…
		N fed									N fix
		Control				0.5 mM Tungsten					Control				0.5 mM Tungsten					loadings PC1	loadings PC2	loadings PC3	loadings PC4
Metabolites roots	Unit	Means		S.E.	sig.	Means		S.E.	sig.		Means		S.E.	sig.	Means		S.E.	sig.	Metabolites roots
A) Sugars and Sugar alcohols																			Sugars and Sugar alcohols
Total sol. Carbohydrates*	nmol mg-1 fwt.	26.1	±	2.47	A	39.39	±	3.98	A		32.66	±	2.75	A	32.22	±	7.87	A	Total sol. Carbohydrates*
Total Starch*	nmol mg-1 fwt.	1.29	±	0.21	A	1.16	±	0.08	A		1.39	±	0.05	A	0.75	±	0.08	B	Total Starch*
Total Sugars and Sugar Alcohols	nmol mg-1 fwt.	5.45	±	0.25	A	7.86	±	0.95	A		5.36	±	0.11	A	7.83	±	1.44	A	Total Sugars and Sugar Alcohols
Sucrose	nmol mg-1 fwt.	4.91	±	0.28	B	7.14	±	0.75	A		4.75	±	0.09	B	5.21	±	0.85	B	Sucrose	0.00522246	-0.0107505	-0.00480811	-0.00132369
Fructose	nmol mg-1 fwt.	0.25	±	0.06	B	0.25	±	0.09	B		0.26	±	0.04	B	1.37	±	0.37	A	Fructose	0.0313588	0.0693017	0.0297768	-0.0665744
Glucose	nmol mg-1 fwt.	0.05	±	0.02	B	0.05	±	0.01	B		0.06	±	0.01	B	0.64	±	0.19	A	Glucose	0.0200211	0.0535347	0.0368745	0.0106501
Trehalose	nmol mg-1 fwt.	0.03	±	0.01	B	0.26	±	0.12	A		0.04	±	0.02	B	0.32	±	0.1	A	Trehalose	0.0524503	0.00610753	0.00762552	0.0211995
myo Inositol	nmol mg-1 fwt.	0.1	±	0.02	A	0.07	±	0.02	A		0.12	±	0.01	A	0.16	±	0.04	A	myo Inositol	-0.000631291	0.0299472	0.0092227	-0.0105137
Galactose	nmol mg-1 fwt.	0.01	±	0.0011	B	0.02	±	0.0032	B		0.01	±	0.0021	B	0.07	±	0.02	A	Galactose	0.0296017	0.0327103	0.0174536	-0.0306972
Raffinose	nmol mg-1 fwt.	0.0021	±	0.0021	A	0.01	±	0.01	A		0.01	±	0.0023	A	0.02	±	0.01	A	Raffinose	0.0751362	0.0937496	-0.157077	-0.0280982
Threitol	nmol mg-1 fwt.	0.02	±	0.0006	A	0.02	±	0.01	A		0.02	±	0.00081	A	0.02	±	0.0022	A	Threitol	-0.0183835	0.0423416	0.019396	-0.102338
Maltose	nmol mg-1 fwt.	0.07	±	0.03	A	0.02	±	0.0025	B		0.09	±	0.01	A	0.01	±	0.00091	C	Maltose	-0.0388155	-0.00283252	-0.0263481	-0.0252207
Melibiose	nmol mg-1 fwt.	0.0047	±	0.00026	A	0.02	±	0.01	A		0.0019	±	0.00042	B	0.01	±	0.0027	A	Melibiose	0.0352314	-0.0354269	0.0232183	-0.0190702
Galactinol	nmol mg-1 fwt.	0.00062	±	0.00026	B	0.0014	±	0.00041	B		0.00083	±	0.00024	B	0.0024	±	0.00041	A	Galactinol	0.0305753	0.0281885	-0.0309462	-0.051706
B) Amino acids																			Amino acids
Total Amino Acids	nmol mg-1 fwt.	12.01	±	3.61	A	11.77	±	5.56	A		4.66	±	1.61	A	17.25	±	7.35	A	Total Amino Acids
Alanine	nmol mg-1 fwt.	0.26	±	0.21	A	0.52	±	0.27	A		0.39	±	0.1	A	0.46	±	0.25	A	Alanine	0.013312	0.0411429	-0.0532138	0.198036
Asparagine	nmol mg-1 fwt.	10.16	±	3.35	A	7.3	±	3.9	A		3.25	±	1.47	A	9.58	±	5.23	A	Asparagine	0.0110989	-0.0105464	0.0681316	0.136468
Aspartic acid	nmol mg-1 fwt.	0.3	±	0.07	A	0.46	±	0.19	A		0.1	±	0.01	B	0.48	±	0.13	A	Aspartic acid	0.0223324	-0.00580302	0.051798	0.0749377
Glutamic acid	nmol mg-1 fwt.	0.53	±	0.17	A	1.2	±	0.51	A		0.5	±	0.12	A	1.6	±	0.65	A	Glutamic acid	0.0213885	0.0313275	0.0322874	0.14706
Glutamine	nmol mg-1 fwt.	0.08	±	0.03	A	0.26	±	0.1	A		0.07	±	0.04	A	0.47	±	0.23	A	Glutamine	0.0685265	0.0074509	0.00826766	0.307086
Glycine	nmol mg-1 fwt.	0.07	±	0.01	A	0.05	±	0.01	A		0.02	±	0.0011	B	0.05	±	0.0027	A	Glycine	0.00835073	-0.0181087	0.0481994	0.00304758
Isoleucine	nmol mg-1 fwt.	0.04	±	0.0022	A	0.03	±	0.01	A		0.03	±	0.0036	A	0.04	±	0.0027	A	Isoleucine	0.0028752	0.0015274	0.016984	-0.00329362
Leucine	nmol mg-1 fwt.	0.04	±	0.0037	A	0.02	±	0.005	A		0.03	±	0.01	A	0.02	±	0.01	A	Leucine	-0.0130442	-0.00076347	0.0147268	0.0131413
Lysine	nmol mg-1 fwt.	0.01	±	0.0016	A	0.01	±	0.0034	A		0.0037	±	0.00093	A	0.01	±	0.0026	A	Lysine	0.00308301	0.0174918	0.0642728	0.0500439
Methionine	nmol mg-1 fwt.	0.005	±	0.0019	A	0.002	±	0.001	A		0.00098	±	0.00043	A	0.00091	±	0.00038	A	Methionine	-0.0233847	0.00326018	0.113906	0.149627
Ornithine	nmol mg-1 fwt.	0.02	±	0.02	A	0.0012	±	0.00048	A		0.00046	±	0.00022	A	0.0016	±	0.00063	A	Ornithine	-0.00488395	-0.0417459	0.15149	0.135185
Phenylalanine	nmol mg-1 fwt.	0.06	±	0.01	A	0.04	±	0.01	B		0.04	±	0.0043	B	0.02	±	0.0029	B	Phenylalanine	-0.00959113	-0.0136323	0.0167456	0.0203179
Proline	nmol mg-1 fwt.	0.03	±	0.02	B	1.63	±	0.63	A		0.01	±	0.01	B	4.09	±	1.23	A	Proline	0.144327	-0.0203248	0.0484555	0.107679
Serine	nmol mg-1 fwt.	0.21	±	0.04	A	0.17	±	0.05	A		0.08	±	0.02	A	0.18	±	0.05	A	Serine	0.00707608	-0.00888019	0.053582	0.0553547
Threonine	nmol mg-1 fwt.	0.13	±	0.01	A	0.13	±	0.02	A		0.09	±	0.0037	B	0.17	±	0.01	A	Threonine	0.00802094	0.000400314	0.0196861	0.0147715
Tryptophan	nmol mg-1 fwt.	0.0015	±	0.00063	A	0.00024	±	0.00013	A		0.0025	±	0.0024	A	0.00082	±	0.00059	A	Tryptophan	-0.0114873	-0.00821092	0.0714702	-0.119956
Tyrosine	nmol mg-1 fwt.	0.01	±	0.00081	B	0.01	±	0.0028	B		0.01	±	0.00092	B	0.01	±	0.0018	A	Tyrosine	0.0133002	0.0184579	0.0112643	0.0137641
Valine	nmol mg-1 fwt.	0.06	±	0.0022	A	0.05	±	0.01	B		0.04	±	0.0031	B	0.06	±	0.01	A	Valine	-0.000379206	0.00374188	0.0249363	0.00933781
C) Organic acids																			Organic acids
Total Organic Acids	nmol mg-1 fwt.	7.07	±	0.79	A	2.14	±	0.2	B		2.79	±	0.21	B	1.55	±	0.07	C	Total Organic Acids
Ascorbic acid	nmol mg-1 fwt.	3.8e-06	±	2.6e-06	A	3.6e-06	±	3.5e-06	A		1.4e-05	±	1.4e-05	A	1.5e-06	±	7.1e-07	A	Ascorbic acid	0.0116668	0.0537748	0.102916	-0.0975103
Citric acid	nmol mg-1 fwt.	2.99	±	0.58	A	0.59	±	0.05	B		0.43	±	0.03	C	0.2	±	0.01	D	Citric acid	-0.028708	-0.0525844	0.0576218	0.0306182
Fumaric acid	nmol mg-1 fwt.	0.27	±	0.11	A	0.09	±	0.01	A		0.08	±	0.01	A	0.07	±	0.02	A	Fumaric acid	-0.0139431	-0.0196987	0.0362812	0.0218827
Gluconic acid	nmol mg-1 fwt.	0.0044	±	0.0022	B	0.04	±	0.01	A		0.0019	±	0.001	B	0.1	±	0.04	A	Gluconic acid	0.0991124	-0.0160007	0.0403553	-0.100398
Lactic acid	nmol mg-1 fwt.	0.11	±	0.02	A	0.09	±	0.01	A		0.12	±	0.01	A	0.1	±	0.02	A	Lactic acid	-0.00563544	0.00322198	-0.00584856	-0.0231104
Malic acid	nmol mg-1 fwt.	2.32	±	0.5	A	0.83	±	0.22	B		1.79	±	0.17	A	0.85	±	0.14	B	Malic acid	-0.0217447	0.00948497	0.0205319	0.0355308
Oxaloacetic acid	nmol mg-1 fwt.	0.01	±	0.0043	A	0.002	±	0.00049	A		0.0017	±	0.00041	A	0.0016	±	0.00043	A	Oxaloacetic acid	-0.00653545	-0.0139331	0.0409109	0.0560367
Pyruvic acid	nmol mg-1 fwt.	0.07	±	0.01	B	0.05	±	0.01	B		0.12	±	0.01	A	0.06	±	0.0045	B	Pyruvic acid	-0.0137209	0.0187413	-0.0124405	-0.00602577
Succinic acid	nmol mg-1 fwt.	0.29	±	0.05	A	0.14	±	0.03	B		0.13	±	0.01	B	0.08	±	0.01	C	Succinic acid	-0.0154414	-0.0217149	0.0254192	0.0139604
Threonic acid	nmol mg-1 fwt.	0.02	±	0.0016	A	0.02	±	0.0028	A		0.02	±	0.0018	A	0.01	±	0.0006	B	Threonic acid	-0.00986329	-0.00626645	-0.00797582	-0.000908008
α-Ketoglutaric acid	nmol mg-1 fwt.	0.98	±	0.54	A	0.29	±	0.25	A		0.08	±	0.01	A	0.08	±	0.04	A	α-Ketoglutaric acid	-0.0185098	-0.0284581	0.0260352	-0.178734
D) Polyamines																			Polyamines
Polyamines	pmol mg-1 fwt.	4.1	±	0.82	A	1.8	±	0.91	B		0.18	±	0.15	B	0.66	±	0.17	B	Polyamines
Putrescine	pmol mg-1 fwt.	3.8	±	0.49	A	1.8	±	0.91	B		0.18	±	0.15	B	0.66	±	0.17	B	Putrescine	0.011527	-0.0667783	0.173687	0.0464017
Spermidine	pmol mg-1 fwt.	0.57	±	0.36	A	0.0043	±	0.0033	A		0.015	±	0.013	A	0.0015	±	0.0007	A	Spermidine	-0.0497366	-0.0847108	0.140148	0.220219
E) Non-QC Metabolites																			Non-QC Metabolites
Allantoic acid	area mg-1 fwt.	0.00051	±	0.00011	A	0.00045	±	0.0002	A		0.00031	±	0.00011	A	0.00073	±	0.0003	A	Allantoic acid	-0.00605362	0.0737847	0.125606	0.174913
Allantoin	area mg-1 fwt.	0.00091	±	0.0002	A	0.00059	±	0.00024	A		0.00035	±	0.00013	A	0.0011	±	0.00031	A	Allantoin	0.00887526	0.0206291	0.0878836	0.0917299
Alloinositol	area mg-1 fwt.	0.01	±	0.0012	A	0.02	±	0.0034	A		0.0028	±	0.0003	B	0.01	±	0.0022	A	Alloinositol	0.0169365	-0.0429363	0.0342326	-0.0283816
beta Sitosterol	area mg-1 fwt.	0.00045	±	3e-05	A	0.00058	±	0.00011	A		0.00054	±	6.2e-05	A	0.00038	±	0.0001	A	beta Sitosterol	-0.00208994	-0.0073694	-0.0119842	-0.00130194
GABA	area mg-1 fwt.	0.0006	±	7e-05	B	0.00042	±	0.00013	B		0.0013	±	8.5e-05	A	0.00077	±	0.0001	B	GABA	-0.0107848	0.0434556	8.18571e-06	0.0445752
Glyceric acid	area mg-1 fwt.	1.4e-05	±	5.7e-06	A	1.5e-05	±	3.7e-06	A		1e-05	±	4e-06	A	2.9e-05	±	1.1e-05	A	Glyceric acid	0.0203437	0.00737503	0.00581536	-0.112048
Glycolic acid	area mg-1 fwt.	1e-05	±	4.2e-06	A	1.3e-05	±	1.9e-06	A		7.7e-06	±	2.1e-06	A	1.3e-05	±	5.3e-06	A	Glycolic acid	0.0108	-0.0125433	-0.00681391	-0.0559087
Linolenic acid	area mg-1 fwt.	0.0048	±	0.0042	A	0.0019	±	0.00065	A		0.00093	±	0.00024	A	0.0026	±	0.0016	A	Linolenic acid	0.0176938	-0.000234954	0.0224544	0.0361385
Maleic acid	area mg-1 fwt.	0.0013	±	0.00072	A	0.00068	±	0.00019	A		0.001	±	0.00027	A	0.00087	±	0.00035	A	Maleic acid	-0.00771832	0.0092846	0.00352139	0.0213211
Malonic acid	area mg-1 fwt.	0.0022	±	0.00057	B	0.0012	±	0.00052	B		0.04	±	0.01	A	0.0019	±	0.00066	B	Malonic acid	-0.0430779	0.0896092	-0.0738107	0.102108
Octadecanoic acid	area mg-1 fwt.	0.0043	±	0.00069	A	0.0042	±	0.00064	A		0.0038	±	0.00051	A	0.01	±	0.00059	A	Octadecanoic acid	0.00416839	0.00474334	0.00767302	0.00276751
Palmitic Acid	area mg-1 fwt.	0.01	±	0.0017	A	0.01	±	0.0011	A		0.01	±	0.00078	A	0.01	±	0.00024	A	Palmitic Acid	0.00432079	0.00160255	0.0103261	-0.00284447
Pinitol	area mg-1 fwt.	0.01	±	0.0017	B	0.02	±	0.01	A		0.01	±	0.0015	B	0.02	±	0.0014	A	Pinitol	0.0171095	-0.000642188	0.000186814	0.0302565
Stigmasterol	area mg-1 fwt.	0.00066	±	4.3e-05	A	0.00077	±	0.00015	A		0.00092	±	0.0001	A	0.00054	±	0.00015	A	Stigmasterol	-0.00568509	-0.00245349	-0.0154436	0.00176851
Urea	area mg-1 fwt.	4.2e-05	±	4e-05	A	0.00011	±	4e-05	A		3.4e-05	±	2.6e-05	A	8.8e-05	±	3.8e-05	A	Urea	0.116364	-0.0218079	-0.0225574	0.512776
