# Supplementary material for: Rhizobium symbiosis improves amino acid and secondary metabolite biosynthesis of tungsten-stressed soybean (Glycine max)
Source: Front Plant Sci. 2024 Apr 2;15:1355136. doi: 10.3389/fpls.2024.1355136 (PMC11020092; doi:10.3389/fpls.2024.1355136)
Supplement: Supplementary file 1 [file DataSheet_1.zip › SI/SI_Table_5.xlsx]

## Sheet: SI TABLE 5
SI TABLE 5 | List of significantly changed leaf proteins between control and tungsten (0.5 mM W, supplied as sodium tungstate) of soybean (Glycine max cv Primus) grown semi-hydroponically without (Control) or with 0.5 mM tungsten in the nutrient solution and two different nitrogen supply regimes (N fix: inoculated with B. japonicum, week 1&2 0.25mM KNO3 & week 3-5 zero N; N fed: week 1–5 10mM KNO…
Leaf Proteins							N fed							N fix
		proteotypic peptide	Mercator categories	Annotation(UniprotKB/Uniref100)	GO terms (molecular function)	GO terms (biological process)	ztrans LFQ int.							ztrans LFQ int.							loadings PC1	loadings PC2	loadings PC3	loadings PC4
Proteingroup IDs	Majority Protein ID						Ctrl.	W	ratio	p-val.	BH adj. p-val.	sig.		Ctrl.	W	ratio	p-val.	BH adj. p-val.	sig.	Majority Protein ID
A0A0R0E5C1|A0A0R0E5C1_SOYBN;I1ND90|I1ND90_SOYBN;K7N0R3|K7N0R3_SOYBN;A0A0R0JCA1|A0A0R0JCA1_SOYBN;I1ND84|I1ND84_SOYBN;A0A0R0EH71|A0A0R0EH71_SOYBN;A0A0R0EBE6|A0A0R0EBE6_SOYBN;K7N0R1|K7N0R1_SOYBN	A0A0R0E5C1		Protein degradation	serine carboxypeptidase(original description: Carboxypeptidase OS=Glycine max OX=3847 GN=GLYMA_20G015400 PE=3 SV=1)	carboxypeptidase activity(GO:0004180);serine-type carboxypeptidase activity(GO:0004185);peptidase activity(GO:0008233);hydrolase activity(GO:0016787)	proteolysis(GO:0006508)	-0.573593	-0.165455	0.839108	0.738348	1			-0.719172	1.45822	0.476638	0.00174515	0.0180189	**	A0A0R0E5C1	0.0186516	0.0174403	0.00675703	-0.00762833
A0A0R0EK76|A0A0R0EK76_SOYBN;I1N814|I1N814_SOYBN;I1N815|I1N815_SOYBN;A0A0R0EV18|A0A0R0EV18_SOYBN;I1J8K1|I1J8K1_SOYBN	A0A0R0EK76		Enzyme classification	Alpha-mannosidase At3g26720 OS=Arabidopsis thaliana(sp|p94078|mana1_arath : 1457.0) & Enzyme classification.EC_3 hydrolases.EC_3.2 glycosylase(50.3.2 : 717.1)(original description: Alpha-mannosidase OS=Glycine max OX=3847 GN=100795651 PE=3 SV=1)			-0.98833	-0.311298	0.417121	0.360184	1			-0.0856378	1.38527	0.485355	0.0237144	0.103549	*	A0A0R0EK76	0.0565588	-0.0165399	-0.025885	0.0781813
A0A0R0EQT1|A0A0R0EQT1_SOYBN;C6TLJ0|C6TLJ0_SOYBN;K7LIT4|K7LIT4_SOYBN;K7LIT3|K7LIT3_SOYBN	A0A0R0EQT1		Redox homeostasis_RNA biosynthesis	iron superoxide dismutase(original description: Superoxide dismutase OS=Glycine max OX=3847 GN=GLYMA_20G196900 PE=3 SV=1)			0.525444	1.14264	0.808865	0.693346	1			-0.717808	-0.950278	1.2046	0.979506	1		A0A0R0EQT1	-0.0350117	0.0285018	-0.0213767	0.0231176
A0A0R0ETX7|A0A0R0ETX7_SOYBN;A0A0R0F511|A0A0R0F511_SOYBN;I1LN48|I1LN48_SOYBN;A0A0R0F2J3|A0A0R0F2J3_SOYBN;A0A0R0HVK1|A0A0R0HVK1_SOYBN;C6TC12|C6TC12_SOYBN	A0A0R0ETX7		not assigned	(original description: Uncharacterized protein OS=Glycine max OX=3847 GN=GLYMA_18G004100 PE=4 SV=1) & 30S ribosomal protein S1, chloroplastic OS=Spinacia oleracea(sp|p29344|rr1_spiol : 85.1)			-0.050593	-0.867205	1.45055	0.0921571	0.718308			1.41394	-0.496145	1.87477	0.000666702	0.00984123	***	A0A0R0ETX7	-0.00168587	-0.0353994	0.011462	-0.0081286
A0A0R0F3E0|A0A0R0F3E0_SOYBN	A0A0R0F3E0	X	Chromatin organisation	H2A-type histone(original description: Histone H2A OS=Glycine max OX=3847 GN=100527768 PE=3 SV=1)	DNA binding(GO:0003677);chromatin binding(GO:0003682);structural constituent of chromatin(GO:0030527);protein heterodimerization activity(GO:0046982)	heterochromatin organization(GO:0070828)	-1.10439	-0.509119	0.664277	0.656438	1			0.475547	1.13797	0.806321	0.635961	1		A0A0R0F3E0	0.030451	-0.0151522	-0.0108781	0.0124569
A0A0R0F6M9|A0A0R0F6M9_SOYBN;A0A0R0J8G8|A0A0R0J8G8_SOYBN;A0A0R0J8G9|A0A0R0J8G9_SOYBN;A0A0R0JFK5|A0A0R0JFK5_SOYBN;I1KNB0|I1KNB0_SOYBN;C6TE56|C6TE56_SOYBN;K7KHU0|K7KHU0_SOYBN;K7KHT9|K7KHT9_SOYBN;A0A0R0K766|A0A0R0K766_SOYBN;A0A0R0GLW2|A0A0R0GLW2_SOYBN;K7MNW9|K7MNW9_SOYBN;K7KGH6|K7KGH6_SOYBN;I1NBK6|I1NBK6_SOYBN;K7KHT8|K7KHT8_SOYBN;A0A0R0JH94|A0A0R0JH94_SOYBN	A0A0R0F6M9		Carbohydrate metabolism	ADP-glucose pyrophosphorylase(original description: Glucose-1-phosphate adenylyltransferase OS=Glycine max OX=3847 GN=100792088 PE=3 SV=1)			0.72666	0.186721	1.1596	0.437362	1			0.548288	-1.46167	2.15875	0.00108678	0.0125885	**	A0A0R0F6M9	-0.0253193	-0.0123884	-0.0139281	-0.00688953
A0A0R0F761|A0A0R0F761_SOYBN;C6T859|C6T859_SOYBN	A0A0R0F761		Photosynthesis	ATP-dependent activase involved in RuBisCo regulation(original description: Uncharacterized protein OS=Glycine max OX=3847 GN=100797222 PE=4 SV=1)			1.16447	0.129618	1.43661	0.0238957	0.374714	*		-0.0185955	-1.27549	2.30237	0.0116748	0.0653475	*	A0A0R0F761	-0.0376803	-0.00652666	0.00117538	0.0159536
A0A0R0FHG0|A0A0R0FHG0_SOYBN	A0A0R0FHG0	X	not assigned	(original description: Uncharacterized protein OS=Glycine max OX=3847 GN=100306479 PE=4 SV=1) & Probable non-specific lipid-transfer protein AKCS9 OS=Vigna unguiculata(sp|q43681|nltp_vigun : 84.0)		lipid transport(GO:0006869)	-0.69081	-0.0848619	0.301457	0.0004367	0.048561	***		-0.664482	1.44015	0.120305	4.39692e-09	2.44469e-06	***	A0A0R0FHG0	0.059233	0.0576677	-0.0290982	0.0127884
A0A0R0FL97|A0A0R0FL97_SOYBN	A0A0R0FL97	X	Photosynthesis	PnsB2/NDF2 component of NDH subcomplex B(original description: Uncharacterized protein OS=Glycine max OX=3847 GN=100805680 PE=4 SV=1)			0.304984	-0.171926	1.16004	0.567924	1			1.13109	-1.26415	2.26888	0.000354613	0.00649995	***	A0A0R0FL97	-0.0181309	-0.0206096	-0.00978093	-0.0108294
A0A0R0FLH6|A0A0R0FLH6_SOYBN;A0A0R0FLG8|A0A0R0FLG8_SOYBN	A0A0R0FLH6		Enzyme classification	Probable alpha-mannosidase At5g13980 OS=Arabidopsis thaliana(sp|q8lpj3|mana2_arath : 1101.0) & Enzyme classification.EC_3 hydrolases.EC_3.2 glycosylase(50.3.2 : 489.3)(original description: Alpha-mannosidase OS=Glycine max OX=3847 GN=GLYMA_16G048100 PE=3 SV=1)			-0.749859	-0.0424571	0.743879	0.610505	1			-0.633897	1.42621	0.513052	0.0273986	0.113967	*	A0A0R0FLH6	0.0184542	0.0145449	0.00256494	-0.0184313
A0A0R0FND6|A0A0R0FND6_SOYBN;C6TEP9|C6TEP9_SOYBN	A0A0R0FND6		Protein biosynthesis	EF-G translation elongation factor(original description: Elongation factor G, chloroplastic OS=Glycine max OX=3847 GN=GLYMA_17G137600 PE=3 SV=1)			0.866089	-0.221124	1.3653	0.311007	1			0.675767	-1.32073	2.06387	0.0422538	0.156273	*	A0A0R0FND6	-0.0208644	-0.0181594	0.00369126	0.0137129
A0A0R0FT50|A0A0R0FT50_SOYBN;A0A0R0I3C1|A0A0R0I3C1_SOYBN;A0A0R0HUR0|A0A0R0HUR0_SOYBN;A0A0R0HUQ4|A0A0R0HUQ4_SOYBN	A0A0R0FT50		Enzyme classification	Alpha-galactosidase OS=Cyamopsis tetragonoloba(sp|p14749|agal_cyate : 623.0) & Enzyme classification.EC_3 hydrolases.EC_3.2 glycosylase(50.3.2 : 210.3)(original description: Alpha-galactosidase OS=Glycine max OX=3847 GN=GLYMA_16G209800 PE=3 SV=1)			-1.01421	-0.152556	0.604719	0.293042	1			-0.212685	1.37945	0.571067	0.0360942	0.141659	*	A0A0R0FT50	0.0289384	0.00346623	-0.0170248	0.00194538
A0A0R0FW44|A0A0R0FW44_SOYBN	A0A0R0FW44	X	Lipid metabolism	(original description: Lipase_GDSL domain-containing protein OS=Glycine max OX=3847 GN=100805853 PE=3 SV=1) & GDSL esterase/lipase At5g14450 OS=Arabidopsis thaliana(sp|q9ly84|gdl76_arath : 546.0)			-1.23959	-0.292984	0.656872	0.604543	1			1.08503	0.447547	1.18217	0.859449	1		A0A0R0FW44	0.0250873	-0.0281453	-0.0272752	0.0623646
A0A0R0G7L1|A0A0R0G7L1_SOYBN;I1MDV5|I1MDV5_SOYBN	A0A0R0G7L1		Cell wall	xylogen-type arabinogalactan protein(original description: Uncharacterized protein OS=Glycine max OX=3847 GN=100815286 PE=3 SV=1)			-0.595352	-0.419812	0.394095	0.765726	1			-0.480859	1.49602	0.103679	3.20044e-06	0.000410641	***	A0A0R0G7L1	0.0909833	0.026452	0.0224635	0.0556657
A0A0R0G8Z2|A0A0R0G8Z2_SOYBN;Q39841|Q39841_SOYBN	A0A0R0G8Z2		not assigned	(original description: Cysteine proteinase inhibitor OS=Glycine max OX=3847 GN=GLYMA_14G038300 PE=3 SV=1) & Multicystatin OS=Solanum tuberosum(sp|p37842|cytm_soltu : 164.0)			1.44244	-0.113357	2.44507	0.00122746	0.0758297	**		-0.556689	-0.772399	1.51657	0.902463	1		A0A0R0G8Z2	-0.0554619	0.0297169	0.0620776	0.00852369
A0A0R0GP18|A0A0R0GP18_SOYBN	A0A0R0GP18	X	not assigned	(original description: Uncharacterized protein OS=Glycine max OX=3847 GN=100805802 PE=4 SV=1) & Umecyanin OS=Armoracia rusticana(sp|p42849|umec_armru : 104.0)	electron transfer activity(GO:0009055)	electron transport chain(GO:0022900)	-0.718845	-0.761664	1.20087	0.999662	1			0.104969	1.37554	0.459417	0.0920702	0.274238		A0A0R0GP18	0.0762293	-0.056999	0.0451576	-0.0354904
A0A0R0GPK2|A0A0R0GPK2_SOYBN;I1MU00|I1MU00_SOYBN;C6SVJ4|C6SVJ4_SOYBN;I1LZW2|I1LZW2_SOYBN;K7K318|K7K318_SOYBN;C6T0V5|C6T0V5_SOYBN;C6T065|C6T065_SOYBN;K7LCS7|K7LCS7_SOYBN	A0A0R0GPK2		Protein biosynthesis	component RPS11 of SSU proteome(original description: Ribosomal_S17_N domain-containing protein OS=Glycine max OX=3847 GN=547984 PE=4 SV=1) &			-0.764274	-0.955837	1.12711	0.987996	1			0.96699	0.753121	1.0665	0.986788	1		A0A0R0GPK2	0.0261457	-0.0348873	0.0231744	0.0263974
A0A0R0GPP0|A0A0R0GPP0_SOYBN;A0A0R0GY18|A0A0R0GY18_SOYBN;I1N5S4|I1N5S4_SOYBN	A0A0R0GPP0		Photosynthesis	PSA3 protein involved in PS-I assembly(original description: Uncharacterized protein OS=Glycine max OX=3847 GN=GLYMA_13G169000 PE=4 SV=1)			1.1045	-0.349587	2.02652	0.00410476	0.162775	**		0.451075	-1.20599	3.95837	0.00276619	0.0238599	**	A0A0R0GPP0	-0.0445108	-0.0313854	0.0197935	-0.00850804
A0A0R0GQB4|A0A0R0GQB4_SOYBN;A0A368UH97|A0A368UH97_SOYBN;C6TJZ8|C6TJZ8_SOYBN;A0A0R0JCW2|A0A0R0JCW2_SOYBN	A0A0R0GQB4		Secondary metabolism	aureusidin synthase(original description: Uncharacterized protein OS=Glycine max OX=3847 GN=100801369 PE=4 SV=1) &			-0.556084	-1.07019	1.70199	0.744248	1			1.14712	0.479144	1.29276	0.626987	0.996964		A0A0R0GQB4	0.0235791	-0.0525587	0.0389198	-0.024151
A0A0R0GW88|A0A0R0GW88_SOYBN	A0A0R0GW88	X	not assigned	no hits &(original description: Uncharacterized protein OS=Glycine max OX=3847 GN=100785134 PE=4 SV=1)	phosphatidic acid binding(GO:0070300)		-0.770626	-0.356642	0.614522	0.868475	1			-0.342891	1.47016	0.374972	0.0429031	0.157626	*	A0A0R0GW88	0.0410575	0.00670745	0.00423099	-0.029385
A0A0R0GX77|A0A0R0GX77_SOYBN;I1M3Z4|I1M3Z4_SOYBN	A0A0R0GX77		not assigned	(original description: Uncharacterized protein OS=Glycine max OX=3847 GN=100500545 PE=4 SV=1) & Universal stress protein PHOS32 OS=Arabidopsis thaliana(sp|q8vyn9|pho32_arath : 187.0)			-0.880838	0.553583	0.334592	0.00927092	0.253506	**		-0.801805	1.12906	0.293028	0.00190557	0.0188076	**	A0A0R0GX77	0.0376773	0.0471169	-0.0545715	0.0193963
A0A0R0H1W3|A0A0R0H1W3_SOYBN	A0A0R0H1W3	X	not assigned	no hits &(original description: Uncharacterized protein OS=Glycine max OX=3847 GN=100783150 PE=4 SV=1)			-0.922557	-0.149447	0.633827	0.672573	1			-0.344894	1.4169	0.520949	0.132401	0.353331		A0A0R0H1W3	0.0342641	-0.00259204	0.00940941	0.0707571
A0A0R0H2T3|A0A0R0H2T3_SOYBN;A0A0R0HBQ9|A0A0R0HBQ9_SOYBN;A0A0R0H9Y5|A0A0R0H9Y5_SOYBN	A0A0R0H2T3		Protein modification	LMW PTP phosphatase(original description: Uncharacterized protein OS=Glycine max OX=3847 GN=GLYMA_12G086800 PE=4 SV=1)			1.49132	-0.356522	3.80302	0.00074846	0.0657069	***		-0.517583	-0.617217	1.25	0.9918	1		A0A0R0H2T3	-0.0433845	0.0128888	0.102346	0.0392619
A0A0R0H3J8|A0A0R0H3J8_SOYBN;I1LRE3|I1LRE3_SOYBN;A0A0R0HJ32|A0A0R0HJ32_SOYBN;I1LKU4|I1LKU4_SOYBN	A0A0R0H3J8		not assigned	(original description: Uncharacterized protein OS=Glycine max OX=3847 GN=100812554 PE=4 SV=1) & MAR-binding filament-like protein 1 OS=Arabidopsis thaliana(sp|q9lw85|mfp1_arath : 340.0)			1.44017	-0.140716	2.16733	0.0117126	0.257346	*		-0.473889	-0.82556	1.52533	0.853539	1		A0A0R0H3J8	-0.0396593	0.00833838	0.0604097	0.0971964
A0A0R0H5H3|A0A0R0H5H3_SOYBN;I1ME71|I1ME71_SOYBN;C6TLP0|C6TLP0_SOYBN;C6SVJ2|C6SVJ2_SOYBN	A0A0R0H5H3		RNA processing	MORF-type RNA editing factor(original description: Uncharacterized protein OS=Glycine max OX=3847 GN=100788853 PE=4 SV=1)			1.42279	-0.571973	2.66792	0.003172	0.146969	**		-0.0468834	-0.803935	1.78532	0.394594	0.7387		A0A0R0H5H3	-0.0328218	-0.01849	0.0549833	-0.0241584
A0A0R0HDA3|A0A0R0HDA3_SOYBN;B1Q2X5|B1Q2X5_SOYBN	A0A0R0HDA3		Protein modification	protein disulfide isomerase(PDI-L)(original description: Protein disulfide-isomerase OS=Glycine max OX=3847 GN=GLYMA_12G172800 PE=3 SV=1) &			-0.316439	-0.887729	1.24631	0.699844	1			1.43479	-0.230621	1.55952	0.0547866	0.186498		A0A0R0HDA3	0.00580335	-0.0339627	0.00934483	0.0296467
A0A0R0HEM1|A0A0R0HEM1_SOYBN;I1LK30|I1LK30_SOYBN;I1M4W2|I1M4W2_SOYBN;I1LQQ9|I1LQQ9_SOYBN;I1MDF8|I1MDF8_SOYBN;I1K4W1|I1K4W1_SOYBN;I1JNK9|I1JNK9_SOYBN;C6T7Y1|C6T7Y1_SOYBN;Q96439|Q96439_SOYBN;K7LD67|K7LD67_SOYBN;I1JG11|I1JG11_SOYBN;C6TAA6|C6TAA6_SOYBN;I1N5M7|I1N5M7_SOYBN;Q96448|Q96448_SOYBN;C6TK76|C6TK76_SOYBN;C6TGZ9|C6TGZ9_SOYBN;C6TJ78|C6TJ78_SOYBN;I1N570|I1N570_SOYBN;Q96438|Q96438_SOYBN;Q96440|Q964…	A0A0R0HEM1		Cytoskeleton	actin filament protein(original description: Uncharacterized protein OS=Glycine max OX=3847 GN=100813437 PE=3 SV=1)			1.49612	-0.404926	2.37693	0.0107733	0.257346	*		-0.511773	-0.579425	1.05609	0.999176	1		A0A0R0HEM1	-0.0229187	0.00743263	0.073971	0.0231207
A0A0R0HFK6|A0A0R0HFK6_SOYBN;I1KDX9|I1KDX9_SOYBN	A0A0R0HFK6		Redox homeostasis	M-type thioredoxin(original description: Uncharacterized protein OS=Glycine max OX=3847 GN=GLYMA_12G151400 PE=4 SV=1)			0.945642	-0.594994	1.6954	0.0675655	0.621011			0.743987	-1.09464	2.07157	0.0413075	0.154141	*	A0A0R0HFK6	-0.0194677	-0.0249469	0.02953	-0.025176
A0A0R0HL31|A0A0R0HL31_SOYBN;I7DM37|I7DM37_SOYBN;A0A0R0JSZ6|A0A0R0JSZ6_SOYBN;K7KA92|K7KA92_SOYBN;K7M833|K7M833_SOYBN	A0A0R0HL31		Nutrient uptake	non-haem ferritin(original description: Ferritin OS=Glycine max OX=3847 GN=GLYMA_11G232600 PE=3 SV=1)			-0.368899	-0.989455	1.61354	0.135287	0.871272			1.37284	-0.0144829	1.6984	0.0020595	0.0199018	**	A0A0R0HL31	0.0109254	-0.0452483	0.0243224	-0.0230549
A0A0R0HQN9|A0A0R0HQN9_SOYBN;A0A0R0HSM5|A0A0R0HSM5_SOYBN;A0A0R0HPS3|A0A0R0HPS3_SOYBN	A0A0R0HQN9		not assigned	no hits &(original description: Uncharacterized protein OS=Glycine max OX=3847 GN=100791803 PE=4 SV=1)			-0.536521	-0.526472	0.990922	0.999994	1			-0.435456	1.49845	0.382507	0.00410093	0.0316683	**	A0A0R0HQN9	0.0371301	0.00169353	0.061396	0.0774684
A0A0R0HS87|A0A0R0HS87_SOYBN	A0A0R0HS87	X	Photosynthesis	RAF2 assembly factor involved in RuBisCo assembly(original description: Uncharacterized protein OS=Glycine max OX=3847 GN=100813755 PE=4 SV=1)			1.1296	-0.128775	1.43269	0.00233744	0.116976	**		0.276316	-1.27714	1.8827	0.00081281	0.0111128	***	A0A0R0HS87	-0.0230121	-0.0107899	0.00857116	0.0148319
A0A0R0HT35|A0A0R0HT35_SOYBN	A0A0R0HT35	X	not assigned	(original description: Uncharacterized protein OS=Glycine max OX=3847 GN=100814289 PE=4 SV=1) & Calvin cycle protein CP12-2, chloroplastic OS=Arabidopsis thaliana(sp|q9lzp9|cp122_arath : 85.1)			-0.0653984	1.42977	0.611534	0.0717563	0.634598			-0.580413	-0.783961	1.12448	0.984273	1		A0A0R0HT35	-0.0161794	0.02514	-0.0482702	-0.00760742
A0A0R0HTQ0|A0A0R0HTQ0_SOYBN;C6T0B0|C6T0B0_SOYBN	A0A0R0HTQ0		not assigned	(original description: Dirigent protein OS=Glycine max OX=3847 GN=GLYMA_11G150300 PE=3 SV=1) & Dirigent protein 11 OS=Arabidopsis thaliana(sp|q67ym6|dir11_arath : 139.0)		phenylpropanoid biosynthetic process(GO:0009699)	-0.721183	-0.338768	0.633051	0.564596	1			-0.419599	1.47955	0.33607	0.000376167	0.00667496	***	A0A0R0HTQ0	0.0411178	0.0138941	-0.0013084	-0.0196827
A0A0R0HXF6|A0A0R0HXF6_SOYBN;A0A0R0HXR3|A0A0R0HXR3_SOYBN;A0A0R0I7V5|A0A0R0I7V5_SOYBN	A0A0R0HXF6		Protein biosynthesis	RPS18 component of SSU proteome(original description: Uncharacterized protein OS=Glycine max OX=3847 GN=GLYMA_10G224200 PE=3 SV=1)			-0.594318	-1.01769	1.21238	0.770001	1			1.20085	0.411156	1.23075	0.382366	0.719849		A0A0R0HXF6	0.0132005	-0.0282126	0.0172073	-2.99531e-05
A0A0R0I1Y7|A0A0R0I1Y7_SOYBN	A0A0R0I1Y7	X	not assigned	(original description: Peroxidase OS=Glycine max OX=3847 GN=100804126 PE=3 SV=1) & Peroxidase 12 OS=Arabidopsis thaliana(sp|q96520|per12_arath : 319.0)			-0.710618	-0.924968	1.17725	0.813325	1			0.429282	1.20631	0.767399	0.0537829	0.183832		A0A0R0I1Y7	0.0301303	-0.0243235	0.0244105	-0.00104906
A0A0R0I373|A0A0R0I373_SOYBN;I1LXP0|I1LXP0_SOYBN;K7MB89|K7MB89_SOYBN	A0A0R0I373		not assigned	(original description: Uncharacterized protein OS=Glycine max OX=3847 GN=GLYMA_09G032900 PE=3 SV=1) & Desiccation-related protein PCC13-62 OS=Craterostigma plantagineum(sp|p22242|drpe_crapl : 254.0)	RNA binding(GO:0003723);structural constituent of ribosome(GO:0003735);rRNA binding(GO:0019843)	translation(GO:0006412)	-0.521295	-0.208083	0.790142	0.91909	1			-0.735074	1.46445	0.305054	0.00790048	0.0488074	**	A0A0R0I373	0.0272481	0.031211	0.0104461	-0.0365595
A0A0R0I7G4|A0A0R0I7G4_SOYBN;I1NJ60|I1NJ60_SOYBN	A0A0R0I7G4		RNA biosynthesis	TAC17 cofactor of plastid-encoded RNA polymerase(original description: Uncharacterized protein OS=Glycine max OX=3847 GN=100820337 PE=4 SV=1)			1.10104	0.233122	1.23184	0.436808	1			-0.017712	-1.31645	1.59196	0.193098	0.451116		A0A0R0I7G4	-0.0214636	-0.00574357	0.00056716	0.0412092
A0A0R0I9A7|A0A0R0I9A7_SOYBN;C6T3V8|C6T3V8_SOYBN	A0A0R0I9A7		not assigned	(original description: Uncharacterized protein OS=Glycine max OX=3847 GN=100789630 PE=4 SV=1) & Kunitz trypsin inhibitor 2 OS=Arabidopsis thaliana(sp|q9lmu2|kti2_arath : 171.0)			-0.561033	-0.371964	0.764251	0.946258	1			-0.561033	1.49403	0.229733	0.000944475	0.0116872	***	A0A0R0I9A7	0.0422944	0.0233894	0.0283211	1.27161e-05
A0A0R0IA82|A0A0R0IA82_SOYBN	A0A0R0IA82	X	Protein degradation	pepsin-type protease(original description: Uncharacterized protein OS=Glycine max OX=3847 GN=100784849 PE=3 SV=1)	aspartic-type endopeptidase activity(GO:0004190)	proteolysis(GO:0006508)	-0.484051	-0.154735	0.769912	0.59293	1			-0.807046	1.44583	0.256924	2.91742e-05	0.00135174	***	A0A0R0IA82	0.0289385	0.0360132	0.0142882	0.00451125
A0A0R0ID39|A0A0R0ID39_SOYBN	A0A0R0ID39	X	Redox homeostasis	F-type thioredoxin(original description: Uncharacterized protein OS=Glycine max OX=3847 GN=GLYMA_09G249200 PE=4 SV=1)			0.992748	0.169668	1.26643	0.0539908	0.561557			0.22813	-1.39055	2.05861	0.00106219	0.0123897	**	A0A0R0ID39	-0.027097	-0.00907374	-0.00330383	0.0156681
A0A0R0IL89|A0A0R0IL89_SOYBN;I1KSW9|I1KSW9_SOYBN;C6TJM8|C6TJM8_SOYBN;K7KQU2|K7KQU2_SOYBN;I1K4F3|I1K4F3_SOYBN;K7KQU3|K7KQU3_SOYBN;K7M508|K7M508_SOYBN	A0A0R0IL89		not assigned	(original description: Alpha-galactosidase OS=Glycine max OX=3847 GN=100802840 PE=3 SV=1) & Alpha-galactosidase OS=Cyamopsis tetragonoloba(sp|p14749|agal_cyate : 104.0)			-0.735759	-0.044833	0.487453	0.616928	1			-0.647005	1.4276	0.264444	0.0242138	0.105179	*	A0A0R0IL89	0.0358816	0.0315155	-0.00987549	-0.0803349
A0A0R0ISB0|A0A0R0ISB0_SOYBN	A0A0R0ISB0	X	Protein biosynthesis	component psPSRP2 of small ribosomal subunit proteome(original description: Uncharacterized protein OS=Glycine max OX=3847 GN=GLYMA_08G151700 PE=4 SV=1) &			1.4404	-0.758167	2.24964	0.0443759	0.517616	*		-0.583725	-0.0985052	0.799414	0.920361	1		A0A0R0ISB0	-0.00819059	0.00920498	0.0763926	0.00367001
A0A0R0IU60|A0A0R0IU60_SOYBN;I1KU96|I1KU96_SOYBN;K7MV03|K7MV03_SOYBN;I1JEN0|I1JEN0_SOYBN;A0A0R0LG94|A0A0R0LG94_SOYBN;A0A0R0LDJ9|A0A0R0LDJ9_SOYBN;I1J687|I1J687_SOYBN	A0A0R0IU60		Photosynthesis_Photosynthesis_External stimuli response	beta subunit of Cpn60 chaperonin complex(original description: Uncharacterized protein OS=Glycine max OX=3847 GN=100777674 PE=3 SV=1)			1.13043	0.451446	1.18682	0.27929	1			-0.425452	-1.15642	1.3607	0.281732	0.585945		A0A0R0IU60	-0.0234802	0.00694507	0.000486693	0.00433044
A0A0R0IVT9|A0A0R0IVT9_SOYBN;I1MM89|I1MM89_SOYBN;I1KYF8|I1KYF8_SOYBN;C6T514|C6T514_SOYBN;I1JM70|I1JM70_SOYBN;A0A0R0F0G7|A0A0R0F0G7_SOYBN;I1N1Y6|I1N1Y6_SOYBN;C6T968|C6T968_SOYBN;I1N0F1|I1N0F1_SOYBN;I1JM69|I1JM69_SOYBN;C6TBA9|C6TBA9_SOYBN;C6T3Z7|C6T3Z7_SOYBN;C6T0G7|C6T0G7_SOYBN	A0A0R0IVT9		Protein biosynthesis	RPS8 component of SSU proteome(original description: 40S ribosomal protein S8 OS=Glycine max OX=3847 GN=100803006 PE=3 SV=1)			-0.736543	-0.65401	0.95522	0.998254	1			-0.0337488	1.4243	0.628178	0.0800599	0.248621		A0A0R0IVT9	0.0233104	-0.00689445	0.0170408	-0.0322494
A0A0R0J536|A0A0R0J536_SOYBN;K7K747|K7K747_SOYBN	A0A0R0J536		Enzyme classification	1-aminocyclopropane-1-carboxylate oxidase homolog 4 OS=Arabidopsis thaliana(sp|q94a78|acch4_arath : 273.0) & Enzyme classification.EC_1 oxidoreductases.EC_1.14 oxidoreductase acting on paired donor with incorporation or reduction of molecular oxygen(50.1.13 : 138.2)(original description: Uncharacterized protein OS=Glycine max OX=3847 GN=100813145 PE=3 SV=1)			-0.602012	-0.444557	0.397342	0.850332	1			-0.449417	1.49599	0.116453	8.46642e-06	0.000705627	***	A0A0R0J536	0.0877389	0.0180014	0.00525382	-0.0293364
A0A0R0J5A9|A0A0R0J5A9_SOYBN;A0A0R0IXU0|A0A0R0IXU0_SOYBN;Q41244|Q41244_SOYBN;I1KUQ3|I1KUQ3_SOYBN;K7KYV7|K7KYV7_SOYBN	A0A0R0J5A9		Enzyme classification	Seed linoleate 9S-lipoxygenase OS=Glycine max(sp|p24095|loxx_soybn : 1741.0) & Enzyme classification.EC_1 oxidoreductases.EC_1.13 oxidoreductase acting on single donor with incorporation of molecular oxygen(oxygenase)(50.1.12 : 1398.7)(original description: Lipoxygenase OS=Glycine max OX=3847 GN=GLYMA_07G007000 PE=3 SV=1)			-0.815912	-0.875306	1.05396	0.993194	1			0.582915	1.1083	0.829659	0.194088	0.45152		A0A0R0J5A9	0.0308999	-0.0273397	0.0175973	-0.0244794
A0A0R0J7Q6|A0A0R0J7Q6_SOYBN	A0A0R0J7Q6	X	not assigned	(original description: Uncharacterized protein OS=Glycine max OX=3847 GN=100775700 PE=4 SV=1) & Probable acylpyruvase FAHD1, mitochondrial OS=Arabidopsis thaliana(sp|q93ze5|fahd1_arath : 338.0)			-1.02101	-0.194384	0.697375	0.235355	1			-0.160792	1.37619	0.642737	0.0222705	0.099858	*	A0A0R0J7Q6	0.0233323	0.00156333	-0.00719203	0.0105714
A0A0R0J9J2|A0A0R0J9J2_SOYBN;C6TIB8|C6TIB8_SOYBN;K7M8I7|K7M8I7_SOYBN	A0A0R0J9J2		Coenzyme metabolism	glutamate-1-semialdehyde-2,1-aminomutase(original description: Uncharacterized protein OS=Glycine max OX=3847 GN=GLYMA_06G002900 PE=3 SV=1)			0.827318	0.23287	1.1709	0.444126	1			0.391676	-1.45186	2.02785	0.00464579	0.0344781	**	A0A0R0J9J2	-0.0240599	-0.0107969	-0.0114897	0.0220677
A0A0R0JDX3|A0A0R0JDX3_SOYBN;C6TFR4|C6TFR4_SOYBN	A0A0R0JDX3		not assigned	(original description: Uncharacterized protein OS=Glycine max OX=3847 GN=100791148 PE=4 SV=1) & Stress-response A/B barrel domain-containing protein HS1 OS=Arabidopsis thaliana(sp|q9luv2|pop3_arath : 167.0)			-1.19102	-0.425521	0.694253	0.503751	1			0.591716	1.02483	0.890464	0.873584	1		A0A0R0JDX3	0.0243941	-0.0160202	-0.0183771	6.53289e-05
A0A0R0JJ40|A0A0R0JJ40_SOYBN;A0A0R0KKJ8|A0A0R0KKJ8_SOYBN	A0A0R0JJ40		not assigned	no hits &(original description: Uncharacterized protein OS=Glycine max OX=3847 GN=100783904 PE=4 SV=1)			-0.726131	-0.128553	0.653335	0.713214	1			1.44983	-0.595146	2.62661	0.0263288	0.111746	*	A0A0R0JJ40	0.00177118	-0.0405171	-0.0750853	-0.0598229
A0A0R0JSG7|A0A0R0JSG7_SOYBN;C6T7R3|C6T7R3_SOYBN	A0A0R0JSG7		not assigned	(original description: Peroxidase OS=Glycine max OX=3847 GN=GLYMA_06G145300 PE=3 SV=1) & Peroxidase 4 OS=Vitis vinifera(sp|a7ny33|per4_vitvi : 456.0)	peroxidase activity(GO:0004601);oxidoreductase activity(GO:0016491);heme binding(GO:0020037);metal ion binding(GO:0046872);lactoperoxidase activity(GO:0140825)	response to oxidative stress(GO:0006979);hydrogen peroxide catabolic process(GO:0042744);cellular oxidant detoxification(GO:0098869)	-0.551652	-0.504904	0.8	0.999689	1			-0.441928	1.49848	0.132633	0.0190017	0.0900422	*	A0A0R0JSG7	0.0711004	0.019275	0.0507525	-0.0230981
A0A0R0JTQ9|A0A0R0JTQ9_SOYBN;A0A0R0K464|A0A0R0K464_SOYBN;A0A0R0JTR0|A0A0R0JTR0_SOYBN;I1MVE7|I1MVE7_SOYBN	A0A0R0JTQ9		not assigned	(original description: Ferredoxin OS=Glycine max OX=3847 GN=100791128 PE=3 SV=1) & Ferredoxin C 2, chloroplastic OS=Arabidopsis thaliana(sp|q9c7y4|fdc2_arath : 194.0)			1.23853	0.12043	1.52614	0.0147634	0.286342	*		-0.165595	-1.19337	2.26682	0.0374768	0.146397	*	A0A0R0JTQ9	-0.0414392	-0.0031073	0.00329253	0.0315949
A0A0R0JYS9|A0A0R0JYS9_SOYBN;C6THQ0|C6THQ0_SOYBN;C6TGM1|C6TGM1_SOYBN;I1LVP1|I1LVP1_SOYBN;C6TJS4|C6TJS4_SOYBN;A0A0R4J5J5|A0A0R4J5J5_SOYBN;I1L1B0|I1L1B0_SOYBN;C6TL64|C6TL64_SOYBN;A0A0R0GAY5|A0A0R0GAY5_SOYBN;C6THP4|C6THP4_SOYBN	A0A0R0JYS9		not assigned	(original description: Peroxidase OS=Glycine max OX=3847 GN=GLYMA_05G103600 PE=3 SV=1) & Peroxidase 73 OS=Arabidopsis thaliana(sp|q43873|per73_arath : 408.0)	peroxidase activity(GO:0004601);oxidoreductase activity(GO:0016491);heme binding(GO:0020037);metal ion binding(GO:0046872);lactoperoxidase activity(GO:0140825)	response to oxidative stress(GO:0006979);hydrogen peroxide catabolic process(GO:0042744);cellular oxidant detoxification(GO:0098869)	-0.829018	-0.899393	1.05149	0.998099	1			0.935339	0.793072	1.04651	0.987959	1		A0A0R0JYS9	0.024306	-0.0309572	0.00304884	-0.0314596
A0A0R0JZM4|A0A0R0JZM4_SOYBN;K7KRV7|K7KRV7_SOYBN	A0A0R0JZM4		not assigned	no hits &(original description: Uncharacterized protein OS=Glycine max OX=3847 GN=100810596 PE=4 SV=1)			1.38959	-0.296084	1.62933	0.135221	0.871272			-0.108861	-0.984645	1.4401	0.666553	1		A0A0R0JZM4	-0.02106	0.00376941	0.0422533	0.0471116
A0A0R0KHB4|A0A0R0KHB4_SOYBN;C6T8U2|C6T8U2_SOYBN;I1KAC1|I1KAC1_SOYBN	A0A0R0KHB4		Coenzyme metabolism	porphobilinogen synthase(original description: Delta-aminolevulinic acid dehydratase OS=Glycine max OX=3847 GN=GLYMA_04G247700 PE=3 SV=1)			1.00678	-0.497439	1.99319	0.000608257	0.0596807	***		0.64234	-1.15168	3.08536	0.000260943	0.00572057	***	A0A0R0KHB4	-0.0341349	-0.0313616	0.0160503	0.0139549
A0A0R0KHF0|A0A0R0KHF0_SOYBN;I1JMQ1|I1JMQ1_SOYBN;I1KJJ6|I1KJJ6_SOYBN;C6T654|C6T654_SOYBN	A0A0R0KHF0		not assigned	(original description: Uncharacterized protein OS=Glycine max OX=3847 GN=100789844 PE=4 SV=1) & Uclacyanin-3 OS=Arabidopsis thaliana(sp|q96316|bcb3_arath : 94.0)			-0.757558	-0.732375	0.979683	0.999875	1			0.120554	1.36938	0.626241	0.0388074	0.148464	*	A0A0R0KHF0	0.0328214	-0.0179432	0.0207039	0.0214995
A0A0R0KKR3|A0A0R0KKR3_SOYBN;C6T7J5|C6T7J5_SOYBN	A0A0R0KKR3		Enzyme classification	NADPH-dependent aldo-keto reductase, chloroplastic OS=Arabidopsis thaliana(sp|q0pgj6|akrc9_arath : 432.0) & Enzyme classification.EC_1 oxidoreductases.EC_1.1 oxidoreductase acting on CH-OH group of donor(50.1.1 : 260.7)(original description: Uncharacterized protein OS=Glycine max OX=3847 GN=100792657 PE=4 SV=1)			-1.01933	-0.495571	0.7978	0.524069	1			0.224568	1.29033	0.756463	0.091908	0.274238		A0A0R0KKR3	0.0230869	-0.00877784	-0.00380534	0.00362184
A0A0R0KL80|A0A0R0KL80_SOYBN;I1JPY7|I1JPY7_SOYBN;I1JPY8|I1JPY8_SOYBN;A0A0R0KLT7|A0A0R0KLT7_SOYBN;A0A0R0KWU6|A0A0R0KWU6_SOYBN	A0A0R0KL80		Carbohydrate metabolism	starch branching enzyme(original description: Uncharacterized protein OS=Glycine max OX=3847 GN=100816963 PE=4 SV=1)			0.618434	0.847842	0.934875	0.847037	1			-0.0913748	-1.3749	1.98746	0.0067716	0.0431108	**	A0A0R0KL80	-0.0312983	0.00102107	-0.0294635	0.0204294
A0A0R0KSS1|A0A0R0KSS1_SOYBN;C6TNU3|C6TNU3_SOYBN;I1JMF6|I1JMF6_SOYBN	A0A0R0KSS1		Enzyme classification	2-alkenal reductase(NADP(+)-dependent) OS=Nicotiana tabacum(sp|q9sln8|dbr_tobac : 514.0) & Enzyme classification.EC_1 oxidoreductases.EC_1.3 oxidoreductase acting on CH-CH group of donor(50.1.3 : 272.1)(original description: Uncharacterized protein OS=Glycine max OX=3847 GN=100811802 PE=4 SV=1)			-0.822818	-0.902948	1.07969	0.994325	1			0.76665	0.959116	0.932881	0.944206	1		A0A0R0KSS1	0.0300606	-0.0333335	0.0123713	-0.0328916
A0A0R0KW93|A0A0R0KW93_SOYBN	A0A0R0KW93	X	not assigned	no hits &(original description: Uncharacterized protein OS=Glycine max OX=3847 GN=100810326 PE=4 SV=1)			0.398761	-0.149077	1.31465	0.623749	1			1.05575	-1.30543	5.03812	0.0022764	0.021124	**	A0A0R0KW93	-0.0342747	-0.0456984	-0.0106072	0.0735326
A0A0R0KXC5|A0A0R0KXC5_SOYBN;I1NBF7|I1NBF7_SOYBN;C6T5A1|C6T5A1_SOYBN;I1J584|I1J584_SOYBN;A0A0R0HMR0|A0A0R0HMR0_SOYBN;A0A0R0I1I9|A0A0R0I1I9_SOYBN;C6SXM4|C6SXM4_SOYBN;C6SXV3|C6SXV3_SOYBN;I1N5H2|I1N5H2_SOYBN;C6SV58|C6SV58_SOYBN;Q9ZPJ2|Q9ZPJ2_SOYBN;I1K1H8|I1K1H8_SOYBN;I1J585|I1J585_SOYBN;I1NBF8|I1NBF8_SOYBN;C6SX15|C6SX15_SOYBN;I1L0L6|I1L0L6_SOYBN;A0A0R0F1J0|A0A0R0F1J0_SOYBN;I1K1H7|I1K1H7_SOYBN;I1K1H6|…	A0A0R0KXC5		Vesicle trafficking	ARF-GTPase(original description: Uncharacterized protein OS=Glycine max OX=3847 GN=GLYMA_02G009600 PE=3 SV=1)			-0.917069	-0.802085	0.873949	0.995688	1			0.997234	0.72192	1.11301	0.957185	1		A0A0R0KXC5	0.0370029	-0.0441164	0.000353314	-0.00280688
A0A0R0L0W4|A0A0R0L0W4_SOYBN;A0A0R0F7A3|A0A0R0F7A3_SOYBN;I1LMA8|I1LMA8_SOYBN	A0A0R0L0W4		Protein degradation	pepsin-type protease(original description: Uncharacterized protein OS=Glycine max OX=3847 GN=GLYMA_02G243600 PE=3 SV=1)			-0.60105	-0.280697	0.265845	0.893619	1			-0.60105	1.4828	0.0527322	0.0065082	0.0419138	**	A0A0R0L0W4	0.0760911	0.0731058	-0.013054	0.0140457
A0A0R0L140|A0A0R0L140_SOYBN;I1JI71|I1JI71_SOYBN	A0A0R0L140		Protein biosynthesis	RPP0 component of LSU proteome component(original description: 60S acidic ribosomal protein P0 OS=Glycine max OX=3847 GN=GLYMA_02G255500 PE=3 SV=1)			-0.799147	-0.822971	1.01773	0.999937	1			1.24027	0.381845	1.3368	0.310817	0.629178		A0A0R0L140	0.0237478	-0.0426048	0.00660354	0.0343469
A0A0R0L386|A0A0R0L386_SOYBN;I1JJE8|I1JJE8_SOYBN;I1M6L4|I1M6L4_SOYBN	A0A0R0L386		not assigned	(original description: Uncharacterized protein OS=Glycine max OX=3847 GN=100807666 PE=4 SV=1) & Putative BPI/LBP family protein At1g04970 OS=Arabidopsis thaliana(sp|q9mau5|y1049_arath : 418.0)			-0.713007	-0.461263	0.572478	0.865516	1			-0.304326	1.4786	0.294926	0.00176433	0.0180546	**	A0A0R0L386	0.0605848	0.000803951	0.0264985	0.0425202
A0A0R0L553|A0A0R0L553_SOYBN	A0A0R0L553	X	not assigned	(original description: Uncharacterized protein OS=Glycine max OX=3847 GN=100816906 PE=4 SV=1) & Probable inactive shikimate kinase like 2, chloroplastic OS=Arabidopsis thaliana(sp|o82290|skl2_arath : 422.0)			0.298154	-0.671252	1.67162	0.340252	1			1.27992	-0.906823	2.81051	0.0163094	0.0812061	*	A0A0R0L553	-0.0197982	-0.0435506	0.0121733	-0.0425603
A0A0R4J2Q1|A0A0R4J2Q1_SOYBN;K7LH14|K7LH14_SOYBN	A0A0R4J2Q1		Protein degradation	pepsin-type protease(original description: Uncharacterized protein OS=Glycine max OX=3847 GN=100797018 PE=3 SV=1)			-0.5	-0.5	1	1	1			-0.5	1.5	0.155094	0.00548717	0.0381349	**	A0A0R4J2Q1	0.0526545	0.0220794	0.0508321	-0.0291688
A0A0R4J3X1|A0A0R4J3X1_SOYBN;C6TK61|C6TK61_SOYBN;K7LA59|K7LA59_SOYBN;I1N0M8|I1N0M8_SOYBN;K7MRL8|K7MRL8_SOYBN	A0A0R4J3X1		not assigned	(original description: Uncharacterized protein OS=Glycine max OX=3847 GN=100790145 PE=3 SV=1) & GDSL esterase/lipase At5g55050 OS=Arabidopsis thaliana(sp|q9fia1|gdl87_arath : 342.0)			-0.622208	-0.539955	0.629529	0.983249	1			-0.32611	1.48827	0.193697	7.36083e-05	0.00255789	***	A0A0R4J3X1	0.0841411	-0.00663326	0.0359393	0.0169958
A0A0R4J4G9|A0A0R4J4G9_SOYBN;A0A0R0H093|A0A0R0H093_SOYBN	A0A0R4J4G9		External stimuli response	class-M-I small heat-shock-responsive protein(original description: Uncharacterized protein OS=Glycine max OX=3847 GN=GLYMA_12G013100 PE=3 SV=1)			1.25987	0.0704744	1.61338	0.349638	1			-1.17647	-0.153879	0.403641	0.532497	0.904486		A0A0R4J4G9	-0.017345	0.052007	0.0958842	0.0268072
A0A0R4J4Z9|A0A0R4J4Z9_SOYBN;C6TKY3|C6TKY3_SOYBN;I1JIH2|I1JIH2_SOYBN	A0A0R4J4Z9		not assigned	(original description: Uncharacterized protein OS=Glycine max OX=3847 GN=GLYMA_14G050900 PE=3 SV=1) & GDSL esterase/lipase At2g04570 OS=Arabidopsis thaliana(sp|q9sjb4|gdl34_arath : 441.0)			-0.565065	-0.363052	0.68116	0.941684	1			-0.565065	1.49318	0.173335	0.00124864	0.0140794	**	A0A0R4J4Z9	0.048314	0.0262729	0.0291381	0.00688663
A0A0R4J537|A0A0R4J537_SOYBN;C6TLX7|C6TLX7_SOYBN	A0A0R4J537		not assigned	(original description: Uncharacterized protein OS=Glycine max OX=3847 GN=100814030 PE=4 SV=1) & Thioredoxin-like protein CDSP32, chloroplastic OS=Arabidopsis thaliana(sp|q9sgs4|cdsp_arath : 363.0)			1.16304	0.336594	1.24532	0.19177	0.981203			-0.297269	-1.20236	1.49464	0.183272	0.433		A0A0R4J537	-0.0250231	0.00397098	0.00536936	0.0246329
A0A0R4J5B2|A0A0R4J5B2_SOYBN;C6SW11|C6SW11_SOYBN;C6SXZ0|C6SXZ0_SOYBN	A0A0R4J5B2		Cytoskeleton	component PFD1 of Prefoldin co-chaperone complex(original description: Uncharacterized protein OS=Glycine max OX=3847 GN=GLYMA_15G235500 PE=4 SV=1) &			-0.726672	-0.367536	0.858879	0.86884	1			-0.385156	1.47936	0.575452	0.0165074	0.0814625	*	A0A0R4J5B2	0.0201004	0.00614437	-4.34771e-05	-0.0235599
A0A0R4J5C5|A0A0R4J5C5_SOYBN	A0A0R4J5C5	X	not assigned	(original description: Uncharacterized protein OS=Glycine max OX=3847 GN=100809416 PE=4 SV=1) & NADPH-dependent aldehyde reductase-like protein, chloroplastic OS=Arabidopsis thaliana(sp|q9sqr4|adrc3_arath : 296.0)			-0.871897	-0.250649	0.655953	0.599581	1			-0.318191	1.44074	0.497031	0.0295012	0.121501	*	A0A0R4J5C5	0.0311632	0.00572866	-0.0107055	-0.0108817
A0A0R4J5K2|A0A0R4J5K2_SOYBN;K7MH04|K7MH04_SOYBN	A0A0R4J5K2		Photosynthesis	ferredoxin-NADP oxidoreductase(original description: Ferredoxin--NADP reductase, chloroplastic OS=Glycine max OX=3847 GN=100793840 PE=3 SV=1)			1.04107	-0.185575	1.42129	0.00985209	0.257346	**		0.442833	-1.29832	1.96792	0.001352	0.0150342	**	A0A0R4J5K2	-0.0241565	-0.0143469	0.00606418	0.0184929
A0A0R4J653|A0A0R4J653_SOYBN;A0A0R0LIA9|A0A0R0LIA9_SOYBN	A0A0R4J653		Photosynthesis_Carbohydrate metabolism	transketolase(original description: Uncharacterized protein OS=Glycine max OX=3847 GN=100805786 PE=4 SV=1)			0.909098	0.477401	1.11199	0.525656	1			0.00833417	-1.39483	1.70781	0.00682778	0.0433032	**	A0A0R4J653	-0.0248938	-0.00256486	-0.0113761	0.00829446
A0A0R4J661|A0A0R4J661_SOYBN;C6SWE9|C6SWE9_SOYBN;C6T1C4|C6T1C4_SOYBN;A0A0R0KKD0|A0A0R0KKD0_SOYBN;A0A0R0HPZ5|A0A0R0HPZ5_SOYBN;C6SWY5|C6SWY5_SOYBN;I1LQT0|I1LQT0_SOYBN;A0A0R0HEQ3|A0A0R0HEQ3_SOYBN;A0A0R0H449|A0A0R0H449_SOYBN;A0A0R0H6V3|A0A0R0H6V3_SOYBN;A0A0R0GW87|A0A0R0GW87_SOYBN;C6T571|C6T571_SOYBN	A0A0R4J661		Chromatin organisation	H2B-type histone(original description: Histone H2B OS=Glycine max OX=3847 GN=GLYMA_20G191600 PE=3 SV=1)			-0.909231	-0.492753	0.810873	0.892567	1			0.0126202	1.38936	0.662912	0.19395	0.45152		A0A0R4J661	0.0222763	-0.00537718	-0.000211786	0.0222834
A0A1C3HPQ3|A0A1C3HPQ3_SOYBN;R9ZS68|R9ZS68_9FABA;W0HJJ7|W0HJJ7_SOYBN;R9ZTA7|R9ZTA7_GLYTO;D3W5K6|D3W5K6_SOYBN;A0A0F7EW21|A0A0F7EW21_SOYBN;A0A0F7C9T9|A0A0F7C9T9_SOYBN;A0A0F7EW41|A0A0F7EW41_SOYBN;A0A0F7EWQ1|A0A0F7EWQ1_SOYBN;A0A0F7EW46|A0A0F7EW46_SOYBN;A0A0F7C9M2|A0A0F7C9M2_SOYBN;A0A0F6Y5T0|A0A0F6Y5T0_SOYBN;A0A0F7C9V0|A0A0F7C9V0_SOYBN;A0A0F7C9N7|A0A0F7C9N7_SOYBN;A0A0F6Y5S8|A0A0F6Y5S8_SOYBN;A0A0F7C9U1|…	A0A1C3HPQ3		Photosynthesis	large subunit of ribulose-1,5-bisphosphat carboxylase/oxygenase dimer(original description: Ribulose bisphosphate carboxylase large chain(Fragment) OS=Glycine max OX=3847 GN=rbcL PE=3 SV=1)			0.9232	0.750403	1.06805	0.973981	1			-0.533384	-1.14022	1.9354	0.545065	0.911904		A0A1C3HPQ3	-0.0477337	0.014947	-0.0178925	0.0191837
A0A368UHF1|A0A368UHF1_SOYBN	A0A368UHF1	X	not assigned	(original description: Uncharacterized protein OS=Glycine max OX=3847 GN=GLYMA_13G275800 PE=4 SV=1) & Early nodulin-like protein 2 OS=Arabidopsis thaliana(sp|q9t076|enl2_arath : 139.0)			-0.660271	-0.119383	0.465794	0.141313	0.882812			-0.669857	1.44951	0.178986	1.67641e-05	0.000998661	***	A0A368UHF1	0.0454972	0.0440512	-0.00655124	0.00595971
A0A368UJ31|A0A368UJ31_SOYBN;C6T6G9|C6T6G9_SOYBN;I1MJL5|I1MJL5_SOYBN;A0A0R0GFB2|A0A0R0GFB2_SOYBN;I1MJL4|I1MJL4_SOYBN;A0A0R0G789|A0A0R0G789_SOYBN;I1JBM1|I1JBM1_SOYBN;A0A0R0HPQ5|A0A0R0HPQ5_SOYBN;I1KKG3|I1KKG3_SOYBN;A0A0R0H2A3|A0A0R0H2A3_SOYBN;K7LT75|K7LT75_SOYBN;I1KKG4|I1KKG4_SOYBN;K7LPH8|K7LPH8_SOYBN;A0A0R4J610|A0A0R4J610_SOYBN;A0A0R0IIZ3|A0A0R0IIZ3_SOYBN;A0A0R0KZR2|A0A0R0KZR2_SOYBN;A0A0R4J4Q8|A0A0…	A0A368UJ31		Enzyme classification	Vicianin hydrolase(Fragment) OS=Vicia sativa subsp. nigra(sp|a2sy66|vichy_vicsn : 602.0) & Enzyme classification.EC_3 hydrolases.EC_3.2 glycosylase(50.3.2 : 314.0)(original description: Uncharacterized protein(Fragment) OS=Glycine max OX=3847 GN=GLYMA_08G150400 PE=3 SV=1)			-0.846157	-0.712144	0.925923	0.986129	1			1.30958	0.248717	1.38299	0.120795	0.331391		A0A368UJ31	0.0147923	-0.0324974	-0.0108405	-0.033384
A0A368UK88|A0A368UK88_SOYBN	A0A368UK88	X	Enzyme classification	Nucleoside-triphosphatase OS=Pisum sativum(sp|p52914|ntpa_pea : 583.0) & Enzyme classification.EC_3 hydrolases.EC_3.6 hydrolase acting on acid anhydride(50.3.6 : 109.5)(original description: Uncharacterized protein OS=Glycine max OX=3847 GN=GLYMA_16G043400 PE=3 SV=1)			-0.478069	0.37391	0.689393	0.338816	1			-1.09383	1.19799	0.357499	0.00502431	0.0365963	**	A0A368UK88	0.0149194	0.0399061	-0.00588037	-0.0404136
A0A368ULI9|A0A368ULI9_SOYBN	A0A368ULI9	X	Photosynthesis	protein involved in PS-II assembly(HCF136)(original description: Uncharacterized protein OS=Glycine max OX=3847 GN=GLYMA_11G100800 PE=4 SV=1) &			-1.18819	-0.329776	0.594604	0.612268	1			1.16354	0.354434	1.28879	0.703685	1		A0A368ULI9	0.0222288	-0.0321249	-0.0366481	0.0106487
A0MZ84|A0MZ84_SOYBN;I7CLX5|I7CLX5_SOYBN	A0MZ84		Nutrient uptake	non-haem ferritin(original description: Ferritin OS=Glycine max OX=3847 PE=2 SV=1)			-0.585831	-0.634977	3.62543	0.997096	1			1.47886	-0.258049	5.39004	0.000230477	0.00554562	***	A0MZ84	0.0759016	-0.183951	0.0339499	-0.0993785
A1KR24|A1KR24_SOYBN;Q7XAW0|Q7XAW0_SOYBN;Q70EL7|Q70EL7_SOYBN;Q70EL9|Q70EL9_SOYBN;Q42447|Q42447_SOYBN	A1KR24		not assigned	no hits &(original description: Dehydrin OS=Glycine max OX=3847 GN=LEA-2-D11 PE=4 SV=1)			-0.687732	-0.0566129	0.0666067	0.408103	1			-0.687732	1.43208	0.0208036	0.00184015	0.0184462	**	A1KR24	0.0946529	0.125258	-0.0846593	-0.0162563
A1YZE0|A1YZE0_SOYBN;I1NII0|I1NII0_SOYBN	A1YZE0		Carbohydrate metabolism	granule-bound starch(amylose) synthase(original description: Starch synthase, chloroplastic/amyloplastic OS=Glycine max OX=3847 GN=100037476 PE=2 SV=1)	glycogen (starch) synthase activity(GO:0004373);transferase activity(GO:0016740);glycosyltransferase activity(GO:0016757)	starch biosynthetic process(GO:0019252)	0.9584	0.456298	1.23426	0.850537	1			-0.0468278	-1.36787	5.13926	0.259059	0.548364		A1YZE0	-0.0717028	-0.0131472	-0.0371328	-0.0298262
A8IKE5|A8IKE5_SOYBN;I1JC65|I1JC65_SOYBN	A8IKE5		Photosynthesis	glutamate-glyoxylate transaminase(original description: Alanine aminotransferase 2 OS=Glycine max OX=3847 GN=AlaAT2 PE=2 SV=1)			1.00673	0.348364	1.17597	0.670126	1			0.0105657	-1.36566	1.67883	0.177779	0.424868		A8IKE5	-0.0213049	-0.00410422	0.0012798	0.0457763
A8IKE9|A8IKE9_SOYBN;I1J547|I1J547_SOYBN	A8IKE9		Photosynthesis	glutamate-glyoxylate transaminase(original description: Alanine aminotransferase 3 OS=Glycine max OX=3847 GN=AlaAT3 PE=2 SV=1)			0.790498	0.723336	1.0185	0.997659	1			-0.162757	-1.35108	1.7633	0.0498727	0.175872	*	A8IKE9	-0.027358	0.00267337	-0.0142895	0.0248122
B0LVF3|B0LVF3_SOYBN;A0A0R0F859|A0A0R0F859_SOYBN;K7MQ59|K7MQ59_SOYBN;K7MQ62|K7MQ62_SOYBN;C6TMC3|C6TMC3_SOYBN	B0LVF3		not assigned	(original description: Dihydroflavonol reductase OS=Glycine max OX=3847 PE=2 SV=1) & Cinnamoyl-CoA reductase 1 OS=Arabidopsis thaliana(sp|q9s9n9|ccr1_arath : 232.0)			1.21349	-0.516423	1.68965	0.0793933	0.665467			0.364842	-1.06191	1.72685	0.217421	0.487443		B0LVF3	-0.0211818	-0.0152322	0.0284135	0.0369476
B0M1A2|B0M1A2_SOYBN;B0M1B4|B0M1B4_SOYBN;A0A0R0IJK4|A0A0R0IJK4_SOYBN	B0M1A2		Photosynthesis	glycolate oxidase(original description: Peroxisomal glycolate oxidase OS=Glycine max OX=3847 PE=2 SV=1)			0.426784	0.103211	1.09285	0.860394	1			0.889723	-1.41972	2.17712	0.00147602	0.0158927	**	B0M1A2	-0.0199703	-0.0158781	-0.0201938	-0.0165481
B0M1B1|B0M1B1_SOYBN;I1KU94|I1KU94_SOYBN	B0M1B1		Photosynthesis	glycolate oxidase(original description: Peroxisomal glycolate oxidase OS=Glycine max OX=3847 GN=100777153 PE=2 SV=1)			-0.316209	0.618333	0.75325	0.370506	1			0.960701	-1.26283	2.16644	0.0148531	0.0764659	*	B0M1B1	-0.0161855	-0.0143594	-0.0464193	-0.0287957
B2CM88|B2CM88_SOYBN;I1LFF1|I1LFF1_SOYBN;C6TDI3|C6TDI3_SOYBN	B2CM88		Secondary metabolism	chalcone isomerase(original description: Chalcone-flavonone isomerase family protein(Fragment) OS=Glycine max OX=3847 PE=2 SV=1)			-1.06447	-0.64002	0.519434	0.859416	1			0.804129	0.900362	0.960294	0.998304	1		B2CM88	0.0498765	-0.0312144	-0.010609	0.0469327
B3TDK7|B3TDK7_SOYBN;Q43438|Q43438_SOYBN;A0A0R0GP54|A0A0R0GP54_SOYBN;K7MGJ6|K7MGJ6_SOYBN	B3TDK7		Enzyme classification	Linoleate 9S-lipoxygenase-4 OS=Glycine max(sp|p38417|lox4_soybn : 1664.0) & Enzyme classification.EC_1 oxidoreductases.EC_1.13 oxidoreductase acting on single donor with incorporation of molecular oxygen(oxygenase)(50.1.12 : 1389.1)(original description: Lipoxygenase OS=Glycine max OX=3847 GN=547836 PE=3 SV=1)	oxidoreductase activity(GO:0016491);oxidoreductase activity, acting on single donors with incorporation of molecular oxygen, incorporation of two atoms of oxygen(GO:0016702);metal ion binding(GO:0046872);dioxygenase activity(GO:0051213)	lipid metabolic process(GO:0006629);fatty acid metabolic process(GO:0006631);fatty acid biosynthetic process(GO:0006633);oxylipin biosynthetic process(GO:0031408);lipid oxidation(GO:0034440)	-1.10902	-0.448401	0.69236	0.112754	0.793562			0.356678	1.20074	0.777674	0.053285	0.182879		B3TDK7	0.0259466	-0.0103805	-0.0210998	-0.0335302
B9VSG5|B9VSG5_SOYBN;C6TI21|C6TI21_SOYBN;A0A0R0JJ23|A0A0R0JJ23_SOYBN	B9VSG5		not assigned	(original description: BURP domain protein OS=Glycine max OX=3847 PE=2 SV=1) & BURP domain protein RD22 OS=Arabidopsis thaliana(sp|q08298|rd22_arath : 285.0)			-0.82087	0.0119774	0.383748	0.353194	1			-0.595272	1.40417	0.271252	0.0122363	0.0676187	*	B9VSG5	0.0409135	0.0354207	-0.0270467	-0.0550286
C6FF63|C6FF63_SOYBN	C6FF63	X	not assigned	(original description: Leucine-rich repeat protein OS=Glycine max OX=3847 GN=100783399 PE=2 SV=1) & Polygalacturonase inhibitor 1 OS=Arabidopsis thaliana(sp|q9m5j9|pgip1_arath : 336.0)			-0.599173	-0.67544	1.06908	0.995406	1			-0.191081	1.46569	0.489467	0.00338791	0.0277011	**	C6FF63	0.0333481	-0.0057825	0.0328769	0.00440186
C6SV68|C6SV68_SOYBN;Q39842|Q39842_SOYBN	C6SV68		not assigned	(original description: Cysteine proteinase inhibitor OS=Glycine max OX=3847 GN=GLYMA_14G038200 PE=2 SV=1) & Cysteine proteinase inhibitor OS=Vigna unguiculata(sp|q06445|cyti_vigun : 131.0)			-0.999463	-0.358855	0.574415	0.278683	1			-0.00996429	1.36828	0.573612	0.0132561	0.0717	*	C6SV68	0.0371901	-0.00547147	-0.0237289	-0.0261736
C6SVC4|C6SVC4_SOYBN;C6T2I6|C6T2I6_SOYBN	C6SVC4		Cell wall	caffeoyl-CoA 3-O-methyltransferase(CCoA-OMT)(original description: Uncharacterized protein OS=Glycine max OX=3847 GN=100305498 PE=2 SV=1)			0.6523	-0.934812	7.8668	0.0263663	0.398738	*		1.0525	-0.769986	5.60277	0.0184264	0.0881149	*	C6SVC4	-0.0370462	-0.0944528	0.100681	0.00957637
C6SVF0|C6SVF0_SOYBN;A0A0R0L7F2|A0A0R0L7F2_SOYBN	C6SVF0		Cytoskeleton	SPR1 microtubule-stabilizing factor(original description: Uncharacterized protein OS=Glycine max OX=3847 GN=100499684 PE=2 SV=1)			1.35296	-0.954978	2.49898	0.0267302	0.398738	*		0.099606	-0.497588	1.29904	0.84814	1		C6SVF0	-0.0159186	-0.0244056	0.0628759	0.0193589
C6SVG6|C6SVG6_SOYBN;A0A0R0G7B7|A0A0R0G7B7_SOYBN	C6SVG6		Cell wall	fasciclin-type arabinogalactan protein(original description: Uncharacterized protein OS=Glycine max OX=3847 PE=2 SV=1)			-0.654979	-0.377011	0.502758	0.842806	1			-0.457752	1.48974	0.197166	0.00116442	0.0133948	**	C6SVG6	0.0619947	0.0156376	0.0263836	0.013019
C6SVH2|C6SVH2_SOYBN;I1L3J0|I1L3J0_SOYBN;I1MQ65|I1MQ65_SOYBN	C6SVH2		not assigned	(original description: Uncharacterized protein OS=Glycine max OX=3847 PE=2 SV=1) & Embryo-specific protein ATS3B OS=Arabidopsis thaliana(sp|q6npm5|ats3b_arath : 171.0)			-0.562375	-0.472089	0.811024	0.988246	1			-0.464044	1.49851	0.198422	0.000252035	0.00572057	***	C6SVH2	0.0536733	0.016411	0.0318544	-0.0366482
C6SVI5|C6SVI5_SOYBN;I1JN99|I1JN99_SOYBN	C6SVI5		not assigned	no hits &(original description: Uncharacterized protein OS=Glycine max OX=3847 GN=100305533 PE=2 SV=1)			-0.603327	-0.352257	0.427763	0.838035	1			-0.535949	1.49153	0.111744	0.00032174	0.00649995	***	C6SVI5	0.0699724	0.0365152	0.0239419	0.0403528
C6SVJ8|C6SVJ8_SOYBN;A0A0R0IYN3|A0A0R0IYN3_SOYBN;A0A0R0IVS3|A0A0R0IVS3_SOYBN;C6SXI4|C6SXI4_SOYBN;I1JRN9|I1JRN9_SOYBN	C6SVJ8		RNA biosynthesis	R-loop reader protein(ALBA1/2)(original description: Alba domain-containing protein OS=Glycine max OX=3847 GN=100305539 PE=2 SV=1) &			-1.02907	-0.473329	0.787391	0.363044	1			0.208821	1.29358	0.752385	0.0434651	0.159181	*	C6SVJ8	0.022604	-0.00721195	-0.00588727	0.000522642
C6SVM8|C6SVM8_SOYBN	C6SVM8	X	not assigned	(original description: Peptide-methionine(R)-S-oxide reductase OS=Glycine max OX=3847 GN=100305558 PE=2 SV=1) & Peptide methionine sulfoxide reductase B3, chloroplastic OS=Oryza sativa subsp. japonica(sp|q6auk5|msrb3_orysj : 231.0)			-0.538633	1.05558	0.5762	0.0883897	0.708817			-1.11346	0.596518	0.482239	0.0910801	0.273733		C6SVM8	0.0122912	0.0366978	-0.0173241	0.0464246
C6SVR2|C6SVR2_SOYBN	C6SVR2	X	Protein biosynthesis	component RPL31 of LSU proteome component(original description: Uncharacterized protein OS=Glycine max OX=3847 GN=100810835 PE=2 SV=1) &			-1.2314	-0.357958	0.606184	0.161583	0.923018			0.579622	1.00973	0.880044	0.730418	1		C6SVR2	0.0305459	-0.019901	-0.0241472	0.034679
C6SW15|C6SW15_SOYBN;A0A0R0I0B9|A0A0R0I0B9_SOYBN;A0A0R0HSV1|A0A0R0HSV1_SOYBN;I1MQB5|I1MQB5_SOYBN;C6TG91|C6TG91_SOYBN;C6TC41|C6TC41_SOYBN;A0A0R0G342|A0A0R0G342_SOYBN;C6TAZ8|C6TAZ8_SOYBN;C6TB87|C6TB87_SOYBN	C6SW15		Protein biosynthesis	RPS3 component of SSU proteome(original description: Uncharacterized protein OS=Glycine max OX=3847 PE=2 SV=1)			-0.607773	-0.683611	1.03955	0.991658	1			1.461	-0.169614	1.67056	0.000751103	0.0105281	***	C6SW15	0.0073615	-0.0342236	-0.00764601	-0.0103673
C6SW39|C6SW39_SOYBN;I1L5M8|I1L5M8_SOYBN;I1KCX1|I1KCX1_SOYBN	C6SW39		RNA biosynthesis	subunit 11 of RNA polymerase(original description: Uncharacterized protein OS=Glycine max OX=3847 GN=100784219 PE=2 SV=1)	RNA polymerase II activity(GO:0001055);DNA binding(GO:0003677);DNA-directed 5'-3' RNA polymerase activity(GO:0003899);protein dimerization activity(GO:0046983)	DNA-templated transcription(GO:0006351);transcription by RNA polymerase II(GO:0006366)	-0.424781	-0.793268	1.35087	0.839536	1			-0.241994	1.46004	0.48478	0.0203721	0.0934474	*	C6SW39	0.0296146	-0.0037578	0.0391904	-0.017209
C6SW62|C6SW62_SOYBN	C6SW62	X	not assigned	no hits &(original description: Uncharacterized protein OS=Glycine max OX=3847 GN=100305676 PE=2 SV=1)			-0.557592	-0.379523	0.8	0.949542	1			-0.557592	1.49471	0.257644	0.000705602	0.0102333	***	C6SW62	0.0389838	0.0212219	0.0261838	-0.002197
C6SWA9|C6SWA9_SOYBN	C6SWA9	X	Protein biosynthesis	RPP2 component of LSU proteome component(original description: Uncharacterized protein OS=Glycine max OX=3847 GN=100499761 PE=2 SV=1)			-1.0376	-0.649979	0.803652	0.9131	1			1.03992	0.647658	1.11989	0.926871	1		C6SWA9	0.0225135	-0.0307486	-0.00828548	0.0245659
C6SWB0|C6SWB0_SOYBN;I1JQV0|I1JQV0_SOYBN;A0A0R0KWL7|A0A0R0KWL7_SOYBN	C6SWB0		not assigned	no hits &(original description: Uncharacterized protein OS=Glycine max OX=3847 GN=100305709 PE=2 SV=1)			-0.688364	-0.166098	0.688634	0.666593	1			-0.605608	1.46007	0.374701	0.00667065	0.0426308	**	C6SWB0	0.0310303	0.0190992	0.0169719	0.0360547
C6SWC1|C6SWC1_SOYBN;I1KRD5|I1KRD5_SOYBN;I1K302|I1K302_SOYBN;I1KRD7|I1KRD7_SOYBN;I1K301|I1K301_SOYBN	C6SWC1		not assigned	no hits &(original description: Uncharacterized protein OS=Glycine max OX=3847 GN=100305716 PE=2 SV=1)			-0.931633	-0.538906	0.774845	0.708376	1			0.118668	1.35187	0.660744	0.0403204	0.151851	*	C6SWC1	0.0296217	-0.00962842	-0.00062241	-0.00312577
C6SWF2|C6SWF2_SOYBN;I1LN74|I1LN74_SOYBN	C6SWF2		Cell wall	LTPG cuticular lipid transfer accessory factor(original description: Uncharacterized protein OS=Glycine max OX=3847 PE=2 SV=1)			-0.79033	-0.0131304	0.47956	0.283072	1			-0.611292	1.41475	0.306442	0.00372867	0.0292142	**	C6SWF2	0.039506	0.0218128	-0.0074809	0.031177
C6SWF6|C6SWF6_SOYBN	C6SWF6	X	not assigned	(original description: Uncharacterized protein OS=Glycine max OX=3847 GN=100499779 PE=2 SV=1) & Embryo-specific protein ATS3B OS=Arabidopsis thaliana(sp|q6npm5|ats3b_arath : 172.0)			-0.65456	-0.376601	0.455567	0.75504	1			-0.458605	1.48977	0.180294	0.00023273	0.00554562	***	C6SWF6	0.062587	0.0182687	0.00719843	-0.0911572
C6SWI2|C6SWI2_SOYBN	C6SWI2	X	External stimuli response	class-C-IV small heat-shock-responsive protein(original description: Uncharacterized protein OS=Glycine max OX=3847 GN=100305751 PE=2 SV=1)			-0.488196	-0.675886	1.17099	0.967395	1			-0.319985	1.48407	0.446204	0.00893622	0.0530449	**	C6SWI2	0.0329759	0.00390489	0.0443042	0.00627939
C6SWL3|C6SWL3_SOYBN	C6SWL3	X	RNA processing	LSm2 component of U6-associated LSm accessory ribonucleoprotein complex(original description: Sm-like protein LSM2 OS=Glycine max OX=3847 GN=100305778 PE=2 SV=1)	RNA binding(GO:0003723)	mRNA splicing, via spliceosome(GO:0000398);mRNA processing(GO:0006397);RNA splicing(GO:0008380)	-0.625813	-0.518936	0.919658	0.997936	1			-0.345187	1.48994	0.450423	0.0706151	0.224783		C6SWL3	0.0330701	0.00867752	0.0290715	0.0106856
C6SWP3|C6SWP3_SOYBN	C6SWP3	X	not assigned	(original description: CHCH domain-containing protein OS=Glycine max OX=3847 GN=100499791 PE=2 SV=1) & araport11 Cox19-like CHCH family protein(at5g09570.1 : 100.0)			-0.5	-0.5	1	1	1			-0.5	1.5	0.427202	1.55922e-08	4.33462e-06	***	C6SWP3	0.0253333	0.0107871	0.0242866	-0.0112227
C6SWT2|C6SWT2_SOYBN;I1KU56|I1KU56_SOYBN;K7M5W5|K7M5W5_SOYBN	C6SWT2		RNA processing	LSm8 component of U6-associated LSm accessory ribonucleoprotein complex(original description: U6 snRNA-associated Sm-like protein LSm8 OS=Glycine max OX=3847 GN=100809048 PE=2 SV=1)	RNA binding(GO:0003723)	mRNA splicing, via spliceosome(GO:0000398);mRNA processing(GO:0006397);RNA splicing(GO:0008380)	-0.982878	-0.457591	0.754318	0.453592	1			0.0929036	1.34756	0.681819	0.0267687	0.112469	*	C6SWT2	0.0262539	-0.00671476	-0.0129246	4.52052e-05
C6SWY6|C6SWY6_SOYBN;C6T6R4|C6T6R4_SOYBN;I1MGJ6|I1MGJ6_SOYBN;A0A0R0G0V7|A0A0R0G0V7_SOYBN;C6TIJ3|C6TIJ3_SOYBN	C6SWY6		not assigned	(original description: Uncharacterized protein OS=Glycine max OX=3847 GN=100305867 PE=2 SV=1) & Protein LlR18B OS=Lupinus luteus(sp|p52779|l18b_luplu : 196.0)	protein phosphatase inhibitor activity(GO:0004864);abscisic acid binding(GO:0010427);signaling receptor activity(GO:0038023)	defense response(GO:0006952);abscisic acid-activated signaling pathway(GO:0009738)	-0.716849	-0.345664	0.209941	0.757526	1			-0.418	1.48051	0.17312	0.00313165	0.0259391	**	C6SWY6	0.0895578	0.0102902	-0.06318	-0.0193179
C6SX05|C6SX05_SOYBN;E0YNQ4|E0YNQ4_SOYBN	C6SX05		not assigned	(original description: Dirigent protein OS=Glycine max OX=3847 GN=100305879 PE=2 SV=1) & Dirigent protein 21 OS=Arabidopsis thaliana(sp|q9ss03|dir21_arath : 145.0)			-0.689229	-0.332435	0.744913	0.63192	1			-0.461935	1.4836	0.39481	0.000370844	0.00665126	***	C6SX05	0.0322895	0.0138787	0.00200195	-0.0296363
C6SX19|C6SX19_SOYBN;A0A0R0J6P6|A0A0R0J6P6_SOYBN;K7K7I1|K7K7I1_SOYBN	C6SX19		Photosynthesis	protein factor CRR42 involved in NDH complex assembly(original description: Uncharacterized protein OS=Glycine max OX=3847 GN=100305889 PE=2 SV=1)			0.589767	-0.629651	1.57113	0.229507	1			1.08176	-1.04188	2.2326	0.0307813	0.125841	*	C6SX19	-0.0155264	-0.0292645	0.0268479	0.000139713
C6SXG0|C6SXG0_SOYBN;I1MID7|I1MID7_SOYBN	C6SXG0		Protein biosynthesis	psRPL13 component of large subunit proteome(original description: Uncharacterized protein OS=Glycine max OX=3847 PE=2 SV=1)			0.369602	-0.23867	1.22839	0.43522	1			1.1173	-1.24823	2.43044	0.000744869	0.0105281	***	C6SXG0	-0.0231616	-0.0259441	-0.0165554	-0.00384383
C6SXN1|C6SXN1_SOYBN;C6TIS3|C6TIS3_SOYBN	C6SXN1		not assigned	no hits &(original description: Uncharacterized protein OS=Glycine max OX=3847 GN=100819690 PE=2 SV=1)			-0.822541	-0.138579	0.671137	0.50801	1			-0.479218	1.44034	0.475344	0.0153858	0.0782422	*	C6SXN1	0.0306268	0.0136255	0.00571739	0.0428732
C6SXN7|C6SXN7_SOYBN;C6SXT6|C6SXT6_SOYBN	C6SXN7		not assigned	no hits &(original description: Uncharacterized protein OS=Glycine max OX=3847 GN=100499876 PE=2 SV=1)			0.682197	-0.392578	1.66229	0.271392	1			0.936521	-1.22614	3.74012	0.0188354	0.0895082	*	C6SXN7	-0.0382511	-0.0354131	-0.0049578	0.00672681
C6SXW1|C6SXW1_SOYBN;I1M186|I1M186_SOYBN	C6SXW1		Protein biosynthesis	(original description: Peptide-methionine(R)-S-oxide reductase OS=Glycine max OX=3847 GN=100499893 PE=2 SV=1) & Peptide methionine sulfoxide reductase B3, chloroplastic OS=Oryza sativa subsp. japonica(sp|q6auk5|msrb3_orysj : 230.0)	oxidoreductase activity(GO:0016491);oxidoreductase activity, acting on a sulfur group of donors, disulfide as acceptor(GO:0016671);peptide-methionine (R)-S-oxide reductase activity(GO:0033743);metal ion binding(GO:0046872)	response to oxidative stress(GO:0006979);protein repair(GO:0030091)	-0.5	-0.5	1	1	1			-0.5	1.5	0.472186	3.58057e-11	5.97239e-08	***	C6SXW1	0.0223588	0.00980246	0.0215801	-0.00972251
C6SY10|C6SY10_SOYBN;C6SVU2|C6SVU2_SOYBN;A0A0R0FHN7|A0A0R0FHN7_SOYBN	C6SY10		Phytohormones	GASA precursor polypeptide(original description: Uncharacterized protein OS=Glycine max OX=3847 GN=100306110 PE=2 SV=1)			1.47349	-0.480656	7.42321	0.0101522	0.257346	*		-0.267348	-0.725484	8.71214	0.824599	1		C6SY10	-0.092717	-0.0272534	0.0731837	-0.0366878
C6SYB8|C6SYB8_SOYBN	C6SYB8	X	not assigned	no hits &(original description: Uncharacterized protein OS=Glycine max OX=3847 GN=100306181 PE=2 SV=1)			-0.836487	-0.0234289	0.413042	0.465346	1			-0.552389	1.41231	0.303533	0.0272191	0.113504	*	C6SYB8	0.0423114	0.0226077	-0.0395866	0.00307372
C6SYC0|C6SYC0_SOYBN;I1NFJ3|I1NFJ3_SOYBN;A0A0R0EAR0|A0A0R0EAR0_SOYBN	C6SYC0		Protein biosynthesis	psRPL15 component of large subunit proteome(original description: Uncharacterized protein OS=Glycine max OX=3847 GN=100306183 PE=2 SV=1)			1.40822	-0.428384	2.112	0.0528068	0.56103			-0.0695738	-0.910259	1.7187	0.603727	0.972962		C6SYC0	-0.0325772	-0.0119928	0.041091	0.0339076
C6SYG7|C6SYG7_SOYBN;Q39840|Q39840_SOYBN	C6SYG7		Protein homeostasis	Cystatin protease inhibitor(original description: Cysteine proteinase inhibitor OS=Glycine max OX=3847 GN=547875 PE=2 SV=1) &			1.3871	-0.0019665	1.83252	0.163997	0.93043			-0.934062	-0.451075	0.603918	0.882486	1		C6SYG7	-0.0333506	0.036041	0.0488645	-0.0484703
C6SYW1|C6SYW1_SOYBN	C6SYW1	X	not assigned	(original description: Bet_v_1 domain-containing protein OS=Glycine max OX=3847 GN=100499973 PE=2 SV=1) & MLP-like protein 423 OS=Arabidopsis thaliana(sp|q93vr4|ml423_arath : 179.0)			1.33303	-0.826896	2.3366	0.0481209	0.533944	*		0.200363	-0.706495	1.52227	0.651588	1		C6SYW1	-0.0187736	-0.026787	0.0647932	0.0471797
C6SZ12|C6SZ12_SOYBN;K7MEI0|K7MEI0_SOYBN	C6SZ12		RNA processing	component LSm1 of U6-associated LSm accessory ribonucleoprotein complex(original description: U6 snRNA-associated Sm-like protein LSm1 OS=Glycine max OX=3847 GN=100306352 PE=2 SV=1) &			1.47028	-0.70767	2.31345	0.0425319	0.510383	*		-0.534094	-0.228517	0.85703	0.976684	1		C6SZ12	-0.0171808	0.00944016	0.0843532	0.000845825
C6SZ56|C6SZ56_SOYBN	C6SZ56	X	Redox homeostasis	copper/zinc superoxide dismutase(original description: Superoxide dismutase [Cu-Zn] OS=Glycine max OX=3847 GN=GLYMA_19G240400 PE=2 SV=1)			-0.847699	-0.685475	0.406325	0.993047	1			0.202574	1.3306	0.507268	0.363509	0.697999		C6SZ56	0.0825021	-0.053312	-0.0468205	-0.042932
C6SZ93|C6SZ93_SOYBN	C6SZ93	X	not assigned	(original description: Uncharacterized protein OS=Glycine max OX=3847 GN=100306409 PE=2 SV=1) & Probable non-specific lipid-transfer protein AKCS9 OS=Vigna unguiculata(sp|q43681|nltp_vigun : 88.6)			-0.566191	0.0358476	0.541105	0.0620234	0.598006			-0.861219	1.39156	0.155517	3.88911e-06	0.000418982	***	C6SZ93	0.0368015	0.0610685	0.00512214	0.0111884
C6SZB2|C6SZB2_SOYBN;C6T0A2|C6T0A2_SOYBN;A0A0R0HID3|A0A0R0HID3_SOYBN;A0A0R0H8N9|A0A0R0H8N9_SOYBN	C6SZB2		Protein biosynthesis	psRPL24 component of large subunit proteome(original description: Uncharacterized protein OS=Glycine max OX=3847 PE=2 SV=1)			-1.12015	-0.00635848	0.433983	0.254288	1			1.30847	-0.181963	1.83164	0.124939	0.339411		C6SZB2	0.0168707	-0.0417698	-0.0647124	0.0704746
C6SZG1|C6SZG1_SOYBN	C6SZG1	X	Cellular respiration	NDUFB7 component of NADH dehydrogenase beta subcomplex(original description: Uncharacterized protein OS=Glycine max OX=3847 GN=100306450 PE=2 SV=1)			-0.885583	-0.487125	0.839577	0.617546	1			-0.0334678	1.40618	0.671096	0.00762093	0.0474317	**	C6SZG1	0.0229977	-0.00333088	0.00434664	0.0124464
C6SZL4|C6SZL4_SOYBN;I1K3U8|I1K3U8_SOYBN;C6SZH7|C6SZH7_SOYBN;I1LN15|I1LN15_SOYBN;C6SVS2|C6SVS2_SOYBN;C6SVG8|C6SVG8_SOYBN	C6SZL4		Cell wall	xylogen-type arabinogalactan protein(original description: Uncharacterized protein OS=Glycine max OX=3847 GN=100306483 PE=2 SV=1)			-0.611277	-0.390069	0.721333	0.8824	1			-0.492513	1.49386	0.25819	0.000392227	0.00688668	***	C6SZL4	0.0493188	0.00823262	0.0382128	0.0588489
C6SZM2|C6SZM2_SOYBN	C6SZM2	X	Photosynthesis	Psb28 protein involved in PS-II assembly(original description: Photosystem II reaction center Psb28 protein OS=Glycine max OX=3847 GN=100306491 PE=2 SV=1)			1.31487	0.156203	1.36011	0.0111815	0.257346	*		-0.448571	-1.0225	1.2815	0.327187	0.651279		C6SZM2	-0.022224	0.00741018	0.0134125	-0.00328107
C6SZP1|C6SZP1_SOYBN	C6SZP1	X	not assigned	(original description: DUF1794 domain-containing protein OS=Glycine max OX=3847 GN=100306509 PE=2 SV=1) UPF0678 fatty acid-binding protein-like protein At1g79260 OS=Arabidopsis thaliana(sp|o64527|y1926_arath : 216.0)			-1.01439	0.188374	0.599737	0.342176	1			-0.479844	1.30586	0.566832	0.131211	0.351869		C6SZP1	0.0252827	0.011849	-0.00627303	0.0512146
C6SZV5|C6SZV5_SOYBN;C6SWF1|C6SWF1_SOYBN	C6SZV5		Redox homeostasis	F-type thioredoxin(original description: Uncharacterized protein OS=Glycine max OX=3847 GN=100306555 PE=2 SV=1)			0.937992	0.569398	1.12303	0.888836	1			-0.179307	-1.32808	2.04571	0.223523	0.495135		C6SZV5	-0.0348994	-0.00120113	-0.01493	0.0378773
C6SZX0|C6SZX0_SOYBN	C6SZX0	X	not assigned	(original description: ML domain-containing protein OS=Glycine max OX=3847 GN=100500058 PE=2 SV=1) & araport11 MD-2-related lipid recognition domain-containing protein(at3g44100.1 : 121.0)			-0.80971	0.0577018	0.715984	0.0501934	0.540146			-0.638462	1.39047	0.537498	0.000216914	0.00540018	***	C6SZX0	0.0189945	0.0148389	-0.00965431	-0.00762931
C6T030|C6T030_SOYBN;C6T1E2|C6T1E2_SOYBN	C6T030		Protein biosynthesis	psRPL19 component of large subunit proteome(original description: Uncharacterized protein OS=Glycine max OX=3847 GN=100500328 PE=2 SV=1)			-0.329276	-0.425539	1.08421	0.990781	1			1.47868	-0.723869	3.6074	0.000333172	0.00649995	***	C6T030	-0.00890948	-0.0515238	-0.0233616	-0.00870078
C6T035|C6T035_SOYBN;I1NCA0|I1NCA0_SOYBN	C6T035		not assigned	(original description: Uncharacterized protein OS=Glycine max OX=3847 PE=2 SV=1) & Pro-hevein OS=Hevea brasiliensis(sp|p02877|heve_hevbr : 282.0)			-0.817837	-0.775333	0.8	0.999477	1			0.316531	1.27664	0.576016	0.151405	0.383804		C6T035	0.0791919	-0.055846	0.0102661	-0.0553552
C6T074|C6T074_SOYBN	C6T074	X	Protein translocation	Tim8 component of inner mitochondrion membrane TIM22 insertion system(original description: Uncharacterized protein OS=Glycine max OX=3847 GN=100306621 PE=2 SV=1)		protein transport(GO:0015031)	-0.870038	-0.746997	0.921532	0.981384	1			0.37399	1.24305	0.755751	0.12652	0.343148		C6T074	0.028905	-0.0183063	0.00629014	-0.00126286
C6T081|C6T081_SOYBN	C6T081	X	Photosynthesis	HHL1 protein involved in PS-II assembly(original description: Uncharacterized protein OS=Glycine max OX=3847 GN=100306628 PE=2 SV=1)			0.346695	0.149838	1.05254	0.979581	1			0.920938	-1.41747	2.07308	0.00650747	0.0419138	**	C6T081	-0.0223956	-0.0162984	-0.0225538	0.0158761
C6T0C6|C6T0C6_SOYBN;I1JR44|I1JR44_SOYBN	C6T0C6		not assigned	no hits &(original description: Uncharacterized protein OS=Glycine max OX=3847 PE=2 SV=1)			-0.66692	0.256156	0.622124	0.000932114	0.0716506	***		-0.891258	1.30202	0.371312	5.6855e-07	8.62129e-05	***	C6T0C6	0.0216304	0.0316865	-0.00787522	0.010108
C6T0K6|C6T0K6_SOYBN	C6T0K6	X	not assigned	(original description: Uncharacterized protein OS=Glycine max OX=3847 GN=100306719 PE=2 SV=1) & Cell wall / vacuolar inhibitor of fructosidase 1 OS=Arabidopsis thaliana(sp|f4hwq8|cvif1_arath : 127.0)	enzyme inhibitor activity(GO:0004857)	negative regulation of catalytic activity(GO:0043086)	-0.528459	-0.44183	0.8	0.990154	1			-0.528459	1.49875	0.14598	0.000225124	0.00552215	***	C6T0K6	0.0567714	0.0288814	0.0427097	-0.0107278
C6T1B0|C6T1B0_SOYBN;K7LMC9|K7LMC9_SOYBN	C6T1B0		not assigned	(original description: Uncharacterized protein OS=Glycine max OX=3847 GN=100500300 PE=2 SV=1) & Ferredoxin C 1, chloroplastic OS=Arabidopsis thaliana(sp|o23344|fdc1_arath : 175.0)			1.09646	-0.260011	1.8502	0.00225629	0.116976	**		0.41254	-1.24899	3.73955	0.000834203	0.0111316	***	C6T1B0	-0.0461907	-0.0236843	0.00563705	0.00851686
C6T1E4|C6T1E4_SOYBN	C6T1E4	X	Protein biosynthesis	RPP2 component of LSU proteome component(original description: Uncharacterized protein OS=Glycine max OX=3847 GN=100500331 PE=2 SV=1)			-1.04951	-0.65594	0.711872	0.83511	1			0.936375	0.769074	1.05994	0.986915	1		C6T1E4	0.0295479	-0.032478	-0.0226719	-0.0211781
C6T1S3|C6T1S3_SOYBN	C6T1S3	X	not assigned	no hits &(original description: Uncharacterized protein OS=Glycine max OX=3847 GN=100500447 PE=2 SV=1)			1.06779	-0.085005	1.3318	0.0671495	0.621011			0.336156	-1.31894	1.73874	0.0141863	0.0744113	*	C6T1S3	-0.0202902	-0.00804417	0.00516785	0.00167759
C6T2C5|C6T2C5_SOYBN;I1MRT8|I1MRT8_SOYBN;A0A0R0JFX2|A0A0R0JFX2_SOYBN	C6T2C5		not assigned	(original description: Uncharacterized protein OS=Glycine max OX=3847 PE=2 SV=1) & Cell wall / vacuolar inhibitor of fructosidase 1 OS=Arabidopsis thaliana(sp|f4hwq8|cvif1_arath : 102.0)			-0.537959	-0.421832	0.399046	0.986515	1			-0.537959	1.49775	0.0364966	0.00103418	0.0122342	**	C6T2C5	0.0930106	0.0617332	0.0364191	0.0409135
C6T376|C6T376_SOYBN	C6T376	X	not assigned	(original description: Uncharacterized protein OS=Glycine max OX=3847 PE=2 SV=1) & Class-10 pathogenesis-related protein 1 OS=Medicago truncatula(sp|p93333|pr101_medtr : 171.0)			-0.780642	-0.638369	0.600407	0.994135	1			1.40818	0.0108325	2.39005	0.161921	0.399532		C6T376	0.0456749	-0.0986465	-0.0447326	0.0073567
C6T3C8|C6T3C8_SOYBN;A0A1S6LQX6|A0A1S6LQX6_SOYBN;C6T2Y1|C6T2Y1_SOYBN	C6T3C8		not assigned	no hits &(original description: Uncharacterized protein OS=Glycine max OX=3847 GN=100527120 PE=2 SV=1)	fatty acid binding(GO:0005504)	systemic acquired resistance(GO:0009627)	-0.698424	-0.382422	0.529982	0.906808	1			-0.403463	1.48431	0.256504	0.0158558	0.0796611	*	C6T3C8	0.0552588	0.0108831	0.0265945	0.0154755
C6T3K0|C6T3K0_SOYBN;I1JAG0|I1JAG0_SOYBN;A0A0R0GRH4|A0A0R0GRH4_SOYBN	C6T3K0		Protein biosynthesis	component Y14 of RNA quality control Exon Junction complex(original description: RRM domain-containing protein OS=Glycine max OX=3847 GN=100527187 PE=2 SV=1) &			-1.0315	-0.650222	0.755573	0.732311	1			0.61823	1.06349	0.863984	0.684801	1		C6T3K0	0.0298475	-0.0251443	-0.00540541	-0.00207723
C6T3L1|C6T3L1_SOYBN	C6T3L1	X	not assigned	no hits &(original description: Uncharacterized protein OS=Glycine max OX=3847 GN=100527197 PE=2 SV=1)			-0.721928	-0.259249	0.5898	0.613273	1			-0.491821	1.473	0.313044	0.00227957	0.021124	**	C6T3L1	0.0440286	0.0185307	0.0128807	0.0685372
C6T3L6|C6T3L6_SOYBN;I1MCG6|I1MCG6_SOYBN;K7M3Y1|K7M3Y1_SOYBN	C6T3L6		not assigned	(original description: Uncharacterized protein OS=Glycine max OX=3847 PE=2 SV=1) & Embryo-specific protein ATS3B OS=Arabidopsis thaliana(sp|q6npm5|ats3b_arath : 160.0)			-0.628819	-0.772752	1.1105	0.995315	1			-0.0151894	1.41676	0.589944	0.200065	0.461978		C6T3L6	0.0272885	-0.0104013	0.0225835	-0.0507318
C6T3N5|C6T3N5_SOYBN;A0A0R0F220|A0A0R0F220_SOYBN;I1LN27|I1LN27_SOYBN;A0A0R0KFA5|A0A0R0KFA5_SOYBN;K7LII9|K7LII9_SOYBN	C6T3N5		RNA processing	ORRM-type RNA editing factor(original description: Uncharacterized protein OS=Glycine max OX=3847 GN=100527220 PE=2 SV=1)			-1.12866	-0.363976	0.722463	0.500548	1			0.256599	1.23604	0.775114	0.363329	0.697999		C6T3N5	0.0228101	-0.00560875	-0.0179377	-0.0240834
C6T4P6|C6T4P6_SOYBN;K7KBG0|K7KBG0_SOYBN	C6T4P6		not assigned	(original description: Uncharacterized protein OS=Glycine max OX=3847 GN=100527559 PE=2 SV=1) & Reactive Intermediate Deaminase A, chloroplastic OS=Arabidopsis thaliana(sp|q94jq4|rida_arath : 211.0)			1.10098	0.536887	1.15612	0.699682	1			-0.53759	-1.10027	1.28477	0.746465	1		C6T4P6	-0.0259529	0.0149417	-0.000775256	0.00778892
C6T5L7|C6T5L7_SOYBN;A0A0R0GWM0|A0A0R0GWM0_SOYBN	C6T5L7		Cell wall	fasciclin-type arabinogalactan protein(original description: Uncharacterized protein OS=Glycine max OX=3847 PE=2 SV=1)			-0.452679	-0.190277	0.903946	0.913208	1			-0.808163	1.45112	0.483382	0.00145861	0.0158927	**	C6T5L7	0.0171369	0.0164776	0.0105943	0.00710812
C6T5W6|C6T5W6_SOYBN;C6SZ20|C6SZ20_SOYBN;I1K310|I1K310_SOYBN;I1KRE2|I1KRE2_SOYBN	C6T5W6		RNA processing	LSm5 component of U6-associated LSm accessory ribonucleoprotein complex(original description: U6 snRNA-associated Sm-like protein LSm5 OS=Glycine max OX=3847 GN=100527929 PE=2 SV=1)			-0.868255	-0.717728	0.8	0.982989	1			0.306508	1.27947	0.646173	0.193374	0.451116		C6T5W6	0.0460959	-0.0220241	0.00943983	-0.0201116
C6T7H0|C6T7H0_SOYBN;C6SW20|C6SW20_SOYBN;C6SVZ3|C6SVZ3_SOYBN;A0A0R0F2E8|A0A0R0F2E8_SOYBN;I1NJ52|I1NJ52_SOYBN;I1LB56|I1LB56_SOYBN;C6T2S4|C6T2S4_SOYBN;C6TKK5|C6TKK5_SOYBN	C6T7H0		Vesicle trafficking	small GTPase(Sar1)(original description: Uncharacterized protein OS=Glycine max OX=3847 GN=100815670 PE=2 SV=1) &			-0.5	-0.5	1	1	1			1.5	-0.5	2.12563	0.0191028	0.0902646	*	C6T7H0	0.000710635	-0.0329204	-0.0110607	-0.0027483
C6T7U2|C6T7U2_SOYBN;A0A0R0L0W8|A0A0R0L0W8_SOYBN;A0A0R0EVU4|A0A0R0EVU4_SOYBN	C6T7U2		Carbohydrate metabolism	cytosolic UDP-glucose pyrophosphorylase(original description: UTP--glucose-1-phosphate uridylyltransferase OS=Glycine max OX=3847 PE=2 SV=1)			-0.991089	-0.263054	0.501987	0.167978	0.935009			-0.135198	1.38934	0.510468	0.00520212	0.0373354	**	C6T7U2	0.0417876	8.44613e-05	-0.0142759	0.039672
C6T8J9|C6T8J9_SOYBN;A0A0R0IVL3|A0A0R0IVL3_SOYBN;I1KH06|I1KH06_SOYBN;C6TDB8|C6TDB8_SOYBN	C6T8J9		not assigned	no hits &(original description: Uncharacterized protein OS=Glycine max OX=3847 PE=2 SV=1)			1.15286	-0.0177497	1.67781	0.0290504	0.417724	*		0.148808	-1.28392	4.10866	0.0138355	0.0737303	*	C6T8J9	-0.0578916	-0.0187591	-0.0065049	0.0380258
C6T8M0|C6T8M0_SOYBN;A0A0R0GB30|A0A0R0GB30_SOYBN	C6T8M0		Enzyme classification	Probable cysteine protease RD21B OS=Arabidopsis thaliana(sp|q9fmh8|rd21b_arath : 330.0) & Enzyme classification.EC_3 hydrolases.EC_3.4 hydrolase acting on peptide bond(peptidase)(50.3.4 : 236.2)(original description: Uncharacterized protein OS=Glycine max OX=3847 PE=2 SV=1)			0.66352	1.03128	0.877208	0.9052	1			-1.02063	-0.674177	0.731342	0.934007	1		C6T8M0	-0.0260413	0.0432465	-0.0117838	-0.0274697
C6T8Y7|C6T8Y7_SOYBN;I1MN82|I1MN82_SOYBN;A0A0R0FYU5|A0A0R0FYU5_SOYBN	C6T8Y7		Protein homeostasis	S28-class serine carboxypeptidase(original description: Uncharacterized protein OS=Glycine max OX=3847 PE=2 SV=1) &			0.582669	-1.17627	1.83216	0.0970073	0.742813			-0.445054	1.03866	0.657234	0.233477	0.510405		C6T8Y7	0.00942264	-0.0021197	0.0549576	0.00125402
C6T9R1|C6T9R1_SOYBN;C6TGT9|C6TGT9_SOYBN;K7MAF0|K7MAF0_SOYBN	C6T9R1		not assigned	(original description: Uncharacterized protein OS=Glycine max OX=3847 GN=GLYMA_15G089000 PE=2 SV=1) & GDSL esterase/lipase At1g29670 OS=Arabidopsis thaliana(sp|q9c7n4|gdl15_arath : 305.0)			-0.734817	-0.655136	0.91194	0.998976	1			-0.0347	1.42465	0.511044	0.143089	0.371042		C6T9R1	0.0369098	-0.0121131	0.00733985	-0.0400752
C6T9R8|C6T9R8_SOYBN;I1JST2|I1JST2_SOYBN;A0A0R0H5R3|A0A0R0H5R3_SOYBN;K7K6U6|K7K6U6_SOYBN	C6T9R8		Photosynthesis	glyceraldehyde 3-phosphate dehydrogenase(original description: Glyceraldehyde-3-phosphate dehydrogenase OS=Glycine max OX=3847 GN=100806482 PE=2 SV=1)			1.4291	-0.236817	2.89129	0.0386634	0.488514	*		-0.287267	-0.905019	3.90521	0.704683	1		C6T9R8	-0.0706623	-0.00780827	0.0593432	0.0487767
C6TAT2|C6TAT2_SOYBN;Q9FQE9|Q9FQE9_SOYBN;A0A0B5EA80|A0A0B5EA80_SOYBN;C6T2B6|C6T2B6_SOYBN;I1MJ37|I1MJ37_SOYBN;C6T1V5|C6T1V5_SOYBN;I1KU83|I1KU83_SOYBN	C6TAT2		Protein modification	class tau(original description: Tau class glutathione S-transferase OS=Glycine max OX=3847 GN=GSTU37 PE=2 SV=1)	glutathione transferase activity(GO:0004364);transferase activity(GO:0016740)	glutathione metabolic process(GO:0006749);response to chemical(GO:0042221)	0.741922	0.977069	0.923535	0.926781	1			-0.952838	-0.766152	0.859848	0.968583	1		C6TAT2	-0.0258516	0.0377471	-0.00975533	0.00435708
C6TB83|C6TB83_SOYBN;A0A0R0I2M6|A0A0R0I2M6_SOYBN;O23961|O23961_SOYBN;A0A0R4J5A2|A0A0R4J5A2_SOYBN;C6TGW5|C6TGW5_SOYBN;Q42784|Q42784_SOYBN;O22443|O22443_SOYBN	C6TB83		peroxidases	(original description: Peroxidase OS=Glycine max OX=3847 PE=2 SV=1) & Peroxidase 22 OS=Arabidopsis thaliana(sp|p24102|per22_arath : 384.0)			-0.496916	-0.776087	1.1639	0.967332	1			-0.182185	1.45519	0.58385	0.120771	0.331391		C6TB83	0.021866	-0.00510171	0.0245072	-0.00469857
C6TBV6|C6TBV6_SOYBN;I1J7J5|I1J7J5_SOYBN;I1JL51|I1JL51_SOYBN	C6TBV6		not assigned	(original description: Dirigent protein OS=Glycine max OX=3847 PE=2 SV=1) & Dirigent protein 3 OS=Arabidopsis thaliana(sp|q9fi66|dir3_arath : 157.0)			-1.03657	-0.628267	0.586305	0.916983	1			0.563186	1.10165	0.801808	0.861546	1		C6TBV6	0.0434632	-0.0327284	-0.0351257	-0.018904
C6TBW6|C6TBW6_SOYBN;I1KSX0|I1KSX0_SOYBN;C6T463|C6T463_SOYBN	C6TBW6		Protein biosynthesis	RPP3 component of LSU proteome component(original description: Uncharacterized protein OS=Glycine max OX=3847 PE=2 SV=1)			1.37739	0.0107129	1.61905	0.00792199	0.231541	**		-0.430187	-0.95792	1.42591	0.485001	0.850665		C6TBW6	-0.0292118	0.00663847	0.0264985	-0.0146181
C6TCA9|C6TCA9_SOYBN;I1LM02|I1LM02_SOYBN;I1LM03|I1LM03_SOYBN	C6TCA9		Coenzyme metabolism	LCAA scaffolding component of Mg-protoporphyrin IX monomethylester cyclase complex(original description: Uncharacterized protein OS=Glycine max OX=3847 PE=2 SV=1)			1.39899	-0.172235	2.07307	6.61164e-06	0.00551411	***		-0.252347	-0.97441	2.09064	0.00923865	0.0546116	**	C6TCA9	-0.0423957	-0.00197379	0.0307402	0.0208208
C6TCN5|C6TCN5_SOYBN;K7MTN2|K7MTN2_SOYBN	C6TCN5		Nutrient uptake	non-haem ferritin(original description: Ferritin OS=Glycine max OX=3847 GN=547824 PE=2 SV=1)	ferroxidase activity(GO:0004322);ferrous iron binding(GO:0008198);ferric iron binding(GO:0008199);oxidoreductase activity(GO:0016491);metal ion binding(GO:0046872)	iron ion transport(GO:0006826);intracellular iron ion homeostasis(GO:0006879);intracellular sequestering of iron ion(GO:0006880)	-0.528995	-0.682086	3.67357	0.927664	1			1.47777	-0.266688	4.69073	0.000250641	0.00572057	***	C6TCN5	0.0384226	-0.142256	0.0750834	-0.0748298
C6TCQ0|C6TCQ0_SOYBN;I1J4D5|I1J4D5_SOYBN;I1J4D7|I1J4D7_SOYBN	C6TCQ0		Cell wall	caffeoyl-CoA 3-O-methyltransferase(CCoA-OMT)(original description: Uncharacterized protein OS=Glycine max OX=3847 PE=2 SV=1)			-0.774167	-0.657002	0.615241	0.993511	1			1.40293	0.0282381	2.38892	0.0684458	0.220827		C6TCQ0	0.0482911	-0.0949794	-0.0436074	-0.0386219
C6TCR3|C6TCR3_SOYBN	C6TCR3	X	Protein modification	glutaredoxin(original description: Uncharacterized protein OS=Glycine max OX=3847 GN=100777703 PE=2 SV=1)	glutathione disulfide oxidoreductase activity(GO:0015038)	cellular response to oxidative stress(GO:0034599)	-1.07544	-0.127184	0.675748	0.11596	0.802468			-0.141683	1.34431	0.661963	0.018061	0.0873208	*	C6TCR3	0.0227116	0.00163477	-0.0189102	0.00449222
C6TDY7|C6TDY7_SOYBN	C6TDY7	X	not assigned	(original description: Uncharacterized protein OS=Glycine max OX=3847 GN=100795126 PE=2 SV=1) & Thioredoxin-like protein AAED1, chloroplastic OS=Arabidopsis thaliana(sp|q9zuu2|aaed1_arath : 318.0)			-1.22164	0.137574	0.57491	0.104911	0.769362			-0.129193	1.21326	0.685841	0.14817	0.379644		C6TDY7	0.023348	0.00330048	-0.027264	0.0142677
C6TEA3|C6TEA3_SOYBN	C6TEA3	X	not assigned	(original description: Uncharacterized protein OS=Glycine max OX=3847 GN=100812934 PE=2 SV=1) & RNA-binding protein CP29B, chloroplastic OS=Arabidopsis thaliana(sp|q9zuu4|cp29b_arath : 249.0)	nucleic acid binding(GO:0003676);RNA binding(GO:0003723);mRNA binding(GO:0003729)	chloroplast rRNA processing(GO:1901259)	0.89665	-0.583523	1.80578	0.0607472	0.589106			0.793829	-1.10696	2.44711	0.0244145	0.105775	*	C6TEA3	-0.0242464	-0.028227	0.0130933	-0.0022094
C6TEP8|C6TEP8_SOYBN;A0A0R0HHA1|A0A0R0HHA1_SOYBN	C6TEP8		Coenzyme metabolism	porphobilinogen deaminase(original description: Uncharacterized protein OS=Glycine max OX=3847 GN=100779132 PE=2 SV=1)			1.29367	-0.316546	1.50775	0.150532	0.897893			0.123329	-1.10045	1.51261	0.398473	0.7418		C6TEP8	-0.0147037	-0.0118152	0.0319705	0.0695111
C6TF32|C6TF32_SOYBN;A0A0R0INP8|A0A0R0INP8_SOYBN;K7M9Q5|K7M9Q5_SOYBN;I1MDV9|I1MDV9_SOYBN;A0A0R4J594|A0A0R4J594_SOYBN	C6TF32		peroxidases	(original description: Peroxidase OS=Glycine max OX=3847 PE=2 SV=1) & Cationic peroxidase 2 OS=Arachis hypogaea(sp|p22196|per2_arahy : 403.0)			-0.939129	-0.438546	0.784892	0.691544	1			-0.0099909	1.38767	0.663485	0.0632749	0.210664		C6TF32	0.0262729	-0.00758991	0.000884126	0.0295491
C6TF57|C6TF57_SOYBN	C6TF57	X	not assigned	no hits &(original description: Uncharacterized protein OS=Glycine max OX=3847 GN=100786423 PE=2 SV=1)			-0.891147	-0.549807	0.749119	0.79949	1			0.0626786	1.37827	0.599958	0.0334028	0.133932	*	C6TF57	0.0348792	-0.00807801	0.00906639	0.00070972
C6TFD8|C6TFD8_SOYBN	C6TFD8	X	Redox homeostasis	methionine R-enantiomer sulfoxide reductase(MsrB)(original description: Peptide-methionine(R)-S-oxide reductase OS=Glycine max OX=3847 GN=100798757 PE=2 SV=1) &			1.11119	0.428884	1.18221	0.645514	1			-0.325401	-1.21467	1.42324	0.50501	0.874721		C6TFD8	-0.0207203	0.00223034	0.00985976	0.054597
C6TFE2|C6TFE2_SOYBN;K7LDH0|K7LDH0_SOYBN	C6TFE2		Lipid metabolism	caleosin(original description: Uncharacterized protein OS=Glycine max OX=3847 GN=100799842 PE=2 SV=1)			-0.644818	-1.06067	1.37786	0.903128	1			0.90202	0.803465	1.03324	0.99875	1		C6TFE2	0.0298274	-0.0398629	0.0196124	0.00583699
C6TFM3|C6TFM3_SOYBN;A0A0R4J3Q0|A0A0R4J3Q0_SOYBN	C6TFM3		Photosynthesis	fructose-1,6-bisphosphatase(original description: Uncharacterized protein OS=Glycine max OX=3847 PE=2 SV=1)			0.376046	-0.594999	1.39973	0.342357	1			1.22316	-1.00421	2.10264	0.0149548	0.0765171	*	C6TFM3	-0.0148657	-0.0316255	0.0141596	-0.00904842
C6TFP9|C6TFP9_SOYBN;C6TFC1|C6TFC1_SOYBN	C6TFP9		not assigned	(original description: Non-specific lipid-transfer protein OS=Glycine max OX=3847 GN=100815185 PE=2 SV=1) & Non-specific lipid-transfer protein OS=Pyrus communis(sp|q9m5x6|nltp_pyrco : 97.8)			-0.569053	-0.569053	1	1	1			-0.35418	1.49229	0.12635	0.0758844	0.239273		C6TFP9	0.101084	-0.038666	0.0558635	-0.0786139
C6TFT8|C6TFT8_SOYBN;I1KT27|I1KT27_SOYBN;A0A0R0JX95|A0A0R0JX95_SOYBN	C6TFT8		not assigned	(original description: Annexin OS=Glycine max OX=3847 GN=100815639 PE=2 SV=1) & Annexin D2 OS=Arabidopsis thaliana(sp|q9xee2|anxd2_arath : 431.0)	calcium ion binding(GO:0005509);calcium-dependent phospholipid binding(GO:0005544);metal ion binding(GO:0046872)	response to stress(GO:0006950)	-0.781871	-0.925569	1.13509	0.992843	1			1.04649	0.660947	1.14548	0.90742	1		C6TFT8	0.0269817	-0.0396604	0.0254962	0.0319995
C6TG30|C6TG30_SOYBN;I1KV09|I1KV09_SOYBN;I1KV10|I1KV10_SOYBN;C6TN57|C6TN57_SOYBN	C6TG30		not assigned	(original description: Uncharacterized protein OS=Glycine max OX=3847 PE=2 SV=1) & Stem 28 kDa glycoprotein OS=Glycine max(sp|p15490|vspa_soybn : 261.0)			-0.393537	-0.502007	1.08007	0.985878	1			-0.599156	1.4947	0.375224	0.000406829	0.00699578	***	C6TG30	0.027271	0.0142308	0.04265	-0.00214825
C6TGA6|C6TGA6_SOYBN;K7MPL5|K7MPL5_SOYBN;A0A0R0F6M5|A0A0R0F6M5_SOYBN	C6TGA6		Protein biosynthesis	RPP0 component of LSU proteome component(original description: 60S acidic ribosomal protein P0 OS=Glycine max OX=3847 GN=100777482 PE=2 SV=1)	structural constituent of ribosome(GO:0003735);large ribosomal subunit rRNA binding(GO:0070180)	ribosomal large subunit assembly(GO:0000027);cytoplasmic translation(GO:0002181);ribosome biogenesis(GO:0042254)	-0.829185	-0.783267	0.969432	0.997788	1			1.25285	0.359601	1.33771	0.0335904	0.134362	*	C6TGA6	0.0196586	-0.0366337	-0.00460927	-0.00818958
C6TGR4|C6TGR4_SOYBN;I1L340|I1L340_SOYBN	C6TGR4		not assigned	no hits &(original description: Uncharacterized protein OS=Glycine max OX=3847 PE=2 SV=1)			-0.606404	-0.688542	1.0427	0.993976	1			-0.164852	1.4598	0.601005	0.00343016	0.0279098	**	C6TGR4	0.0224764	-0.00265107	0.0172035	-0.00264539
C6TGX7|C6TGX7_SOYBN;C6TLN7|C6TLN7_SOYBN;K7KZ11|K7KZ11_SOYBN	C6TGX7		not assigned	(original description: Uncharacterized protein OS=Glycine max OX=3847 GN=GLYMA_07G014500 PE=2 SV=1) & Stem 28 kDa glycoprotein OS=Glycine max(sp|p15490|vspa_soybn : 532.0)			0.0794165	0.869657	0.767833	0.661415	1			-1.41979	0.47072	0.37084	0.102212	0.297539		C6TGX7	-0.000431282	0.0509392	0.00384873	-0.0399494
C6THM9|C6THM9_SOYBN;A0A0R0GZF0|A0A0R0GZF0_SOYBN;C6TJF6|C6TJF6_SOYBN;A0A0R0GF16|A0A0R0GF16_SOYBN;A0A0R0GR76|A0A0R0GR76_SOYBN	C6THM9		not assigned	(original description: Annexin OS=Glycine max OX=3847 PE=2 SV=1) & Annexin-like protein RJ4 OS=Fragaria ananassa(sp|p51074|anx4_fraan : 410.0)			-0.73764	-0.360754	0.560297	0.313215	1			-0.378841	1.47724	0.311321	2.28729e-05	0.00119225	***	C6THM9	0.0502862	0.00999227	-0.0118576	-0.0308203
C6THR2|C6THR2_SOYBN;I1M5U1|I1M5U1_SOYBN;A0A0R0GZ86|A0A0R0GZ86_SOYBN	C6THR2		not assigned	(original description: Uncharacterized protein OS=Glycine max OX=3847 PE=2 SV=1) & Methyl-CpG-binding domain-containing protein 10 OS=Arabidopsis thaliana(sp|q9xi36|mbd10_arath : 99.4)			-0.975475	-0.318703	0.393335	0.0673353	0.621011			-0.0977034	1.39188	0.466706	0.000478722	0.0078285	***	C6THR2	0.0538401	-0.0106063	-0.0324754	0.0452616
C6TI16|C6TI16_SOYBN;I1NBB0|I1NBB0_SOYBN;I1JQQ6|I1JQQ6_SOYBN	C6TI16		Protein homeostasis	co-chaperone component ERdj3a of ERdj3B-BiP-SDF2 chaperone complex(original description: J domain-containing protein OS=Glycine max OX=3847 PE=2 SV=1) &			-0.717532	-0.993537	1.21408	0.918263	1			0.98621	0.724859	1.08689	0.942576	1		C6TI16	0.0249914	-0.0370971	0.0222201	-0.000727821
C6TI26|C6TI26_SOYBN;A0A0R4J3Y5|A0A0R4J3Y5_SOYBN;A0A0R4J3M1|A0A0R4J3M1_SOYBN;I1KUR0|I1KUR0_SOYBN;A0A0R0FUV4|A0A0R0FUV4_SOYBN;C6TA21|C6TA21_SOYBN	C6TI26		Protein biosynthesis	eIF4A mRNA unwinding factor(original description: Uncharacterized protein OS=Glycine max OX=3847 PE=2 SV=1)			-0.328563	-0.415987	1.06033	0.997995	1			-0.732674	1.47722	0.338831	0.00835926	0.0507027	**	C6TI26	0.0251836	0.0171302	0.0339292	0.0208143
C6TI71|C6TI71_SOYBN;C6T430|C6T430_SOYBN;C6T1L4|C6T1L4_SOYBN;A0A0R0IJ54|A0A0R0IJ54_SOYBN	C6TI71		not assigned	(original description: Uncharacterized protein OS=Glycine max OX=3847 PE=2 SV=1) & Desiccation protectant protein Lea14 homolog OS=Glycine max(sp|p46519|lea14_soybn : 265.0)			-0.534371	-0.429421	0.699219	0.99289	1			-0.534371	1.49816	0.107171	0.00263707	0.0232732	**	C6TI71	0.0620513	0.0344464	0.0446628	-0.000284882
C6TI81|C6TI81_SOYBN;Q43757|Q43757_SOYBN;I7DIZ2|I7DIZ2_SOYBN	C6TI81		Nutrient uptake	non-haem ferritin(original description: Ferritin OS=Glycine max OX=3847 GN=547698 PE=2 SV=1)	ferroxidase activity(GO:0004322);ferrous iron binding(GO:0008198);ferric iron binding(GO:0008199);oxidoreductase activity(GO:0016491);metal ion binding(GO:0046872)	iron ion transport(GO:0006826);intracellular iron ion homeostasis(GO:0006879);intracellular sequestering of iron ion(GO:0006880)	-0.591019	-0.701321	3.70452	0.977972	1			1.45973	-0.167395	3.83122	0.00105081	0.0123433	**	C6TI81	0.0629256	-0.153698	0.0676436	-0.0868026
C6TIN6|C6TIN6_SOYBN	C6TIN6	X	not assigned	(original description: Uncharacterized protein OS=Glycine max OX=3847 GN=100809066 PE=2 SV=1) & Ubiquitin receptor RAD23d OS=Arabidopsis thaliana(sp|q84l30|rd23d_arath : 413.0)	damaged DNA binding(GO:0003684);polyubiquitin modification-dependent protein binding(GO:0031593);ubiquitin binding(GO:0043130);proteasome binding(GO:0070628)	DNA repair(GO:0006281);nucleotide-excision repair(GO:0006289);DNA damage response(GO:0006974);proteasome-mediated ubiquitin-dependent protein catabolic process(GO:0043161)	-0.920255	-0.205901	0.754591	0.11851	0.804871			-0.296172	1.42233	0.621401	0.000876679	0.0112485	***	C6TIN6	0.0209096	0.00468236	-0.0094174	-0.00134141
C6TJW6|C6TJW6_SOYBN	C6TJW6	X	not assigned	(original description: Uncharacterized protein OS=Glycine max OX=3847 GN=100795901 PE=2 SV=1) & Early nodulin-like protein 2 OS=Arabidopsis thaliana(sp|q9t076|enl2_arath : 136.0)	electron transfer activity(GO:0009055)	electron transport chain(GO:0022900)	-0.665151	-0.367498	0.521943	0.763826	1			-0.455616	1.48827	0.215669	0.000493352	0.00793688	***	C6TJW6	0.0575963	0.0188322	-0.00241126	-0.00529028
C6TJX8|C6TJX8_SOYBN;I1NEM4|I1NEM4_SOYBN;I1NEM5|I1NEM5_SOYBN;C6TLL6|C6TLL6_SOYBN;K7N2A9|K7N2A9_SOYBN	C6TJX8		not assigned	(original description: Uncharacterized protein OS=Glycine max OX=3847 GN=100820203 PE=2 SV=1) & 29 kDa ribonucleoprotein A, chloroplastic OS=Nicotiana sylvestris(sp|q08935|roc1_nicsy : 154.0)			1.10821	-0.579588	2.20851	6.82993e-05	0.0189872	***		0.540741	-1.06937	2.77555	0.000209454	0.00537491	***	C6TJX8	-0.0351553	-0.0331629	0.0279159	0.0287038
C6TK65|C6TK65_SOYBN;C6F119|C6F119_SOYBN	C6TK65		RNA processing	CP31 RNA editing factor(original description: Uncharacterized protein OS=Glycine max OX=3847 PE=2 SV=1)			0.190503	-1.01073	1.52879	0.28691	1			1.30615	-0.485924	1.64084	0.0965072	0.28491		C6TK65	-0.00204029	-0.0341583	0.0242553	0.0171738
C6TKC0|C6TKC0_SOYBN	C6TKC0	X	Enzyme classification	P34 probable thiol protease OS=Glycine max(sp|p22895|p34_soybn : 296.0) & Enzyme classification.EC_3 hydrolases.EC_3.4 hydrolase acting on peptide bond(peptidase)(50.3.4 : 250.4)(original description: Uncharacterized protein OS=Glycine max OX=3847 GN=100811719 PE=2 SV=1)			-0.324314	-0.208755	0.930911	0.995402	1			-0.89733	1.4304	0.297134	0.00581154	0.0392455	**	C6TKC0	0.0225615	0.0329032	0.0255203	-0.00180957
C6TKN4|C6TKN4_SOYBN	C6TKN4	X	not assigned	(original description: Uncharacterized protein OS=Glycine max OX=3847 GN=100776785 PE=2 SV=1) & Methyl-CpG-binding domain-containing protein 11 OS=Arabidopsis thaliana(sp|q9lw00|mbd11_arath : 95.1)	DNA binding(GO:0003677)		-0.644332	-0.591476	0.968205	0.994409	1			-0.23982	1.47563	0.54003	6.73265e-05	0.00238937	***	C6TKN4	0.0252907	-0.000431166	0.0167961	0.00705406
C6TKY2|C6TKY2_SOYBN;A0A0R0JUR8|A0A0R0JUR8_SOYBN;K7KY47|K7KY47_SOYBN;A0A0R0HDE5|A0A0R0HDE5_SOYBN;K7LU64|K7LU64_SOYBN;A0A0R0JU43|A0A0R0JU43_SOYBN	C6TKY2		not assigned	(original description: AB hydrolase-1 domain-containing protein(Fragment) OS=Glycine max OX=3847 PE=2 SV=1) & araport11 alpha/beta-Hydrolases superfamily protein(at4g02340.1 : 206.0)			-0.850866	-0.850866	1	1	1			0.622714	1.07902	0.838913	0.868416	1		C6TKY2	0.0344473	-0.0242582	0.0234914	-0.0141824
C6TM03|C6TM03_SOYBN;I1KL87|I1KL87_SOYBN;B0M1B2|B0M1B2_SOYBN;B0M1B3|B0M1B3_SOYBN	C6TM03		Lipid metabolism	peroxisomal NAD-dependent malate dehydrogenase(original description: Malate dehydrogenase OS=Glycine max OX=3847 GN=100799793 PE=2 SV=1)			0.971607	0.494501	1.13816	0.578267	1			-0.126129	-1.33998	1.74982	0.0448188	0.161116	*	C6TM03	-0.0262292	-0.00107107	-0.00863737	0.0287474
C6TMQ6|C6TMQ6_SOYBN;I1JYF7|I1JYF7_SOYBN;C6T7Q4|C6T7Q4_SOYBN	C6TMQ6		not assigned	no hits &(original description: Uncharacterized protein OS=Glycine max OX=3847 GN=100809006 PE=2 SV=1)			1.29436	0.216303	1.32418	0.397466	1			-0.493791	-1.01687	1.25	0.880327	1		C6TMQ6	-0.0209609	0.0103404	0.0125677	-0.0299323
C6TNF0|C6TNF0_SOYBN;I1JIE1|I1JIE1_SOYBN;I1JIE0|I1JIE0_SOYBN;I6ZMH5|I6ZMH5_SOYBN;I7CBU1|I7CBU1_SOYBN;C6TEV0|C6TEV0_SOYBN	C6TNF0		Nutrient uptake	non-haem ferritin(original description: Ferritin OS=Glycine max OX=3847 GN=GLYMA_14G056800 PE=2 SV=1)			-0.759727	-0.915657	1.46824	0.977112	1			0.536919	1.13847	0.748005	0.506728	0.876786		C6TNF0	0.0520585	-0.053717	0.0519985	-0.0511717
C6TNZ4|C6TNZ4_SOYBN	C6TNZ4	X	Photosynthesis	ferredoxin electron carrier(original description: Ferredoxin OS=Glycine max OX=3847 GN=100785611 PE=2 SV=1)	electron transfer activity(GO:0009055);metal ion binding(GO:0046872);iron-sulfur cluster binding(GO:0051536);2 iron, 2 sulfur cluster binding(GO:0051537)	electron transport chain(GO:0022900)	-1.34951	0.499833	0.424092	0.000337046	0.0432457	***		-0.108076	0.957757	0.709511	0.0306113	0.125454	*	C6TNZ4	0.0248216	0.00586182	-0.0538029	-0.000755783
C6ZJZ0|C6ZJZ0_SOYBN	C6ZJZ0	X	Photosynthesis	serine hydroxymethyltransferase(original description: Serine hydroxymethyltransferase OS=Glycine max OX=3847 GN=100499635 PE=2 SV=1)			0.724988	0.169413	1.17365	0.132695	0.864592			0.564164	-1.45856	2.28723	2.87863e-05	0.00135174	***	C6ZJZ0	-0.0255873	-0.0151961	-0.0114648	0.0199
C6ZRW0|C6ZRW0_SOYBN;I1MX65|I1MX65_SOYBN;A0A0R0GBL0|A0A0R0GBL0_SOYBN	C6ZRW0		Protein modification	L-lectin kinase(original description: Lectin-like receptor kinase OS=Glycine max OX=3847 GN=100305427 PE=2 SV=1)			-0.577002	-0.577002	1	1	1			-0.336308	1.49031	0.397173	0.0137772	0.0736553	*	C6ZRW0	0.0330343	0.00389772	0.0248835	-0.0187521
C6ZS00|C6ZS00_SOYBN;A0A0R0JNZ6|A0A0R0JNZ6_SOYBN	C6ZS00		not assigned	(original description: Disease resistance protein/LRR protein-related protein OS=Glycine max OX=3847 GN=100305447 PE=2 SV=1) & Probable LRR receptor-like serine/threonine-protein kinase IRK OS=Arabidopsis thaliana(sp|q9ly03|irk_arath : 160.0)			-0.589167	-0.47617	0.751352	0.978815	1			-0.431352	1.49669	0.205686	0.000349822	0.00649995	***	C6ZS00	0.0579021	0.0133163	0.0303916	-0.0276788
C7S917|C7S917_SOYBN;C7S8D5|C7S8D5_SOYBN;C6TCT7|C6TCT7_SOYBN;I1NBL9|I1NBL9_SOYBN	C7S917		not assigned	(original description: Germin-like protein 21 OS=Glycine max OX=3847 GN=GLP21 PE=2 SV=1) & Rhicadhesin receptor OS=Pisum sativum(sp|q9s8p4|rhre_pea : 275.0)			-0.796897	-0.629782	0.859582	0.919513	1			0.0239115	1.40277	0.572139	0.00252756	0.0225583	**	C7S917	0.0358452	-0.0114285	0.0122989	0.00967262
D4N5G0|D4N5G0_SOYBN;K7K374|K7K374_SOYBN;K7KX10|K7KX10_SOYBN	D4N5G0		Photosynthesis	ATP-dependent activase involved in RuBisCo regulation(original description: Alpha-form rubisco activase OS=Glycine max OX=3847 GN=RCAalpha PE=2 SV=1)			1.06616	0.57547	1.18071	0.21995	1			-0.516936	-1.12469	1.59863	0.138695	0.362606		D4N5G0	-0.0363644	0.0128082	-0.00602007	0.00987754
D4N5G3|D4N5G3_SOYBN	D4N5G3	X	Photosynthesis	ATP-dependent activase involved in RuBisCo regulation(original description: Rubisco activase OS=Glycine max OX=3847 GN=RCA11 PE=2 SV=1)			1.24114	0.11477	1.53555	0.00865214	0.242963	**		-0.164559	-1.19135	2.28821	0.0248216	0.106707	*	D4N5G3	-0.0408985	-0.00293978	0.00663139	0.0167898
F6KBT6|F6KBT6_SOYBN;I1KWQ3|I1KWQ3_SOYBN;F6KBT5|F6KBT5_SOYBN	F6KBT6		Phytohormones	allene oxidase cyclase(AOC)(original description: Allene oxide cyclase 6 OS=Glycine max OX=3847 GN=AOC6 PE=2 SV=1)			-0.900473	-0.71156	0.799597	0.98311	1			1.24391	0.368121	1.43306	0.444351	0.796965		F6KBT6	0.0334524	-0.0451363	-0.0293845	-0.0374996
F9W2W3|F9W2W3_SOYBN;K7KHN1|K7KHN1_SOYBN	F9W2W3		Carbohydrate metabolism	starch branching enzyme(original description: Alpha-amylase OS=Glycine max OX=3847 GN=AMY1 PE=4 SV=1)			-0.453701	1.09793	0.447401	0.0142792	0.281535	*		-1.15313	0.508902	0.250949	0.0150411	0.0767236	*	F9W2W3	0.00851053	0.0746626	-0.0193893	0.000586223
G3E7M9|G3E7M9_SOYBN;C6TM48|C6TM48_SOYBN;A0A368UI60|A0A368UI60_SOYBN;A0A0R0H5B4|A0A0R0H5B4_SOYBN	G3E7M9		not assigned	(original description: Annexin OS=Glycine max OX=3847 GN=100784252 PE=2 SV=1) & Annexin D1 OS=Arabidopsis thaliana(sp|q9syt0|anxd1_arath : 429.0)	calcium ion binding(GO:0005509);calcium-dependent phospholipid binding(GO:0005544);metal ion binding(GO:0046872)	response to stress(GO:0006950)	-0.517461	-0.175542	0.534527	0.511135	1			-0.762844	1.45585	0.0622424	1.7481e-05	0.00100546	***	G3E7M9	0.0542448	0.0958494	0.0870202	0.145283
I1J4K5|I1J4K5_SOYBN	I1J4K5	X	not assigned	(original description: Uncharacterized protein OS=Glycine max OX=3847 GN=100805334 PE=4 SV=1) & Lachrymatory-factor synthase OS=Allium cepa(sp|p59082|lfs_allce : 81.6)			-0.605834	-0.41633	0.677554	0.859109	1			1.49526	-0.473099	4.70732	5.60862e-05	0.00228156	***	I1J4K5	0.00929945	-0.0794056	-0.0498414	0.000685438
I1J6Z7|I1J6Z7_SOYBN	I1J6Z7	X	Enzyme classification	NADPH-dependent aldo-keto reductase, chloroplastic OS=Arabidopsis thaliana(sp|q0pgj6|akrc9_arath : 447.0) & Enzyme classification.EC_1 oxidoreductases.EC_1.1 oxidoreductase acting on CH-OH group of donor(50.1.1 : 269.5)(original description: Uncharacterized protein OS=Glycine max OX=3847 GN=100801791 PE=4 SV=1)	alditol:NADP+ 1-oxidoreductase activity(GO:0004032);oxidoreductase activity(GO:0016491)		-0.808404	-0.523241	0.839104	0.646037	1			-0.104263	1.43591	0.587251	0.000478227	0.0078285	***	I1J6Z7	0.0288022	-0.0043902	0.00909382	0.01032
I1J717|I1J717_SOYBN;C6TKI4|C6TKI4_SOYBN;I1JLZ5|I1JLZ5_SOYBN	I1J717		Protein homeostasis	component alpha type-2 of 26S proteasome(original description: Proteasome subunit alpha type OS=Glycine max OX=3847 GN=100807110 PE=3 SV=1) &			-0.941752	-0.0575174	0.673897	0.453565	1			-0.397729	1.397	0.5692	0.0624602	0.208367		I1J717	0.0221785	0.00954148	-0.0136517	-0.0212315
I1J728|I1J728_SOYBN;C6SYI8|C6SYI8_SOYBN	I1J728		not assigned	no hits &(original description: Uncharacterized protein OS=Glycine max OX=3847 GN=GLYMA_01G106200 PE=4 SV=1)			1.25431	0.245677	1.37905	0.159575	0.917829			-1.0974	-0.402586	0.654779	0.491022	0.85672		I1J728	-0.0194765	0.0333957	0.0326923	-0.00910867
I1J732|I1J732_SOYBN	I1J732	X	External stimuli response	class-C-I small heat-shock-responsive protein(original description: Uncharacterized protein OS=Glycine max OX=3847 GN=GLYMA_01G106800 PE=3 SV=1)			-0.753078	0.148306	0.308344	0.181624	0.963939			-0.753078	1.35785	0.15992	0.00272448	0.023727	**	I1J732	0.0454471	0.0559978	-0.0333494	0.0126747
I1J7A8|I1J7A8_SOYBN	I1J7A8	X	Photosynthesis	component LHCb4 of LHC-II complex(original description: Chlorophyll a-b binding protein, chloroplastic OS=Glycine max OX=3847 GN=100785180 PE=3 SV=1) &			1.45725	-0.346671	2.29484	0.0459274	0.524705	*		-0.819435	-0.291145	0.635331	0.839312	1		I1J7A8	-0.0185233	0.0196302	0.0721976	0.0210637
I1J7D2|I1J7D2_SOYBN	I1J7D2	X	not assigned	(original description: Uncharacterized protein OS=Glycine max OX=3847 GN=100790493 PE=4 SV=1) & Bifunctional monothiol glutaredoxin-S16, chloroplastic OS=Arabidopsis thaliana(sp|q8h7f6|grs16_arath : 351.0)			1.27959	-0.0202228	1.42345	0.136612	0.874432			-0.0961825	-1.16318	1.55382	0.31651	0.636838		I1J7D2	-0.0211366	-0.00468053	0.0187534	0.0439886
I1J7H3|I1J7H3_SOYBN;I7ARP9|I7ARP9_SOYBN;C6SWX6|C6SWX6_SOYBN	I1J7H3		Nutrient uptake	non-haem ferritin(original description: Ferritin OS=Glycine max OX=3847 GN=547988 PE=3 SV=1)	ferroxidase activity(GO:0004322);ferrous iron binding(GO:0008198);ferric iron binding(GO:0008199);oxidoreductase activity(GO:0016491);metal ion binding(GO:0046872)	iron ion transport(GO:0006826);intracellular iron ion homeostasis(GO:0006879);intracellular sequestering of iron ion(GO:0006880)	-0.526075	-0.621819	2.71459	0.867554	1			1.48985	-0.341955	6.45659	1.65041e-07	3.44111e-05	***	I1J7H3	0.0366027	-0.148956	0.0415311	-0.0814216
I1J7P1|I1J7P1_SOYBN	I1J7P1	X	not assigned	(original description: Non-specific lipid-transfer protein OS=Glycine max OX=3847 GN=GLYMA_01G132500 PE=3 SV=1) & Non-specific lipid-transfer protein 1 OS=Lens culinaris(sp|a0at28|nltp1_lencu : 120.0)			-0.653054	-0.266581	0.378965	0.0933884	0.72452			-0.559886	1.47952	0.138912	2.96292e-07	4.94215e-05	***	I1J7P1	0.0627846	0.0427596	-0.0191235	-0.0356189
I1J8D4|I1J8D4_SOYBN;I1LI99|I1LI99_SOYBN;K7MGT1|K7MGT1_SOYBN;K7MGT0|K7MGT0_SOYBN;I1LIA0|I1LIA0_SOYBN;A0A0R0G040|A0A0R0G040_SOYBN;I1MMX7|I1MMX7_SOYBN;I1JCA6|I1JCA6_SOYBN;K7MGS9|K7MGS9_SOYBN;K7MGM8|K7MGM8_SOYBN	I1J8D4		not assigned	(original description: Uncharacterized protein OS=Glycine max OX=3847 GN=100797539 PE=4 SV=1) & Ubiquitin domain-containing protein DSK2b OS=Arabidopsis thaliana(sp|q9sii8|dsk2b_arath : 387.0)	polyubiquitin modification-dependent protein binding(GO:0031593)	ubiquitin-dependent protein catabolic process(GO:0006511)	-0.789913	-0.481252	0.859345	0.840685	1			-0.181884	1.45305	0.604013	0.00875782	0.0525469	**	I1J8D4	0.0237127	-0.000642157	0.00814593	0.0057665
I1J8Q1|I1J8Q1_SOYBN;A8HTK0|A8HTK0_SOYBN;I1J8Q2|I1J8Q2_SOYBN;C6SYA2|C6SYA2_SOYBN;C6SVM5|C6SVM5_SOYBN	I1J8Q1		Redox homeostasis_Protein modification_	H-type thioredoxin(original description: Thioredoxin OS=Glycine max OX=3847 GN=GLYMA_01G170300 PE=3 SV=1)			-0.616725	-0.0703065	0.57124	0.330929	1			-0.747058	1.43409	0.215079	0.000195463	0.00525858	***	I1J8Q1	0.0405002	0.0379112	0.0175398	0.0869914
I1J987|I1J987_SOYBN;I1LHC6|I1LHC6_SOYBN;C6TM18|C6TM18_SOYBN	I1J987		Cell cycle organisation	cyclin(CYL1)(original description: Uncharacterized protein OS=Glycine max OX=3847 GN=100800367 PE=4 SV=1) &			0.826885	-0.470476	1.58958	0.0136089	0.280243	*		0.829615	-1.18602	2.35739	0.000980136	0.0118469	***	I1J987	-0.0217112	-0.0253153	0.0116972	0.0143453
I1J991|I1J991_SOYBN;I1J992|I1J992_SOYBN	I1J991		not assigned	(original description: Uncharacterized protein OS=Glycine max OX=3847 GN=100802500 PE=4 SV=1) & CBS domain-containing protein CBSX1, chloroplastic OS=Arabidopsis thaliana(sp|o23193|cbsx1_arath : 274.0)			1.28526	-0.483481	1.79229	0.104444	0.769362			0.228755	-1.03054	1.74718	0.374636	0.710914		I1J991	-0.0256556	-0.0258906	0.0394597	0.091877
I1JAQ7|I1JAQ7_SOYBN;C6TIW2|C6TIW2_SOYBN;I1LFV5|I1LFV5_SOYBN	I1JAQ7		Enzyme classification	Enzyme classification.EC_1 oxidoreductases.EC_1.3 oxidoreductase acting on CH-CH group of donor(50.1.3 : 739.1) & 12-oxophytodienoate reductase 2 OS=Arabidopsis thaliana(sp|q8gyb8|opr2_arath : 629.0)(original description: Uncharacterized protein OS=Glycine max OX=3847 GN=100803381 PE=4 SV=2)			-0.881544	-0.662671	0.907894	0.974841	1			1.31591	0.228301	1.33288	0.279877	0.582815		I1JAQ7	0.0155026	-0.0282797	-0.0117868	0.0113818
I1JCB6|I1JCB6_SOYBN;K7K6E6|K7K6E6_SOYBN;Q9SDY6|Q9SDY6_SOYBN	I1JCB6		not assigned	(original description: Uncharacterized protein OS=Glycine max OX=3847 GN=547572 PE=4 SV=1) & Endochitinase OS=Pisum sativum(sp|p36907|chix_pea : 452.0)			-0.800423	-0.263943	0.120723	0.790262	1			-0.396047	1.46041	0.20477	0.0528103	0.182257		I1JCB6	0.0883886	0.0109581	-0.10757	-0.0140007
I1JDK1|I1JDK1_SOYBN	I1JDK1	X	Photosynthesis	RAF2 assembly factor involved in RuBisCo assembly(original description: Uncharacterized protein OS=Glycine max OX=3847 GN=100815328 PE=4 SV=1)			1.19025	-0.488802	2.42758	0.0234356	0.373987	*		0.390349	-1.09179	3.58593	0.0672955	0.218383		I1JDK1	-0.0387967	-0.0389394	0.038635	0.0745678
I1JDY9|I1JDY9_SOYBN;I1J6S3|I1J6S3_SOYBN;I1JDY6|I1JDY6_SOYBN;I1J6S2|I1J6S2_SOYBN;I1J6S1|I1J6S1_SOYBN;I1JDY8|I1JDY8_SOYBN;Q9AV95|Q9AV95_SOYBN;I1JW36|I1JW36_SOYBN;I1JDY5|I1JDY5_SOYBN	I1JDY9		not assigned	(original description: Uncharacterized protein OS=Glycine max OX=3847 GN=100808030 PE=4 SV=1) & Protein decapping 5 OS=Arabidopsis thaliana(sp|q9c658|dcp5_arath : 217.0)			-0.952224	-0.0686971	0.259239	0.0544204	0.561557			-0.37481	1.39573	0.333671	0.000924137	0.0116777	***	I1JDY9	0.0570771	0.0176799	-0.0445569	0.0336646
I1JED9|I1JED9_SOYBN;C6SXT0|C6SXT0_SOYBN;I1JED8|I1JED8_SOYBN;C6TG21|C6TG21_SOYBN;C6TEI8|C6TEI8_SOYBN	I1JED9		not assigned	Glucan endo-1,3-beta-glucosidase-like protein(90%) PLASMODESMATA CALLOSE-BINDING PROTEIN 3 OS=Arabidopsis thaliana(sp|q9fz86|pdcb3_arath : 105.0)			-0.593566	-0.298262	0.598156	0.935005	1			-0.593566	1.48539	0.174534	0.0132853	0.0717	*	I1JED9	0.0479425	0.0324177	0.0192431	0.0200364
I1JH15|I1JH15_SOYBN;C6TES5|C6TES5_SOYBN	I1JH15		Protein degradation	Matrixin-type metalloprotease(original description: Uncharacterized protein OS=Glycine max OX=3847 GN=GLYMA_02G215700 PE=3 SV=1)			-0.475222	-0.390468	0.856547	0.995061	1			1.4928	-0.627105	6.98541	0.000938361	0.0116872	***	I1JH15	0.0040917	-0.0929409	-0.0659665	0.0690811
I1JHJ8|I1JHJ8_SOYBN	I1JHJ8	X	Protein translocation	Tic110 component of inner envelope TIC translocation system(original description: Uncharacterized protein OS=Glycine max OX=3847 GN=100810328 PE=4 SV=1)		protein import into chloroplast stroma(GO:0045037)	1.35803	-0.225235	1.59506	0.0548764	0.561557			-0.085042	-1.04775	1.52373	0.386411	0.725826		I1JHJ8	-0.0266829	-0.00313007	0.0205469	-0.00626936
I1JHP9|I1JHP9_SOYBN;C6SZ25|C6SZ25_SOYBN	I1JHP9		not assigned	(original description: Uncharacterized protein OS=Glycine max OX=3847 GN=100306364 PE=4 SV=1) & CBS domain-containing protein CBSX3, mitochondrial OS=Arabidopsis thaliana(sp|q9lev3|cbsx3_arath : 310.0)			-0.643375	-0.241061	0.802081	0.716712	1			-0.591427	1.47586	0.448671	0.00175004	0.0180189	**	I1JHP9	0.0240178	0.0180656	0.00719408	0.0141423
I1JL80|I1JL80_SOYBN;C6TAU2|C6TAU2_SOYBN;I1JL81|I1JL81_SOYBN;I7CBU6|I7CBU6_SOYBN;I7DM41|I7DM41_SOYBN;C6TF10|C6TF10_SOYBN	I1JL80		Nutrient uptake	non-haem ferritin(original description: Ferritin OS=Glycine max OX=3847 GN=GLYMA_03G050100 PE=3 SV=1)	ferroxidase activity(GO:0004322);ferrous iron binding(GO:0008198);ferric iron binding(GO:0008199);oxidoreductase activity(GO:0016491);metal ion binding(GO:0046872)	iron ion transport(GO:0006826);intracellular iron ion homeostasis(GO:0006879);intracellular sequestering of iron ion(GO:0006880)	-0.561457	-0.595307	2.19246	0.98609	1			1.48979	-0.333025	7.27108	1.87766e-08	4.47419e-06	***	I1JL80	0.0612795	-0.179781	0.0311634	-0.060047
I1JMZ5|I1JMZ5_SOYBN;C6T3S3|C6T3S3_SOYBN;I1JMZ4|I1JMZ4_SOYBN;C6SW68|C6SW68_SOYBN	I1JMZ5		Protein modification	alpha subunit of NAC ribosome-associated chaperone complex(original description: Uncharacterized protein OS=Glycine max OX=3847 GN=GLYMA_03G120900 PE=4 SV=1)			-1.17808	-0.4762	0.481042	0.303943	1			0.73483	0.91945	0.93282	0.968315	1		I1JMZ5	0.0444776	-0.0351304	-0.0348581	0.0518465
I1JQ35|I1JQ35_SOYBN	I1JQ35	X	Protein translocation	cpSRP54 component of thylakoid membrane SRP insertion system(original description: Uncharacterized protein OS=Glycine max OX=3847 GN=100782581 PE=3 SV=1)			1.07205	-0.319994	1.52952	0.00603921	0.218743	**		0.47999	-1.23204	1.9972	0.0023464	0.0216232	**	I1JQ35	-0.0241237	-0.0163443	0.00890978	0.011706
I1JR38|I1JR38_SOYBN;C6TM80|C6TM80_SOYBN	I1JR38		RNA processing	CSP41 endoribonuclease(original description: Uncharacterized protein OS=Glycine max OX=3847 GN=GLYMA_03G230000 PE=4 SV=1)			0.519447	0.314528	1.05894	0.909606	1			0.651537	-1.48551	2.27452	0.000260241	0.00572057	***	I1JR38	-0.0254951	-0.0127056	-0.0222249	-0.00768761
I1JSD2|I1JSD2_SOYBN	I1JSD2	X	Coenzyme metabolism	glutamate-1-semialdehyde-2,1-aminomutase(original description: Uncharacterized protein OS=Glycine max OX=3847 GN=100790574 PE=3 SV=1)			1.11033	0.155128	1.27499	0.0267738	0.398738	*		0.0537115	-1.31917	1.6867	0.00423815	0.0322796	**	I1JSD2	-0.0231955	-0.00441688	0.00258131	0.0121904
I1JT65|I1JT65_SOYBN	I1JT65	X	Protein degradation	papain-type protease(original description: Uncharacterized protein OS=Glycine max OX=3847 GN=100779565 PE=3 SV=1)	cysteine-type endopeptidase activity(GO:0004197);peptidase activity(GO:0008233);cysteine-type peptidase activity(GO:0008234);hydrolase activity(GO:0016787)	proteolysis(GO:0006508);proteolysis involved in protein catabolic process(GO:0051603)	-0.653762	-1.03834	1.40416	0.826192	1			0.668773	1.02333	0.882334	0.882327	1		I1JT65	0.0330454	-0.0390368	0.0346672	0.0130989
I1JTG3|I1JTG3_SOYBN;I1K7W5|I1K7W5_SOYBN;C6TF48|C6TF48_SOYBN	I1JTG3		not assigned	(original description: Uncharacterized protein OS=Glycine max OX=3847 GN=100775287 PE=3 SV=1) & Serpin-ZX OS=Arabidopsis thaliana(sp|q9s7t8|spzx_arath : 444.0)	serine-type endopeptidase inhibitor activity(GO:0004867)		-0.809373	-0.592267	0.815956	0.68901	1			-0.0104603	1.4121	0.553217	0.000156586	0.004486	***	I1JTG3	0.0360131	-0.00880547	0.007414	-0.00172207
I1JUR2|I1JUR2_SOYBN;C6TCE4|C6TCE4_SOYBN;I1M9X5|I1M9X5_SOYBN	I1JUR2		not assigned	(original description: Uncharacterized protein OS=Glycine max OX=3847 GN=100799031 PE=4 SV=1) & BURP domain protein RD22 OS=Arabidopsis thaliana(sp|q08298|rd22_arath : 281.0)			-0.648684	-0.141995	0.250452	0.144757	0.897601			-0.664486	1.45516	0.0675285	9.47432e-06	0.000705627	***	I1JUR2	0.0686085	0.0773194	-0.0286165	0.00219748
I1JWI5|I1JWI5_SOYBN;C6SYC3|C6SYC3_SOYBN	I1JWI5		not assigned	(original description: Uncharacterized protein OS=Glycine max OX=3847 GN=100306185 PE=4 SV=1) & Protein EARLY RESPONSIVE TO DEHYDRATION 15 OS=Arabidopsis thaliana(sp|q39096|erd15_arath : 97.4)			-0.919226	-0.0747929	0.175022	0.106164	0.769362			-0.412769	1.40679	0.273677	0.0016962	0.0178769	**	I1JWI5	0.0734942	0.0132879	-0.0929388	0.0290924
I1JWN7|I1JWN7_SOYBN;C6T175|C6T175_SOYBN	I1JWN7		Photosynthesis	regulatory factor(RIQ) of thylakoid grana stacking(original description: Uncharacterized protein OS=Glycine max OX=3847 GN=100787404 PE=4 SV=1) &			-0.189301	-0.633617	1.22153	0.649985	1			1.466	-0.643078	2.05656	0.0014417	0.0158208	**	I1JWN7	-0.00502834	-0.03243	-0.00988156	-0.0290122
I1JXF1|I1JXF1_SOYBN;C6TFS7|C6TFS7_SOYBN	I1JXF1		Photosynthesis	CbbY xylulose-1,5-bisphosphate phosphatase(original description: Uncharacterized protein OS=Glycine max OX=3847 GN=100816266 PE=4 SV=1)			0.992883	0.483789	1.13074	0.694139	1			-0.151033	-1.32564	1.56353	0.143256	0.371042		I1JXF1	-0.0242234	0.00111066	-0.00674274	0.0136371
I1JXN3|I1JXN3_SOYBN	I1JXN3	X	Protein translocation	Tim8 component of inner mitochondrion membrane TIM22 insertion system(original description: Uncharacterized protein OS=Glycine max OX=3847 GN=100791637 PE=3 SV=1)		protein transport(GO:0015031)	-1.08526	-0.367327	0.605623	0.412831	1			0.164036	1.28855	0.67652	0.149245	0.381811		I1JXN3	0.032715	-0.00893447	-0.00605956	0.0255677
I1JY99|I1JY99_SOYBN;C6T706|C6T706_SOYBN;I1JIB0|I1JIB0_SOYBN;I1M7N1|I1M7N1_SOYBN;C6TK05|C6TK05_SOYBN	I1JY99		not assigned	(original description: Peroxidase OS=Glycine max OX=3847 GN=100803637 PE=3 SV=1) & Peroxidase 4 OS=Vitis vinifera(sp|a7ny33|per4_vitvi : 461.0)	peroxidase activity(GO:0004601);oxidoreductase activity(GO:0016491);heme binding(GO:0020037);metal ion binding(GO:0046872);lactoperoxidase activity(GO:0140825)	response to oxidative stress(GO:0006979);hydrogen peroxide catabolic process(GO:0042744);cellular oxidant detoxification(GO:0098869)	-0.755417	-0.71563	0.658494	0.999788	1			0.0892917	1.38175	0.416203	0.120135	0.330669		I1JY99	0.0996412	-0.0713331	0.00986285	-0.0439649
I1JYB5|I1JYB5_SOYBN;C6TDU0|C6TDU0_SOYBN;Q9FEZ9|Q9FEZ9_SOYBN;I1KMG7|I1KMG7_SOYBN	I1JYB5		Cell wall	alpha-type expansin(original description: Expansin OS=Glycine max OX=3847 GN=100807183 PE=3 SV=1)		anatomical structure morphogenesis(GO:0009653);plant-type cell wall organization(GO:0009664);cell wall organization(GO:0071555)	0.0876374	-1.24052	1.86543	0.102402	0.769362			1.20448	-0.0515923	1.46118	0.169127	0.411831		I1JYB5	0.00704698	-0.0405368	0.044448	0.0126577
I1JYG6|I1JYG6_SOYBN;C6SY77|C6SY77_SOYBN;I1KB25|I1KB25_SOYBN;I1JYG7|I1JYG7_SOYBN;C6TI89|C6TI89_SOYBN;I1KB26|I1KB26_SOYBN;C6SYH0|C6SYH0_SOYBN	I1JYG6		Protein modification	alpha subunit of NAC ribosome-associated chaperone complex(original description: Uncharacterized protein OS=Glycine max OX=3847 GN=100779560 PE=4 SV=1)			-1.0404	-0.665019	0.785702	0.806862	1			0.955412	0.750005	1.06486	0.967412	1		I1JYG6	0.0276148	-0.031312	-0.00652519	0.0345528
I1JYL3|I1JYL3_SOYBN;K7M7D7|K7M7D7_SOYBN	I1JYL3		Carbohydrate metabolism	6-phosphogluconolactonase(original description: Probable 6-phosphogluconolactonase OS=Glycine max OX=3847 GN=100794078 PE=3 SV=1)			-1.04573	-0.0607661	0.702107	0.00665043	0.221858	**		-0.250052	1.35655	0.659889	0.000260533	0.00572057	***	I1JYL3	0.0200207	0.0037745	-0.0100328	0.011844
I1JYY2|I1JYY2_SOYBN;C6T1A0|C6T1A0_SOYBN	I1JYY2		Redox homeostasis	M-type thioredoxin(original description: Uncharacterized protein OS=Glycine max OX=3847 GN=GLYMA_04G242000 PE=4 SV=1)			1.44396	-0.332047	2.66976	0.0223926	0.366497	*		-0.250546	-0.861367	2.14319	0.690391	1		I1JYY2	-0.0468905	-0.00452406	0.0582127	0.032107
I1K0L4|I1K0L4_SOYBN;K7KN23|K7KN23_SOYBN;I1K0L5|I1K0L5_SOYBN;C6T609|C6T609_SOYBN	I1K0L4		Carbohydrate metabolism	vacuolar invertase(original description: Uncharacterized protein OS=Glycine max OX=3847 GN=100788844 PE=3 SV=1)			-0.876327	-0.250409	0.721201	0.0725825	0.635774			-0.312583	1.43932	0.554764	8.65695e-05	0.00294689	***	I1K0L4	0.0240357	0.00693164	-0.0107996	-0.0276629
I1K1G2|I1K1G2_SOYBN;A0A0R0JPD9|A0A0R0JPD9_SOYBN	I1K1G2		Protein degradation	Deg protease(original description: Uncharacterized protein OS=Glycine max OX=3847 GN=100783877 PE=4 SV=1)			-0.782236	-0.783722	1.00078	1	1			0.259636	1.30632	0.738302	0.396973	0.741343		I1K1G2	0.0275659	-0.0211026	0.0291537	0.0594585
I1K1G4|I1K1G4_SOYBN;I1K1G3|I1K1G3_SOYBN;K7KNL2|K7KNL2_SOYBN;C6T1S4|C6T1S4_SOYBN;A0A0R0FB72|A0A0R0FB72_SOYBN;I1KXF9|I1KXF9_SOYBN;C6TCQ8|C6TCQ8_SOYBN	I1K1G4		not assigned	(original description: Carbonic anhydrase OS=Glycine max OX=3847 GN=GLYMA_05G007100 PE=3 SV=1) & Carbonic anhydrase, chloroplastic OS=Pisum sativum(sp|p17067|cahc_pea : 538.0)			-0.556118	-0.568843	1.01378	0.999988	1			1.49371	-0.36875	2.65751	0.0064875	0.0419138	**	I1K1G4	0.0132799	-0.0632883	-0.0164377	-0.0149521
I1K319|I1K319_SOYBN;C6T9W1|C6T9W1_SOYBN;I1KRE9|I1KRE9_SOYBN	I1K319		not assigned	no hits &(original description: Uncharacterized protein OS=Glycine max OX=3847 GN=GLYMA_05G129100 PE=4 SV=1)			-0.198637	1.42385	0.410272	0.00397694	0.162775	**		-0.914778	-0.310436	0.405736	0.434677	0.784782		I1K319	-0.0250409	0.070224	-0.0517115	0.0863982
I1K360|I1K360_SOYBN;K7LFQ9|K7LFQ9_SOYBN;I1N4D7|I1N4D7_SOYBN;A0A0R0FH73|A0A0R0FH73_SOYBN;A0A0R0GBG7|A0A0R0GBG7_SOYBN;I1N6J7|I1N6J7_SOYBN;I1LWY7|I1LWY7_SOYBN;Q9XBG5|Q9XBG5_BRAJP;A0A1L3F5Z0|A0A1L3F5Z0_BRAJP;A0A0A3Z401|A0A0A3Z401_BRAJP;K7MNG0|K7MNG0_SOYBN	I1K360		Protein degradation	FtsH1/2/5/6/8 component of FtsH plastidial protease complexes(original description: Uncharacterized protein OS=Glycine max OX=3847 GN=100798355 PE=3 SV=1)			1.08093	0.137003	1.24613	0.0176798	0.333128	*		0.122865	-1.3408	1.6209	0.00139731	0.0154352	**	I1K360	-0.0201621	-0.00451255	2.56819e-05	0.00946549
I1K395|I1K395_SOYBN;I1KRM4|I1KRM4_SOYBN	I1K395		not assigned	(original description: Uncharacterized protein OS=Glycine max OX=3847 GN=100808986 PE=4 SV=1) & protein SLOW GREEN 1, chloroplastic OS=Arabidopsis thaliana(sp|q9ls48|sg1_arath : 226.0)			1.3824	-0.117851	1.54758	0.0574878	0.575987			-0.261114	-1.00344	1.40035	0.558466	0.922548		I1K395	-0.0208517	-0.00128782	0.0255412	0.0258522
I1K3V0|I1K3V0_SOYBN;I1KSA3|I1KSA3_SOYBN;I1KSA2|I1KSA2_SOYBN	I1K3V0		not assigned	no hits &(original description: Uncharacterized protein OS=Glycine max OX=3847 GN=100780285 PE=4 SV=1)			-1.13359	-0.548152	0.756683	0.664588	1			0.854456	0.827288	1.00718	0.999953	1		I1K3V0	0.0202206	-0.0180316	-0.0205985	-0.0417183
I1K5L7|I1K5L7_SOYBN;C6T530|C6T530_SOYBN;A0A0R0K869|A0A0R0K869_SOYBN;I1K5L6|I1K5L6_SOYBN;C6SWE2|C6SWE2_SOYBN	I1K5L7		Protein biosynthesis	RPS7 component of SSU proteome(original description: 40S ribosomal protein S7 OS=Glycine max OX=3847 GN=GLYMA_05G238000 PE=3 SV=1)			-0.5	-0.5	1	1	1			1.5	-0.5	2.01827	0.0211696	0.0962152	*	I1K5L7	0.00150117	-0.0324219	-0.0222689	-0.0183394
I1K6M2|I1K6M2_SOYBN;B6ZHC1|B6ZHC1_SOYBN	I1K6M2		not assigned	(original description: Uncharacterized protein OS=Glycine max OX=3847 GN=100301882 PE=4 SV=1) & Protein P21 OS=Glycine max(sp|p25096|p21_soybn : 312.0)		defense response(GO:0006952)	-1.28134	-0.243801	0.257898	0.0561216	0.570797			0.502084	1.02306	0.80451	0.543333	0.911197		I1K6M2	0.0552495	-0.0206748	-0.0963331	-0.0430295
I1K6M9|I1K6M9_SOYBN	I1K6M9	X	not assigned	(original description: Uncharacterized protein OS=Glycine max OX=3847 GN=100804547 PE=4 SV=1) & Protein P21 OS=Glycine max(sp|p25096|p21_soybn : 348.0)		defense response(GO:0006952)	-1.27294	-0.313525	0.449252	0.17389	0.949871			0.686254	0.900211	0.927613	0.965988	1		I1K6M9	0.0356645	-0.0213071	-0.0560196	-0.0297706
I1K791|I1K791_SOYBN;I1K792|I1K792_SOYBN	I1K791		not assigned	(original description: Uncharacterized protein OS=Glycine max OX=3847 GN=100805637 PE=4 SV=1) & PsbP domain-containing protein 3, chloroplastic OS=Arabidopsis thaliana(sp|q9s720|ppd3_arath : 244.0)			-0.70689	-0.816014	1.10366	0.997899	1			1.34232	0.180587	1.56689	0.347004	0.674595		I1K791	0.0180673	-0.0455155	-0.0149477	-0.0187216
I1K7N6|I1K7N6_SOYBN	I1K7N6	X	Redox homeostasis_Protein modification_	H-type thioredoxin(original description: Thioredoxin OS=Glycine max OX=3847 GN=100499879 PE=3 SV=1)	protein-disulfide reductase activity(GO:0015035)		-0.702821	-0.605368	0.953726	0.997628	1			-0.14712	1.45531	0.615416	0.0694711	0.222842		I1K7N6	0.0224387	-0.00198628	0.0147955	0.00401881
I1K9P5|I1K9P5_SOYBN;C6TKQ1|C6TKQ1_SOYBN;I1JV52|I1JV52_SOYBN;C6T907|C6T907_SOYBN	I1K9P5		not assigned	(original description: Uncharacterized protein OS=Glycine max OX=3847 GN=100775667 PE=4 SV=1) & GEM-like protein 1 OS=Arabidopsis thaliana(sp|q9se96|geml1_arath : 290.0)			0.513425	-0.98618	1.78068	0.0701595	0.632419			-0.672494	1.14525	0.551432	0.0397303	0.150614	*	I1K9P5	0.0102437	0.00859428	0.0742076	0.00965545
I1K9W9|I1K9W9_SOYBN;K7KJ93|K7KJ93_SOYBN	I1K9W9		not assigned	(original description: Uncharacterized protein OS=Glycine max OX=3847 GN=100794117 PE=4 SV=1) & Protein EXORDIUM OS=Arabidopsis thaliana(sp|q9zpe7|exo_arath : 387.0)			1.25789	0.350748	1.48675	0.303701	1			-0.783873	-0.824764	1.05942	0.999825	1		I1K9W9	-0.0368415	0.0283116	0.0421339	0.101459
I1KA98|I1KA98_SOYBN;I1JZ64|I1JZ64_SOYBN;C6TK51|C6TK51_SOYBN;C6TD06|C6TD06_SOYBN	I1KA98		Photosynthesis	non-photochemical quenching PsbS protein(original description: Uncharacterized protein OS=Glycine max OX=3847 GN=GLYMA_06G113200 PE=4 SV=1)			1.3811	-0.0553142	1.44334	0.142894	0.889356			-0.338371	-0.987419	1.28123	0.759172	1		I1KA98	-0.0211587	0.0123924	0.0264699	-0.002314
I1KAF2|I1KAF2_SOYBN;C6T3K9|C6T3K9_SOYBN;I1JZ11|I1JZ11_SOYBN	I1KAF2		Photosynthesis	NdhM component of NDH subcomplex A(original description: Uncharacterized protein OS=Glycine max OX=3847 GN=GLYMA_06G118000 PE=4 SV=1)			0.967848	-0.379765	1.5625	0.0120911	0.26108	*		0.640337	-1.22842	2.20792	0.00207508	0.0199018	**	I1KAF2	-0.0228776	-0.0198088	0.0147899	0.0220746
I1KBM7|I1KBM7_SOYBN;I1JXZ1|I1JXZ1_SOYBN	I1KBM7		not assigned	(original description: PsbP domain-containing protein OS=Glycine max OX=3847 GN=100776047 PE=4 SV=1) & PsbP domain-containing protein 2, chloroplastic OS=Arabidopsis thaliana(sp|q8vy52|ppd2_arath : 242.0)			-0.821912	-0.498638	0.781988	0.915398	1			-0.115577	1.43613	0.545965	0.0637811	0.21182		I1KBM7	0.0323842	0.00127833	0.0162587	0.00442861
I1KC33|I1KC33_SOYBN;G0T440|G0T440_SOYBN;G0T436|G0T436_SOYBN;I1K0B0|I1K0B0_SOYBN;A0A0R0JPQ9|A0A0R0JPQ9_SOYBN;A0A0R0KHP8|A0A0R0KHP8_SOYBN	I1KC33		not assigned	(original description: Purple acid phosphatase OS=Glycine max OX=3847 GN=GLYMA_06G170300 PE=3 SV=1) & Probable inactive purple acid phosphatase 27 OS=Arabidopsis thaliana(sp|q5mau8|ppa27_arath : 913.0)	acid phosphatase activity(GO:0003993);hydrolase activity(GO:0016787);metal ion binding(GO:0046872)		-0.862511	-0.181852	0.563199	0.365824	1			-0.393695	1.43806	0.423649	0.00636173	0.0416132	**	I1KC33	0.033371	0.0124507	-0.0134838	-0.0680912
I1KCB4|I1KCB4_SOYBN;I1KCB3|I1KCB3_SOYBN	I1KCB4		not assigned	no hits &(original description: Uncharacterized protein OS=Glycine max OX=3847 GN=GLYMA_06G177600 PE=4 SV=1)			-0.663395	-0.350172	0.306891	0.826976	1			-0.473937	1.4875	0.143321	0.0020554	0.0199018	**	I1KCB4	0.074782	0.0290441	-0.0312984	-0.0418634
I1KCQ0|I1KCQ0_SOYBN;I1JBP0|I1JBP0_SOYBN;A0A0R0EZF0|A0A0R0EZF0_SOYBN;I1KXR3|I1KXR3_SOYBN;C6SYH9|C6SYH9_SOYBN;C6SWF0|C6SWF0_SOYBN;C6SVL7|C6SVL7_SOYBN	I1KCQ0		Protein degradation	UBC-conjugating E2 protein(original description: Uncharacterized protein OS=Glycine max OX=3847 GN=GLYMA_06G190900 PE=3 SV=1)	nucleotide binding(GO:0000166);ATP binding(GO:0005524);transferase activity(GO:0016740);ubiquitin conjugating enzyme activity(GO:0061631)	protein polyubiquitination(GO:0000209);DNA repair(GO:0006281);histone ubiquitination(GO:0016574);proteasome-mediated ubiquitin-dependent protein catabolic process(GO:0043161)	-0.720893	0.361154	0.554551	0.228034	1			-0.889049	1.24879	0.355442	0.0144598	0.0753715	*	I1KCQ0	0.0293047	0.0298787	-0.00746016	0.0606545
I1KFS4|I1KFS4_SOYBN;I1JVS1|I1JVS1_SOYBN	I1KFS4		Enzyme classification	Monocopper oxidase-like protein SKS1 OS=Arabidopsis thaliana(sp|q8vxx5|sks1_arath : 798.0) & Enzyme classification.EC_1 oxidoreductases.EC_1.10 oxidoreductase acting on diphenol or related substance as donor(50.1.10 : 144.0)(original description: Uncharacterized protein OS=Glycine max OX=3847 GN=100775325 PE=4 SV=1)	copper ion binding(GO:0005507);oxidoreductase activity(GO:0016491)		-0.573789	-0.573789	1	1	1			-0.343562	1.49114	0.297499	0.0109116	0.0619068	*	I1KFS4	0.0448684	0.00629399	0.0383246	-0.0242512
I1KG71|I1KG71_SOYBN;C6TFY1|C6TFY1_SOYBN;C6SZF7|C6SZF7_SOYBN	I1KG71		not assigned	adhesion G protein-coupled receptor B1(no hits &(original description: Uncharacterized protein OS=Glycine max OX=3847 GN=100808311 PE=4 SV=1))			0.79781	-0.864799	3.91112	0.00375565	0.162775	**		0.931653	-0.864664	4.14449	0.0037481	0.0292142	**	I1KG71	-0.0264872	-0.0712321	0.0923716	0.0786029
I1KGH4|I1KGH4_SOYBN;I1KGH3|I1KGH3_SOYBN;C6TEQ7|C6TEQ7_SOYBN	I1KGH4		Lipid metabolism	(original description: Lipase_GDSL domain-containing protein OS=Glycine max OX=3847 GN=GLYMA_07G014100 PE=3 SV=1) & GDSL esterase/lipase APG OS=Arabidopsis thaliana(sp|q9lu14|apg2_arath : 409.0)			-0.838574	-0.197073	0.618391	0.514749	1			-0.409989	1.44564	0.441707	0.0134339	0.0720506	*	I1KGH4	0.0364244	0.00847926	-0.0155177	0.0390925
I1KH70|I1KH70_SOYBN	I1KH70	X	Enzyme classification	Linoleate 9S-lipoxygenase 1 OS=Phaseolus vulgaris(sp|p27480|loxa_phavu : 1457.0) & Enzyme classification.EC_1 oxidoreductases.EC_1.13 oxidoreductase acting on single donor with incorporation of molecular oxygen(oxygenase)(50.1.12 : 1421.0)(original description: Lipoxygenase OS=Glycine max OX=3847 GN=100802459 PE=3 SV=1)			-0.914493	-0.630808	0.38562	0.461589	1			0.237951	1.30735	0.554399	0.00124925	0.0140794	**	I1KH70	0.077502	-0.0380865	-0.0447879	-0.0479535
I1KHZ1|I1KHZ1_SOYBN;C6SVB3|C6SVB3_SOYBN	I1KHZ1		Photosynthesis	NdhV component of NDH electron donor-binding subcomplex E(original description: Uncharacterized protein OS=Glycine max OX=3847 GN=GLYMA_07G059600 PE=4 SV=1)			0.884689	-0.400447	1.49127	0.0192834	0.354165	*		0.742694	-1.22694	2.10068	0.00171481	0.0178769	**	I1KHZ1	-0.0210585	-0.0180852	0.0125627	0.00550042
I1KID4|I1KID4_SOYBN	I1KID4	X	not assigned	(original description: Uncharacterized protein OS=Glycine max OX=3847 GN=100802984 PE=4 SV=1) & Uncharacterized protein At3g61260 OS=Arabidopsis thaliana(sp|q9m2d8|y3126_arath : 99.8)		response to oxygen-containing compound(GO:1901700)	-0.298086	0.748766	0.725694	0.38898	1			-1.28575	0.835069	0.456571	0.0423955	0.156451	*	I1KID4	0.00608862	0.0368287	-0.00657414	-0.00211625
I1KJG4|I1KJG4_SOYBN;C6SXD2|C6SXD2_SOYBN;C6SW37|C6SW37_SOYBN;K7KN95|K7KN95_SOYBN;K7KN96|K7KN96_SOYBN;A0A0R0EWM9|A0A0R0EWM9_SOYBN	I1KJG4		Protein biosynthesis	component RPL37a of LSU proteome component(original description: Uncharacterized protein OS=Glycine max OX=3847 GN=100784543 PE=3 SV=1) &			-0.373347	-0.920604	1.45249	0.754047	1			-0.119819	1.41377	0.56725	0.0998879	0.292303		I1KJG4	0.026723	-0.00308601	0.0477917	-0.0178493
I1KK52|I1KK52_SOYBN;C6SVZ6|C6SVZ6_SOYBN	I1KK52		not assigned	no hits &(original description: Uncharacterized protein OS=Glycine max OX=3847 GN=100810277 PE=4 SV=1)	fatty acid binding(GO:0005504)	systemic acquired resistance(GO:0009627)	-0.547793	-0.332437	0.262821	0.72062	1			-0.609171	1.4894	0.00728524	6.02666e-06	0.00055847	***	I1KK52	0.0873831	0.159803	0.0469846	-0.0563468
I1KLY3|I1KLY3_SOYBN;C6TDB9|C6TDB9_SOYBN	I1KLY3		not assigned	(original description: Uncharacterized protein OS=Glycine max OX=3847 GN=100815625 PE=4 SV=1) & Probable carboxylesterase 2 OS=Arabidopsis thaliana(sp|q9sx78|cxe2_arath : 311.0)			0.0388682	-1.08583	1.59664	0.0603754	0.588925			1.32079	-0.27382	1.59123	0.0133255	0.0717	*	I1KLY3	0.00375701	-0.0377017	0.0343028	0.0444774
I1KM16|I1KM16_SOYBN;I1JE07|I1JE07_SOYBN;I1JE08|I1JE08_SOYBN;I1LHD2|I1LHD2_SOYBN;C6TFB0|C6TFB0_SOYBN;I1J983|I1J983_SOYBN;I1LHD1|I1LHD1_SOYBN	I1KM16		Cell wall	caffeoyl-CoA 3-O-methyltransferase(CCoA-OMT)(original description: Uncharacterized protein OS=Glycine max OX=3847 GN=100779260 PE=4 SV=1)	methyltransferase activity(GO:0008168);O-methyltransferase activity(GO:0008171);S-adenosylmethionine-dependent methyltransferase activity(GO:0008757);transferase activity(GO:0016740)	methylation(GO:0032259)	-0.733428	-0.944694	1.17919	0.965362	1			1.1233	0.554819	1.21224	0.664497	1		I1KM16	0.0301326	-0.0482138	0.0300711	0.0647779
I1KMV0|I1KMV0_SOYBN;I1KMV1|I1KMV1_SOYBN;Q8LJU1|Q8LJU1_SOYBN;Q2XQG7|Q2XQG7_SOYBN;Q9FEZ8|Q9FEZ8_SOYBN	I1KMV0		not assigned	(original description: Uncharacterized protein OS=Glycine max OX=3847 GN=547915 PE=3 SV=1) & Stress-induced protein SAM22 OS=Glycine max(sp|p26987|sam22_soybn : 278.0)			-0.824252	-0.77205	0.818738	0.998979	1			1.27273	0.323566	1.68601	0.147422	0.378608		I1KMV0	0.0570928	-0.0870398	-0.0135249	-0.0393637
I1KNG1|I1KNG1_SOYBN;I1KNG0|I1KNG0_SOYBN;Q94IA2|Q94IA2_SOYBN;I1MR37|I1MR37_SOYBN;A0A0R0FFL6|A0A0R0FFL6_SOYBN	I1KNG1		Protein degradation	pepsin-type protease(original description: Uncharacterized protein OS=Glycine max OX=3847 GN=100779619 PE=3 SV=1)			-0.5	-0.5	1	1	1			-0.5	1.5	0.144349	1.08438e-05	0.000723501	***	I1KNG1	0.057549	0.0248312	0.0554821	-0.0268027
I1KPF0|I1KPF0_SOYBN;C6T8Y2|C6T8Y2_SOYBN;A0A0R0JZ96|A0A0R0JZ96_SOYBN	I1KPF0		Redox homeostasis	monodehydroascorbate reductase(MDAR)(original description: Uncharacterized protein OS=Glycine max OX=3847 GN=100819919 PE=4 SV=1)	oxidoreductase activity(GO:0016491);oxidoreductase activity, acting on NAD(P)H(GO:0016651);flavin adenine dinucleotide binding(GO:0050660)		0.355962	1.24748	0.698607	0.0497156	0.538478	*		-0.676119	-0.927328	1.32075	0.859278	1		I1KPF0	-0.0339444	0.0315124	-0.0387111	0.0166669
I1KQU5|I1KQU5_SOYBN;A0A0R0IRN6|A0A0R0IRN6_SOYBN;C6TE03|C6TE03_SOYBN	I1KQU5		Lipid metabolism	peroxisomal NAD-dependent malate dehydrogenase(original description: Malate dehydrogenase OS=Glycine max OX=3847 GN=GLYMA_08G063800 PE=3 SV=1)			1.00857	0.449142	1.15121	0.534063	1			-0.129435	-1.32827	1.62365	0.0774787	0.243839		I1KQU5	-0.0248725	-0.00052308	-0.00947109	0.0151118
I1KR46|I1KR46_SOYBN;C6TLI1|C6TLI1_SOYBN	I1KR46		Photosynthesis	LHCb6-type component of LHC-II complex(original description: Chlorophyll a-b binding protein, chloroplastic OS=Glycine max OX=3847 GN=100783223 PE=3 SV=1)			0.41227	-0.536457	1.73033	0.192812	0.983519			1.18782	-1.06364	3.91695	0.00282771	0.0238599	**	I1KR46	-0.0307931	-0.0449664	0.00194857	0.0193815
I1KRQ8|I1KRQ8_SOYBN;C6T7T0|C6T7T0_SOYBN	I1KRQ8		Secondary metabolism	geranylgeranyl pyrophosphate synthase(original description: Uncharacterized protein OS=Glycine max OX=3847 GN=GLYMA_08G093400 PE=3 SV=1)	prenyltransferase activity(GO:0004659);transferase activity(GO:0016740)	isoprenoid biosynthetic process(GO:0008299)	1.41801	-0.585939	3.67668	0.00241799	0.116976	**		-0.0288917	-0.803177	2.45698	0.351321	0.681399		I1KRQ8	-0.0486646	-0.0267914	0.086777	-0.00678287
I1KSB8|I1KSB8_SOYBN;C6TC86|C6TC86_SOYBN;C6T5E0|C6T5E0_SOYBN;A0A0R0IQB1|A0A0R0IQB1_SOYBN;A0A0R0G431|A0A0R0G431_SOYBN;C6SYH6|C6SYH6_SOYBN;C6SZ81|C6SZ81_SOYBN;C6SXB4|C6SXB4_SOYBN	I1KSB8		Protein biosynthesis	component RPL32 of LSU proteome component(original description: Uncharacterized protein OS=Glycine max OX=3847 GN=100787561 PE=4 SV=1)			-0.5	-0.5	1	1	1			-0.5	1.5	0.455086	1.30691e-08	4.33462e-06	***	I1KSB8	0.0235251	0.0100439	0.0225822	-0.0105678
I1KSZ7|I1KSZ7_SOYBN;I1K4I3|I1K4I3_SOYBN;C6TE12|C6TE12_SOYBN;I1KT01|I1KT01_SOYBN;I1KSZ9|I1KSZ9_SOYBN;I1KT00|I1KT00_SOYBN;I1K4I2|I1K4I2_SOYBN	I1KSZ7		not assigned	(original description: Uncharacterized protein OS=Glycine max OX=3847 GN=100810469 PE=4 SV=1) & Haloacid dehalogenase-like hydrolase domain-containing protein At4g39970 OS=Arabidopsis thaliana(sp|q680k2|gppl1_arath : 442.0)			1.32109	-0.0402662	1.57622	0.041609	0.509569	*		-0.175206	-1.10562	1.71724	0.254708	0.541977		I1KSZ7	-0.0302887	-0.00280983	0.019533	0.0401171
I1KTK1|I1KTK1_SOYBN;A0A0R0ISR2|A0A0R0ISR2_SOYBN;I1K4R0|I1K4R0_SOYBN;A0A0R0IUU4|A0A0R0IUU4_SOYBN;C6SZF9|C6SZF9_SOYBN;I1MJL6|I1MJL6_SOYBN;I1KTK0|I1KTK0_SOYBN;I1K4R1|I1K4R1_SOYBN;I1K4Q9|I1K4Q9_SOYBN;C6THV5|C6THV5_SOYBN;C6SWC7|C6SWC7_SOYBN;K7L6N1|K7L6N1_SOYBN;I1K4Q5|I1K4Q5_SOYBN;C6TLI8|C6TLI8_SOYBN;I1K4Q4|I1K4Q4_SOYBN	I1KTK1		Protein biosynthesis	RPL6 component of LSU proteome component(original description: Uncharacterized protein OS=Glycine max OX=3847 GN=100811720 PE=4 SV=1)			-0.520761	-0.980104	1.28212	0.754975	1			1.31696	0.183906	1.4058	0.163615	0.402521		I1KTK1	0.0120062	-0.0346868	0.019433	0.00323537
I1KTX8|I1KTX8_SOYBN	I1KTX8	X	Photosynthesis_Cellular respiration_Cellular respiration	phosphoglycerate kinase(original description: Phosphoglycerate kinase OS=Glycine max OX=3847 GN=100795933 PE=3 SV=1)			1.08426	-0.0129554	1.31168	0.00594973	0.218743	**		0.255033	-1.32634	1.71653	0.000652222	0.00971346	***	I1KTX8	-0.0225304	-0.00709907	0.00129447	-0.00179582
I1KU74|I1KU74_SOYBN;I1MJ45|I1MJ45_SOYBN;C6SYE5|C6SYE5_SOYBN;I1KU72|I1KU72_SOYBN;I1J5S9|I1J5S9_SOYBN;C6T2F7|C6T2F7_SOYBN;A0A0R0KUS9|A0A0R0KUS9_SOYBN	I1KU74		not assigned	no hits &(original description: Uncharacterized protein OS=Glycine max OX=3847 GN=GLYMA_08G174000 PE=3 SV=1)			-0.721869	-0.128758	0.764801	0.772652	1			-0.599515	1.45014	0.500162	0.0444622	0.160419	*	I1KU74	0.0256017	0.0135525	0.0166823	0.0634868
I1KUX8|I1KUX8_SOYBN;C6SY73|C6SY73_SOYBN;C6SY71|C6SY71_SOYBN	I1KUX8		Protein biosynthesis	RPL28 component of LSU proteome component(original description: Uncharacterized protein OS=Glycine max OX=3847 GN=GLYMA_08G196500 PE=4 SV=1)			-0.421915	-1.18732	1.7092	0.23515	1			0.56229	1.04694	0.853734	0.645101	1		I1KUX8	0.0255271	-0.0313381	0.0633914	-0.0123064
I1KV08|I1KV08_SOYBN;I1KGH6|I1KGH6_SOYBN	I1KV08		Cellular respiration_Protein modification	alpha subunit of cytochrome c reductase MPP-type peptidase component(original description: Uncharacterized protein OS=Glycine max OX=3847 GN=100794691 PE=3 SV=1)			-0.987537	0.21479	0.410123	0.112682	0.793562			-0.53016	1.30291	0.413679	0.0203926	0.0934474	*	I1KV08	0.0337558	0.0268477	-0.0275891	-0.0143335
I1KVR2|I1KVR2_SOYBN;I1KGP0|I1KGP0_SOYBN;C6TB24|C6TB24_SOYBN;C6SW70|C6SW70_SOYBN;C6SYG1|C6SYG1_SOYBN;I1L1F3|I1L1F3_SOYBN;K7MBV6|K7MBV6_SOYBN;K7LUQ4|K7LUQ4_SOYBN;K7MBV7|K7MBV7_SOYBN;C6SZB4|C6SZB4_SOYBN	I1KVR2		Protein biosynthesis	RPL7 component of LSU proteome component(original description: Uncharacterized protein OS=Glycine max OX=3847 GN=100813342 PE=4 SV=1)			-0.307952	-1.01832	1.39434	0.377423	1			1.36623	-0.0399577	1.50586	0.0443589	0.160419	*	I1KVR2	0.00861395	-0.0401373	0.0261045	0.0351792
I1KW91|I1KW91_SOYBN;C6SWU5|C6SWU5_SOYBN;I1KW93|I1KW93_SOYBN;I1KW92|I1KW92_SOYBN;I1KW94|I1KW94_SOYBN	I1KW91		not assigned	no hits &(original description: Uncharacterized protein OS=Glycine max OX=3847 GN=100305840 PE=4 SV=1)			0.820562	0.285594	1.18524	0.1888	0.976281			0.350615	-1.45677	2.57766	0.000144672	0.00423356	***	I1KW91	-0.0329547	-0.0101642	-0.0147512	-0.000435031
I1KWX5|I1KWX5_SOYBN;I1KWX4|I1KWX4_SOYBN	I1KWX5		not assigned	(original description: Uncharacterized protein OS=Glycine max OX=3847 GN=100820080 PE=4 SV=1) & araport11 Gut esterase(DUF1350)(at5g47860.1 : 513.0)			-0.785238	-0.508207	0.75	0.96756	1			-0.155969	1.44941	0.476348	0.127756	0.345376		I1KWX5	0.0366937	-0.00104141	0.0193536	0.00552428
I1KX07|I1KX07_SOYBN;C6TKY7|C6TKY7_SOYBN	I1KX07		Enzyme classification	Protein STRICTOSIDINE SYNTHASE-LIKE 10 OS=Arabidopsis thaliana(sp|q4v3d9|ssl10_arath : 303.0) & Enzyme classification.EC_4 lyases.EC_4.3 carbon-nitrogen lyase(50.4.3 : 275.7)(original description: Str_synth domain-containing protein OS=Glycine max OX=3847 GN=100781971 PE=4 SV=1) &			-0.669165	-0.139506	0.756793	0.819131	1			-0.645851	1.45452	0.443143	0.0363299	0.142249	*	I1KX07	0.0250484	0.0123821	0.0144698	0.0585153
I1KYK0|I1KYK0_SOYBN	I1KYK0	X	Cell wall_Cell wall_	classical arabinogalactan protein(original description: Uncharacterized protein OS=Glycine max OX=3847 GN=100814766 PE=4 SV=1)			-0.912742	-0.54946	0.785767	0.923903	1			0.100237	1.36197	0.650215	0.249007	0.534547		I1KYK0	0.0320079	-0.00909944	-0.0040087	-0.0301902
I1KYW8|I1KYW8_SOYBN;C6T1F1|C6T1F1_SOYBN	I1KYW8		not assigned	(original description: Uncharacterized protein OS=Glycine max OX=3847 GN=GLYMA_08G341600 PE=4 SV=1) & Trypsin inhibitor A OS=Glycine max(sp|p01070|itra_soybn : 136.0)			-0.439675	-1.2041	1.38468	0.596636	1			0.767886	0.875889	0.973445	0.998252	1		I1KYW8	0.0153571	-0.0219426	0.0183594	-0.0364907
I1KYX0|I1KYX0_SOYBN	I1KYX0	X	not assigned	endopeptidase inhibitor activity			-0.825087	-0.84201	1.12504	0.999968	1			0.501401	1.1657	0.690024	0.419019	0.767204		I1KYX0	0.0855107	-0.0602138	0.0461469	-0.0435524
I1KYX1|I1KYX1_SOYBN;C6T0C7|C6T0C7_SOYBN	I1KYX1		not assigned	(original description: Uncharacterized protein OS=Glycine max OX=3847 GN=100306662 PE=4 SV=1) & Trypsin inhibitor A OS=Glycine max(sp|p01070|itra_soybn : 212.0)			-1.16435	-0.446119	0.640829	0.483644	1			0.532765	1.0777	0.845343	0.733141	1		I1KYX1	0.0306998	-0.0181987	-0.0125951	-0.000912553
I1KYX2|I1KYX2_SOYBN	I1KYX2	X	not assigned	(original description: Uncharacterized protein OS=Glycine max OX=3847 GN=100800889 PE=4 SV=1) & Trypsin inhibitor A OS=Glycine max(sp|p01070|itra_soybn : 181.0)			-0.790695	-0.938017	1.6369	0.962312	1			0.883123	0.845589	1.01863	0.999453	1		I1KYX2	0.0595793	-0.083544	0.0532818	0.00879676
I1KYX3|I1KYX3_SOYBN;C6SYK2|C6SYK2_SOYBN	I1KYX3		not assigned	(original description: Uncharacterized protein OS=Glycine max OX=3847 GN=GLYMA_08G342200 PE=4 SV=1) & Kunitz-type trypsin inhibitor KTI1 OS=Glycine max(sp|p25272|kti1_soybn : 127.0)			-0.301402	-0.515389	1.20155	0.981532	1			-0.666303	1.48309	0.297621	0.0235871	0.103414	*	I1KYX3	0.0353966	0.0182535	0.0611688	0.0520726
I1KZ13|I1KZ13_SOYBN	I1KZ13	X	Cellular respiration_Protein modification	beta subunit of cytochrome c reductase MPP-type peptidase component(original description: Uncharacterized protein OS=Glycine max OX=3847 GN=100811552 PE=3 SV=1)			-1.083	-0.394666	0.757173	0.257511	1			0.200498	1.27717	0.761085	0.0653851	0.213848		I1KZ13	0.0211214	-0.00542614	-0.0141754	-0.0143021
I1KZW8|I1KZW8_SOYBN	I1KZW8	X	not assigned	(original description: Uncharacterized protein OS=Glycine max OX=3847 GN=100800029 PE=4 SV=1) & Plastid-lipid-associated protein, chloroplastic OS=Citrus unshiu(sp|q9zwq8|pap_citun : 358.0)			-0.737066	0.00943447	0.615157	0.029421	0.419438	*		-0.683066	1.4107	0.373315	1.5905e-05	0.000998661	***	I1KZW8	0.0277943	0.0250122	-0.00739192	-0.0033319
I1L0V9|I1L0V9_SOYBN;C6SZ51|C6SZ51_SOYBN	I1L0V9		not assigned	abscisic acid-activated signaling pathway_defense response_regulation of protein serine/threonine phosphatase activity			-0.542727	-0.487891	0.392755	0.998975	1			-0.468642	1.49926	0.0527337	0.00347201	0.0279795	**	I1L0V9	0.131836	-0.00693426	0.0669371	0.132273
I1L317|I1L317_SOYBN	I1L317	X	not assigned	(original description: Uncharacterized protein OS=Glycine max OX=3847 GN=100811755 PE=4 SV=1) & Glutaminyl-peptide cyclotransferase OS=Arabidopsis thaliana(sp|q84wv9|qpct_arath : 315.0)	glutaminyl-peptide cyclotransferase activity(GO:0016603)		-0.364639	-1.04889	1.31105	0.306488	1			1.32637	0.0871611	1.37148	0.0440298	0.160308	*	I1L317	0.00743799	-0.0289333	0.0133208	-0.0104225
I1L4K9|I1L4K9_SOYBN;A0A0R0LHX3|A0A0R0LHX3_SOYBN;I1J7Z7|I1J7Z7_SOYBN;A0A0R0LFF5|A0A0R0LFF5_SOYBN;A0A0R0LAV7|A0A0R0LAV7_SOYBN;A0A0R0LAM8|A0A0R0LAM8_SOYBN;A0A0R0LHI0|A0A0R0LHI0_SOYBN	I1L4K9		Protein biosynthesis	EF-Ts translation elongation factor(original description: Elongation factor Ts, mitochondrial OS=Glycine max OX=3847 GN=100804285 PE=3 SV=1)			1.03939	0.0983514	1.29367	0.250977	1			0.225732	-1.36347	1.91199	0.0428142	0.157626	*	I1L4K9	-0.0254422	-0.00789774	0.00217237	0.00740323
I1L506|I1L506_SOYBN	I1L506	X	not assigned	(original description: Uncharacterized protein OS=Glycine max OX=3847 GN=100799653 PE=4 SV=1) & Uncharacterized protein At1g32220, chloroplastic OS=Arabidopsis thaliana(sp|q9fvr6|y1222_arath : 367.0)			-1.18121	-0.324544	0.703795	0.185422	0.96954			0.325232	1.18052	0.805492	0.236693	0.514737		I1L506	0.021336	-0.00700354	-0.0186538	-0.0146215
I1L689|I1L689_SOYBN;I1L688|I1L688_SOYBN;I1L687|I1L687_SOYBN;C6TJ15|C6TJ15_SOYBN;I1N407|I1N407_SOYBN	I1L689		not assigned	no hits &(original description: Uncharacterized protein OS=Glycine max OX=3847 GN=100777187 PE=4 SV=1)			-0.668524	-0.386189	0.743377	0.911569	1			-0.433821	1.48853	0.353812	0.00774919	0.0480507	**	I1L689	0.0372098	0.0126156	0.0192332	0.00165777
I1L6I6|I1L6I6_SOYBN;K7LG37|K7LG37_SOYBN	I1L6I6		Enzyme classification	L-3-cyanoalanine synthase 1, mitochondrial OS=Malus domestica(sp|q1klz2|cas1_maldo : 586.0) & Enzyme classification.EC_2 transferases.EC_2.5 transferase transferring alkyl or aryl group, other than methyl group(50.2.5 : 444.6)(original description: Cysteine synthase OS=Glycine max OX=3847 GN=GLYMA_09G258000 PE=1 SV=1)			-0.32926	0.278173	0.800508	0.457741	1			1.21148	-1.1604	2.47658	0.000905185	0.0115256	***	I1L6I6	-0.0123681	-0.0248169	-0.0403281	0.019513
I1L7Y6|I1L7Y6_SOYBN;I1JFF6|I1JFF6_SOYBN;A0A0R0HN81|A0A0R0HN81_SOYBN	I1L7Y6		RNA processing	U1C snRNP component of U1 small nuclear ribonucleoprotein particle(snRNP)(original description: U1 small nuclear ribonucleoprotein C OS=Glycine max OX=3847 GN=100790892 PE=3 SV=1)			-1.09537	0.097002	0.584177	0.0847305	0.692796			-0.30467	1.30304	0.605329	0.0279822	0.116105	*	I1L7Y6	0.0240518	0.00890949	-0.0338668	-0.0187332
I1L8R2|I1L8R2_SOYBN;I1L8R1|I1L8R1_SOYBN;I1JPI7|I1JPI7_SOYBN;I1NA53|I1NA53_SOYBN	I1L8R2		Protein biosynthesis	RPL4 component of LSU proteome component(original description: Uncharacterized protein OS=Glycine max OX=3847 GN=100786828 PE=4 SV=1)			-0.355065	-0.843713	1.30068	0.815116	1			-0.250182	1.44896	0.566301	0.0669556	0.217704		I1L8R2	0.0239735	-0.00774589	0.0472677	0.0488917
I1L9Y6|I1L9Y6_SOYBN;A0A0R0I0S2|A0A0R0I0S2_SOYBN	I1L9Y6		Redox homeostasis	NADPH-dependent thioredoxin reductase(original description: Thioredoxin reductase OS=Glycine max OX=3847 GN=100819254 PE=3 SV=1)			0.451597	1.13756	0.833248	0.768108	1			-1.14048	-0.448674	0.726282	0.801678	1		I1L9Y6	-0.00983885	0.0382411	-0.00541043	-0.000595989
I1LAZ4|I1LAZ4_SOYBN;I1LAZ3|I1LAZ3_SOYBN;Q8H948|Q8H948_SOYBN;C6TIU2|C6TIU2_SOYBN;C6TDL8|C6TDL8_SOYBN	I1LAZ4		Protein degradation	pepsin-type protease(original description: Uncharacterized protein OS=Glycine max OX=3847 GN=100776327 PE=3 SV=1)			-0.550169	-0.550169	1	1	1			-0.395678	1.49602	0.289944	0.001708	0.0178769	**	I1LAZ4	0.0427828	0.0104023	0.0421411	-0.0158105
I1LBR6|I1LBR6_SOYBN;I1NIM2|I1NIM2_SOYBN	I1LBR6		Photosynthesis	RAF1 assembly factor involved in RuBisCo assembly(original description: Uncharacterized protein OS=Glycine max OX=3847 GN=100793519 PE=4 SV=1)			1.07344	-0.57697	2.32553	0.0142942	0.281535	*		0.585904	-1.08238	3.25539	0.0213783	0.096637	*	I1LBR6	-0.0373875	-0.036129	0.0235087	-0.00649478
I1LCI3|I1LCI3_SOYBN;Q71UA1|Q71UA1_SOYBN;I1LCI4|I1LCI4_SOYBN	I1LCI3		Redox homeostasis_RNA biosynthesis	iron superoxide dismutase(original description: Superoxide dismutase OS=Glycine max OX=3847 GN=GLYMA_10G193500 PE=3 SV=1)	superoxide dismutase activity(GO:0004784);oxidoreductase activity(GO:0016491);metal ion binding(GO:0046872)	superoxide metabolic process(GO:0006801);removal of superoxide radicals(GO:0019430)	0.393699	1.22965	0.727912	0.147336	0.897893			-0.724166	-0.899187	1.1855	0.967474	1		I1LCI3	-0.0356223	0.0309032	-0.0375802	0.0204189
I1LDG0|I1LDG0_SOYBN	I1LDG0	X	not assigned	no hits &(original description: Uncharacterized protein OS=Glycine max OX=3847 GN=100809999 PE=4 SV=1)			-0.222619	0.418218	0.672516	0.474868	1			-1.27177	1.07617	0.102059	0.00177946	0.0180984	**	I1LDG0	0.0154561	0.0973216	0.0387741	0.0676627
I1LE10|I1LE10_SOYBN;C6T7X9|C6T7X9_SOYBN;I1LE09|I1LE09_SOYBN;I1LE12|I1LE12_SOYBN;I1LE11|I1LE11_SOYBN;K7LL74|K7LL74_SOYBN	I1LE10		not assigned	no hits &(original description: Uncharacterized protein OS=Glycine max OX=3847 GN=100813031 PE=4 SV=1)			1.42823	-0.188712	2.53936	0.000792968	0.0661336	***		-0.340149	-0.899365	2.646	0.327592	0.651279		I1LE10	-0.0543191	-0.00324732	0.0458115	0.0505
I1LEI5|I1LEI5_SOYBN;C6T5T1|C6T5T1_SOYBN;Q84ZV0|Q84ZV0_SOYBN;A0A0R0FTY7|A0A0R0FTY7_SOYBN	I1LEI5		not assigned	no hits &(original description: Uncharacterized protein OS=Glycine max OX=3847 GN=GLYMA_10G261200 PE=4 SV=1)			-1.13442	0.134208	0.490607	0.308617	1			-0.272836	1.27305	0.574055	0.221703	0.493067		I1LEI5	0.0313165	0.00617693	-0.0574374	-0.0180634
I1LFG4|I1LFG4_SOYBN	I1LFG4	X	Photosynthesis_Carbohydrate metabolism	transketolase(original description: Uncharacterized protein OS=Glycine max OX=3847 GN=100781676 PE=4 SV=1)			1.07367	0.282713	1.22375	0.2686	1			-0.027268	-1.32912	1.67692	0.055137	0.186928		I1LFG4	-0.0244527	-0.00197	-0.000136938	0.0166446
I1LGG2|I1LGG2_SOYBN;C6SZK3|C6SZK3_SOYBN;C6SZX7|C6SZX7_SOYBN	I1LGG2		Redox homeostasis	glutathione peroxidase(original description: Glutathione peroxidase OS=Glycine max OX=3847 GN=GLYMA_11G024100 PE=3 SV=1)	peroxidase activity(GO:0004601);glutathione peroxidase activity(GO:0004602);oxidoreductase activity(GO:0016491)	response to oxidative stress(GO:0006979);cellular oxidant detoxification(GO:0098869)	-0.584363	-0.11993	0.305489	0.122415	0.823339			-0.742413	1.44671	0.0206844	1.86515e-06	0.000259256	***	I1LGG2	0.0620563	0.137555	0.0245188	0.0452106
I1LGM0|I1LGM0_SOYBN;I1LGM1|I1LGM1_SOYBN;I1J9Y2|I1J9Y2_SOYBN	I1LGM0		not assigned	no hits &(original description: Uncharacterized protein OS=Glycine max OX=3847 GN=100775621 PE=4 SV=1)			0.903587	-0.222654	1.50136	0.000367203	0.0437496	***		0.634757	-1.31569	2.69111	4.5101e-06	0.00044252	***	I1LGM0	-0.0293087	-0.0216864	0.00374227	0.00867408
I1LH06|I1LH06_SOYBN;A0A0R0HCK9|A0A0R0HCK9_SOYBN;C6T8J8|C6T8J8_SOYBN;A0A0R0LDY9|A0A0R0LDY9_SOYBN	I1LH06		Coenzyme metabolism	SUF-D component of plastidial SUF system assembly phase(original description: Uncharacterized protein OS=Glycine max OX=3847 GN=100791104 PE=4 SV=1)			0.624683	0.212253	1.13369	0.21091	1			0.633789	-1.47072	2.50118	4.01901e-06	0.000418982	***	I1LH06	-0.0263545	-0.0153288	-0.0182256	0.000876797
I1LIP2|I1LIP2_SOYBN	I1LIP2	X	Protein translocation	cpSRP43 component of thylakoid membrane SRP insertion system(original description: Uncharacterized protein OS=Glycine max OX=3847 GN=100818382 PE=4 SV=2)			0.837602	-0.534137	1.72597	0.0040519	0.162775	**		0.840002	-1.14347	2.54934	0.000402347	0.00699078	***	I1LIP2	-0.0240856	-0.0285619	0.0136713	0.00452712
I1LIP5|I1LIP5_SOYBN;C6TNH2|C6TNH2_SOYBN;I1LIP7|I1LIP7_SOYBN;I1LIP6|I1LIP6_SOYBN	I1LIP5		not assigned	calcium ion binding	calcium ion binding(GO:0005509)		-0.775656	-0.729045	0.869187	0.998058	1			0.146219	1.35848	0.503952	0.0074213	0.0465315	**	I1LIP5	0.0677826	-0.0459609	0.0364981	0.038952
I1LIW3|I1LIW3_SOYBN;C6TD01|C6TD01_SOYBN;A0A0R0HF32|A0A0R0HF32_SOYBN;I1LIW2|I1LIW2_SOYBN;C6T7W1|C6T7W1_SOYBN;A0A0R0H0F8|A0A0R0H0F8_SOYBN;C6SZ31|C6SZ31_SOYBN;I1LPL6|I1LPL6_SOYBN	I1LIW3		not assigned	no hits &(original description: Uncharacterized protein OS=Glycine max OX=3847 GN=GLYMA_11G104100 PE=4 SV=1)			1.25171	-0.397242	2.06804	0.00787708	0.231541	**		0.247442	-1.10191	2.60784	0.0415244	0.154604	*	I1LIW3	-0.0333979	-0.0259438	0.0361043	0.0373506
I1LJI1|I1LJI1_SOYBN;C6T2Y5|C6T2Y5_SOYBN;C6TM56|C6TM56_SOYBN	I1LJI1		not assigned	(original description: Uncharacterized protein OS=Glycine max OX=3847 GN=GLYMA_11G121700 PE=3 SV=1) & Non-symbiotic hemoglobin 1 OS=Medicago sativa(sp|q9fvl0|hbl1_medsa : 231.0)			-0.0338199	1.40726	0.390668	0.000284566	0.0395546	***		-0.880767	-0.492673	0.165539	0.43063	0.783306		I1LJI1	-0.0375047	0.144604	-0.0209152	0.063281
I1LK73|I1LK73_SOYBN;C6TBI3|C6TBI3_SOYBN;C6SZQ3|C6SZQ3_SOYBN;I1MDJ2|I1MDJ2_SOYBN;I1M4S4|I1M4S4_SOYBN;C6T0H0|C6T0H0_SOYBN;I1N527|I1N527_SOYBN;C6T5B2|C6T5B2_SOYBN;I1LQU5|I1LQU5_SOYBN;C6TJY8|C6TJY8_SOYBN	I1LK73		Protein biosynthesis	RPL23a component of LSU proteome component(original description: Uncharacterized protein OS=Glycine max OX=3847 GN=100779362 PE=3 SV=1)	RNA binding(GO:0003723);mRNA binding(GO:0003729);structural constituent of ribosome(GO:0003735);rRNA binding(GO:0019843)	ribosomal large subunit assembly(GO:0000027);translation(GO:0006412)	-0.850212	-0.490796	0.568908	0.876352	1			-0.0835219	1.42453	0.45143	0.0600477	0.201528		I1LK73	0.0473669	-0.00128971	0.00770483	0.0325711
I1LKU8|I1LKU8_SOYBN;C6SWY1|C6SWY1_SOYBN;C6SVP8|C6SVP8_SOYBN;I1LTS8|I1LTS8_SOYBN	I1LKU8		not assigned	no hits &(original description: Uncharacterized protein OS=Glycine max OX=3847 GN=100305574 PE=4 SV=1)			-0.961287	-0.680112	0.863408	0.733975	1			0.455817	1.18558	0.814035	0.117788	0.326907		I1LKU8	0.0244595	-0.0155062	-0.000201994	-0.00147627
I1LKZ0|I1LKZ0_SOYBN;C6T186|C6T186_SOYBN	I1LKZ0		Protein biosynthesis	component psRPL9 of large ribosomal subunit proteome(original description: RIBOSOMAL_L9 domain-containing protein OS=Glycine max OX=3847 GN=GLYMA_11G192500 PE=3 SV=1) &			1.29398	0.226342	1.37068	0.394905	1			-0.51653	-1.00379	1.29529	0.896817	1		I1LKZ0	-0.0261752	0.0106542	0.0165047	-0.0280571
I1LMN5|I1LMN5_SOYBN	I1LMN5	X	Photosynthesis	sedoheptulose-1,7-bisphosphatase(original description: Uncharacterized protein OS=Glycine max OX=3847 GN=100788090 PE=3 SV=1)			0.787857	0.489473	1.0933	0.900249	1			0.174943	-1.45227	2.29507	0.0233867	0.102926	*	I1LMN5	-0.0316298	-0.00624598	-0.0194446	-0.0102996
I1LMQ5|I1LMQ5_SOYBN;C6TLL3|C6TLL3_SOYBN	I1LMQ5		Photosynthesis	LHCb4-type component of LHC-II complex(original description: Chlorophyll a-b binding protein, chloroplastic OS=Glycine max OX=3847 GN=100794604 PE=3 SV=1)			0.84863	-0.334745	1.42201	0.260397	1			0.751952	-1.26584	2.07729	0.0436125	0.159181	*	I1LMQ5	-0.0189511	-0.019984	0.019576	0.0482966
I1LMY0|I1LMY0_SOYBN;K7LRT5|K7LRT5_SOYBN	I1LMY0		Protein degradation	GGT gamma-glutamyl transpeptidase(original description: Uncharacterized protein OS=Glycine max OX=3847 GN=100819288 PE=4 SV=1)	transferase activity(GO:0016740);acyltransferase activity(GO:0016746);hydrolase activity(GO:0016787);glutathione hydrolase activity(GO:0036374)	glutathione metabolic process(GO:0006749);glutathione catabolic process(GO:0006751)	-0.412379	-0.637807	1.31419	0.958048	1			-0.442301	1.49249	0.320599	0.0103979	0.059396	*	I1LMY0	0.0337711	0.00803418	0.0533837	0.002225
I1LNX9|I1LNX9_SOYBN;I1L5L4|I1L5L4_SOYBN;C6SX59|C6SX59_SOYBN;C6TED6|C6TED6_SOYBN	I1LNX9		not assigned	(original description: Uncharacterized protein OS=Glycine max OX=3847 GN=GLYMA_12G009400 PE=4 SV=1) & Probable methionine--tRNA ligase OS=Oryza sativa subsp. japonica(sp|q9zts1|sym_orysj : 135.0)			0.394727	-0.241887	1.19715	0.313327	1			1.10129	-1.25413	2.06247	0.000311225	0.00649995	***	I1LNX9	-0.0156688	-0.0206635	-0.00351561	0.00894628
I1LPI1|I1LPI1_SOYBN	I1LPI1	X	Protein biosynthesis	component psRPL12 of large ribosomal subunit proteome(original description: Uncharacterized protein OS=Glycine max OX=3847 GN=100800454 PE=3 SV=1) &			-1.19525	-0.428725	0.225892	0.510509	1			0.626348	0.997627	0.84636	0.91714	1		I1LPI1	0.0708194	-0.053487	-0.0606402	0.0782178
I1LQR8|I1LQR8_SOYBN	I1LQR8	X	External stimuli response_stress	(original description: Uncharacterized protein OS=Glycine max OX=3847 GN=100818233 PE=4 SV=1) & Osmotin-like protein OS=Solanum lycopersicum(sp|q41350|olp1_sollc : 343.0)		defense response(GO:0006952)	-0.638656	-0.638656	1	1	1			-0.188529	1.46584	0.421839	0.0662179	0.216148		I1LQR8	0.0344403	-0.00306232	0.0269297	-0.00835511
I1LTF4|I1LTF4_SOYBN;A0A368UHS1|A0A368UHS1_SOYBN	I1LTF4		Photosynthesis	ferredoxin electron carrier(original description: Ferredoxin OS=Glycine max OX=3847 GN=100808254 PE=3 SV=1)			1.28476	0.298713	1.38234	0.0436544	0.514959	*		-0.734919	-0.848557	1.07937	0.986948	1		I1LTF4	-0.0277807	0.0223511	0.0206456	0.0162851
I1LTJ7|I1LTJ7_SOYBN;C6TAT8|C6TAT8_SOYBN;C6SZJ5|C6SZJ5_SOYBN	I1LTJ7		Cell wall	fasciclin-type arabinogalactan protein(original description: Uncharacterized protein OS=Glycine max OX=3847 GN=100777080 PE=4 SV=1)			-0.669467	-0.556083	0.896616	0.99795	1			-0.250821	1.47637	0.448038	0.118786	0.328039		I1LTJ7	0.03725	0.00261141	0.0218099	0.0253424
I1LUB3|I1LUB3_SOYBN;C6SXW5|C6SXW5_SOYBN	I1LUB3		Photosynthesis	Rieske iron-sulfur component PetC of cytochrome b6/f complex(original description: Cytochrome b6-f complex iron-sulfur subunit OS=Glycine max OX=3847 GN=GLYMA_12G199400 PE=3 SV=1)			1.2646	0.0841049	1.51555	0.010117	0.257346	*		-0.182323	-1.16639	1.94684	0.0458259	0.164029	*	I1LUB3	-0.0372442	-0.00159237	0.00816193	0.00253227
I1LVB0|I1LVB0_SOYBN	I1LVB0	X	protease inhibitor	(original description: Uncharacterized protein OS=Glycine max OX=3847 GN=100776726 PE=4 SV=1) & Miraculin OS=Synsepalum dulcificum(sp|p13087|mira_syndu : 86.7)	endopeptidase inhibitor activity(GO:0004866)		-0.649266	-0.303593	0.642098	0.950104	1			-0.531617	1.48448	0.267914	0.0641738	0.21182		I1LVB0	0.0473597	0.016813	0.0273652	0.0531224
I1LWX5|I1LWX5_SOYBN;C6TGT2|C6TGT2_SOYBN;I1N6H7|I1N6H7_SOYBN	I1LWX5		Nutrient uptake	ATP sulfurylase(original description: Uncharacterized protein OS=Glycine max OX=3847 GN=100805275 PE=4 SV=1)			1.20762	-0.685063	2.22275	0.0279414	0.412444	*		0.422764	-0.945316	2.06248	0.170387	0.413691		I1LWX5	-0.0257171	-0.0209023	0.0514629	0.0359882
I1LY84|I1LY84_SOYBN;C6TJS6|C6TJS6_SOYBN	I1LY84		Photosynthesis_External stimuli response	CPN20 auxiliary co-chaperone involved in RuBisCo assembly(original description: Uncharacterized protein OS=Glycine max OX=3847 GN=100804915 PE=3 SV=1)			0.705812	-1.30547	3.78592	0.0509379	0.544644			0.855612	-0.255957	1.62749	0.451414	0.806224		I1LY84	-0.00636542	-0.0376467	0.0775197	-0.100503
I1M017|I1M017_SOYBN	I1M017	X	Photosynthesis_Protein modification	CYP38 protein involved in PS-II assembly(original description: Uncharacterized protein OS=Glycine max OX=3847 GN=GLYMA_13G169500 PE=4 SV=1)			-0.716533	-0.513171	0.773037	0.931318	1			-0.241638	1.47134	0.405325	0.00337747	0.0277011	**	I1M017	0.0426793	0.00358779	0.0250771	0.00128547
I1M0K3|I1M0K3_SOYBN;C6SXU0|C6SXU0_SOYBN	I1M0K3		not assigned	(original description: Cysteine proteinase inhibitor OS=Glycine max OX=3847 GN=GLYMA_13G189500 PE=3 SV=1) & Cysteine proteinase inhibitor 12 OS=Oryza sativa subsp. japonica(sp|q0jnr2|cyt12_orysj : 265.0)			-0.583223	-0.116997	0.658715	0.353176	1			-0.745565	1.44579	0.251811	5.74494e-05	0.00228156	***	I1M0K3	0.0319409	0.0367108	0.010381	0.0131974
I1M100|I1M100_SOYBN	I1M100	X	Photosynthesis	subunit gamma of peripheral CF1 subcomplex of ATP synthase complex(original description: Uncharacterized protein OS=Glycine max OX=3847 GN=100797290 PE=3 SV=1)			0.140242	0.582221	0.893145	0.866232	1			0.729726	-1.45219	2.03809	0.0213052	0.0965681	*	I1M100	-0.0188043	-0.00998687	-0.0326552	-0.0246345
I1M138|I1M138_SOYBN	I1M138	X	Protein degradation	pepsin-type protease(original description: Uncharacterized protein OS=Glycine max OX=3847 GN=100807221 PE=3 SV=1)	aspartic-type endopeptidase activity(GO:0004190)	proteolysis(GO:0006508)	-0.56966	-0.352823	0.429777	0.96374	1			-0.56966	1.49214	0.0734442	0.00744839	0.0465315	**	I1M138	0.0722583	0.0510789	0.0207669	0.0408223
I1M170|I1M170_SOYBN;C6TA91|C6TA91_SOYBN;A0A0R0HGD5|A0A0R0HGD5_SOYBN	I1M170		Nutrient uptake	glutamine synthetase(original description: Glutamine synthetase OS=Glycine max OX=3847 GN=548036 PE=3 SV=1)			0.322691	0.976329	0.845911	0.165818	0.934408			0.0917475	-1.39077	1.79073	0.00283206	0.0238599	**	I1M170	-0.0209482	-0.00181501	-0.0310417	0.0271011
I1M2S7|I1M2S7_SOYBN	I1M2S7	X	Amino acid metabolism	sulfur dioxygenase(original description: Uncharacterized protein OS=Glycine max OX=3847 GN=GLYMA_13G261400 PE=4 SV=1)	sulfur dioxygenase activity(GO:0050313)	glutathione metabolic process(GO:0006749);hydrogen sulfide metabolic process(GO:0070813)	-0.699204	-0.125199	0.786725	0.382039	1			-0.625974	1.45038	0.513388	0.00078612	0.0109271	***	I1M2S7	0.0202129	0.0136636	-0.000257876	0.00494465
I1M393|I1M393_SOYBN	I1M393	X	Redox homeostasis	M-type thioredoxin(original description: Uncharacterized protein OS=Glycine max OX=3847 GN=100811845 PE=4 SV=1)	protein-disulfide reductase activity(GO:0015035)		1.49858	-0.437912	5.19066	1.59257e-06	0.0026564	***		-0.530332	-0.530332	1	1	1		I1M393	-0.0457652	0.0167679	0.119395	0.02534
I1M3M0|I1M3M0_SOYBN;I1LUM3|I1LUM3_SOYBN;A0A0R0HF31|A0A0R0HF31_SOYBN;A0A0R0H7R6|A0A0R0H7R6_SOYBN;C6T7G3|C6T7G3_SOYBN;C6TM63|C6TM63_SOYBN;K7LWG5|K7LWG5_SOYBN;I1M315|I1M315_SOYBN;I1KMD3|I1KMD3_SOYBN;E9KNA7|E9KNA7_SOYBN;E9KNA5|E9KNA5_SOYBN;C6TJ38|C6TJ38_SOYBN;C6TCU1|C6TCU1_SOYBN;I1NDI4|I1NDI4_SOYBN;Q9M5K7|Q9M5K7_SOYBN;E9KNA3|E9KNA3_SOYBN	I1M3M0		not assigned	(original description: 14_3_3 domain-containing protein OS=Glycine max OX=3847 GN=547990 PE=3 SV=1) & 14-3-3-like protein D OS=Glycine max(sp|q96453|1433d_soybn : 449.0)			-0.81885	0.16109	0.544713	0.138725	0.879821			-0.69269	1.35045	0.388595	0.00365422	0.029025	**	I1M3M0	0.0290028	0.0311781	-0.0269206	0.00763375
I1M4L7|I1M4L7_SOYBN;A0A0R0H9W7|A0A0R0H9W7_SOYBN;I1M4L8|I1M4L8_SOYBN;I1LTJ5|I1LTJ5_SOYBN;I1MN91|I1MN91_SOYBN;I1JCK7|I1JCK7_SOYBN;K7K4B2|K7K4B2_SOYBN;I1LHX5|I1LHX5_SOYBN	I1M4L7		Cell wall	beta-galactosidase(original description: Beta-galactosidase OS=Glycine max OX=3847 GN=100804036 PE=3 SV=1)			-0.66456	0.00972147	0.690909	0.488312	1			-0.755138	1.40998	0.395515	0.00535688	0.0377016	**	I1M4L7	0.0223606	0.0243099	-0.0074343	-0.0163203
I1M4U5|I1M4U5_SOYBN;A0A0R0HCT4|A0A0R0HCT4_SOYBN;A0A0R0LCM0|A0A0R0LCM0_SOYBN	I1M4U5		RNA processing	ALY/Tho4 mRNA-binding adaptor component of TREX/THO mRNP trafficking complex(original description: Uncharacterized protein OS=Glycine max OX=3847 GN=100783362 PE=4 SV=1)			0.588134	-1.19103	2.34035	0.0143468	0.281535	*		-0.424431	1.02733	0.590563	0.0664159	0.21637		I1M4U5	0.0112092	-0.00216432	0.0885571	0.00105156
I1M502|I1M502_SOYBN;C6T650|C6T650_SOYBN;A0A0R0GDI8|A0A0R0GDI8_SOYBN	I1M502		Protein translocation	component Tim10 of inner mitochondrion membrane TIM22 insertion system(original description: zf-Tim10_DDP domain-containing protein OS=Glycine max OX=3847 GN=GLYMA_13G339700 PE=4 SV=1) &			-0.89036	-0.321725	0.603994	0.789865	1			-0.221356	1.43344	0.481432	0.113925	0.319771		I1M502	0.0422829	0.0108346	0.0160996	0.0735553
I1M5E1|I1M5E1_SOYBN;I1MCX7|I1MCX7_SOYBN;C6T0W1|C6T0W1_SOYBN	I1M5E1		Protein biosynthesis	RPL28 component of LSU proteome component(original description: Uncharacterized protein OS=Glycine max OX=3847 GN=100499963 PE=4 SV=1)	structural constituent of ribosome(GO:0003735)	translation(GO:0006412)	-1.04951	-0.636191	0.746037	0.704755	1			0.651811	1.03389	0.884133	0.790074	1		I1M5E1	0.0319067	-0.0249885	-0.00295451	0.0134329
I1M608|I1M608_SOYBN	I1M608	X	not assigned	(original description: Uncharacterized protein OS=Glycine max OX=3847 GN=100805465 PE=4 SV=1) & Ribulose bisphosphate carboxylase/oxygenase activase, chloroplastic OS=Oryza sativa subsp. japonica(sp|p93431|rca_orysj : 337.0)			-0.0640893	0.265243	0.916155	0.838132	1			1.10468	-1.30584	2.0228	0.000739526	0.0105281	***	I1M608	-0.0154534	-0.0187398	-0.028176	0.00337962
I1M6M4|I1M6M4_SOYBN;I1M6M5|I1M6M5_SOYBN;A0A0R0LCV7|A0A0R0LCV7_SOYBN;I1JJE0|I1JJE0_SOYBN;K7LUU2|K7LUU2_SOYBN;K7M4H0|K7M4H0_SOYBN	I1M6M4		Protein modification	TF nascent polypeptide chaperone(original description: Uncharacterized protein OS=Glycine max OX=3847 GN=100812597 PE=3 SV=1)			1.20156	0.181436	1.41029	0.0352739	0.463282	*		-0.159057	-1.22394	1.98509	0.042251	0.156273	*	I1M6M4	-0.0353664	-0.00137367	0.002254	0.0130856
I1M6U9|I1M6U9_SOYBN;I1JJ67|I1JJ67_SOYBN	I1M6U9		RNA processing	Sm-B component of U1/U2/U4/U5-associated Sm accessory ribonucleoprotein complex(original description: Small nuclear ribonucleoprotein-associated protein OS=Glycine max OX=3847 GN=100780500 PE=3 SV=1)			-0.997073	-0.487493	0.768099	0.571714	1			0.165124	1.31944	0.711733	0.0752445	0.238155		I1M6U9	0.0264737	-0.00789261	-0.00512632	-0.000474328
I1M6X0|I1M6X0_SOYBN;C6T9R3|C6T9R3_SOYBN;I1JJ48|I1JJ48_SOYBN	I1M6X0		Cell cycle organisation	division factor(PMD)(original description: Uncharacterized protein OS=Glycine max OX=3847 GN=100814031 PE=4 SV=1) &			-1.31951	-0.169844	0.516009	0.161294	0.923018			0.498742	0.99061	0.860891	0.802967	1		I1M6X0	0.0349168	-0.0210808	-0.0222465	0.0753069
I1M841|I1M841_SOYBN	I1M841	X	Photosynthesis	ATP-dependent activase involved in RuBisCo regulation(original description: Uncharacterized protein OS=Glycine max OX=3847 GN=GLYMA_14G067000 PE=4 SV=1)			1.01529	0.676057	1.11407	0.705223	1			-0.643427	-1.04792	1.32361	0.640492	1		I1M841	-0.0302308	0.0180596	-0.00168418	0.0207037
I1M8D6|I1M8D6_SOYBN	I1M8D6	X	Enzyme classification	Glucan endo-1,3-beta-glucosidase 7 OS=Arabidopsis thaliana(sp|q9m069|e137_arath : 566.0) & Enzyme classification.EC_3 hydrolases.EC_3.2 glycosylase(50.3.2 : 313.4)(original description: Uncharacterized protein OS=Glycine max OX=3847 GN=100802287 PE=3 SV=2)	hydrolase activity, hydrolyzing O-glycosyl compounds(GO:0004553);hydrolase activity(GO:0016787);hydrolase activity, acting on glycosyl bonds(GO:0016798);glucan endo-1,3-beta-D-glucosidase activity(GO:0042973)	carbohydrate metabolic process(GO:0005975);metabolic process(GO:0008152)	-0.633504	-0.301256	0.458355	0.56976	1			-0.550223	1.48498	0.151872	6.1439e-05	0.0023291	***	I1M8D6	0.0587377	0.0392725	0.00443447	-0.032301
I1M9X1|I1M9X1_SOYBN;C6T2S6|C6T2S6_SOYBN	I1M9X1		not assigned	(original description: Uncharacterized protein OS=Glycine max OX=3847 GN=GLYMA_14G140400 PE=4 SV=1) & Two-on-two hemoglobin-3 OS=Arabidopsis thaliana(sp|q67xg0|glb3_arath : 235.0)	oxygen carrier activity(GO:0005344);oxygen binding(GO:0019825);heme binding(GO:0020037)	oxygen transport(GO:0015671)	1.27638	0.267329	1.56442	0.0804141	0.670653			-1.00408	-0.539627	0.526457	0.662621	1		I1M9X1	-0.031019	0.0575135	0.0460503	0.0341994
I1MAW4|I1MAW4_SOYBN	I1MAW4	X	Cellular respiration	COX6b component of cytochrome c oxidase complex(original description: Uncharacterized protein OS=Glycine max OX=3847 GN=100794661 PE=4 SV=1)			-1.2104	-0.334881	0.612525	0.0762213	0.651974			0.434364	1.11091	0.817412	0.256045	0.544056		I1MAW4	0.0273212	-0.0107156	-0.0299155	-0.0245896
I1MBW3|I1MBW3_SOYBN;I1MBW4|I1MBW4_SOYBN;C6SWH7|C6SWH7_SOYBN	I1MBW3		not assigned	(original description: H15 domain-containing protein OS=Glycine max OX=3847 GN=GLYMA_14G215200 PE=4 SV=1) & HMG-Y-related protein A OS=Glycine max(sp|q00423|hmgya_soybn : 149.0)			-0.585839	-0.622481	1.01835	0.999847	1			-0.273134	1.48145	0.5721	0.0325847	0.131283	*	I1MBW3	0.0193302	0.00228284	0.0213321	0.00331625
I1MCW6|I1MCW6_SOYBN;I1MCX0|I1MCX0_SOYBN;B2ZNZ2|B2ZNZ2_SOYBN;C6ZRU0|C6ZRU0_SOYBN	I1MCW6		Enzyme classification	LRR receptor-like serine/threonine-protein kinase IOS1 OS=Arabidopsis thaliana(sp|q9c8i6|ios1_arath : 775.0) & Enzyme classification.EC_2 transferases.EC_2.7 transferase transferring phosphorus-containing group(50.2.7 : 128.3)(original description: Uncharacterized protein OS=Glycine max OX=3847 GN=GLYMA_15G021400 PE=4 SV=2)			-1.3172	-0.232609	0.195486	0.445438	1			0.845354	0.704454	1.06166	0.99758	1		I1MCW6	0.0516788	-0.0316187	-0.115269	-0.0476907
I1MDY5|I1MDY5_SOYBN;C6TEN9|C6TEN9_SOYBN;I1JIW1|I1JIW1_SOYBN;I1M759|I1M759_SOYBN;A0A0R0IV26|A0A0R0IV26_SOYBN	I1MDY5		Nucleotide metabolism	dihydopyrimidine aminohydrolase(original description: Uncharacterized protein OS=Glycine max OX=3847 GN=100797867 PE=4 SV=1)	dihydropyrimidinase activity(GO:0004157);hydrolase activity(GO:0016787);hydrolase activity, acting on carbon-nitrogen (but not peptide) bonds(GO:0016810)	pyrimidine nucleobase catabolic process(GO:0006208)	-0.788067	0.0747319	0.311943	0.0881402	0.708817			-0.672639	1.38597	0.197486	0.000517739	0.00814706	***	I1MDY5	0.0598703	0.0338595	-0.00613174	0.124772
I1ME53|I1ME53_SOYBN;K7M1T8|K7M1T8_SOYBN	I1ME53		not assigned	(original description: Uncharacterized protein OS=Glycine max OX=3847 GN=100805116 PE=3 SV=1) & Basic form of pathogenesis-related protein 1 OS=Nicotiana tabacum(sp|p11670|prb1_tobac : 201.0)		response to biotic stimulus(GO:0009607)	-0.853084	-0.747732	0.564576	0.988101	1			1.26508	0.335737	1.70117	0.0964974	0.28491		I1ME53	0.071363	-0.103544	-0.0414699	0.0236593
I1ME54|I1ME54_SOYBN;C6T1I7|C6T1I7_SOYBN	I1ME54		not assigned	(original description: Uncharacterized protein OS=Glycine max OX=3847 GN=100806194 PE=3 SV=1) & Basic form of pathogenesis-related protein 1 OS=Nicotiana tabacum(sp|p11670|prb1_tobac : 179.0)		response to biotic stimulus(GO:0009607)	-0.730752	-0.845872	1.27041	0.995211	1			1.29211	0.284511	1.64751	0.283645	0.588457		I1ME54	0.0353956	-0.0769643	0.0126647	0.00791236
I1MEL2|I1MEL2_SOYBN;I1M214|I1M214_SOYBN	I1MEL2		not assigned	(original description: Uncharacterized protein OS=Glycine max OX=3847 GN=GLYMA_15G076500 PE=4 SV=1) & Dormancy-associated protein 1 OS=Pisum sativum(sp|o22611|drm1_pea : 99.4)			-0.852692	-0.051558	0.524983	0.0122088	0.26108	*		-0.512609	1.41686	0.388432	1.67475e-05	0.000998661	***	I1MEL2	0.034239	0.0185931	-0.0168082	0.0022863
I1MEQ1|I1MEQ1_SOYBN;A0A0R0H275|A0A0R0H275_SOYBN;C6TKQ8|C6TKQ8_SOYBN;C6TBL0|C6TBL0_SOYBN;I1KLS0|I1KLS0_SOYBN;I1M038|I1M038_SOYBN	I1MEQ1		Coenzyme metabolism	CHL-I component of magnesium-chelatase complex(original description: Mg-protoporphyrin IX chelatase OS=Glycine max OX=3847 GN=100815274 PE=2 SV=1)			1.2001	-0.429825	2.01505	9.56709e-05	0.022797	***		0.34914	-1.11942	2.60295	0.000471638	0.0078285	***	I1MEQ1	-0.0335152	-0.0234861	0.0238064	0.0178172
I1MFH3|I1MFH3_SOYBN;C6TES6|C6TES6_SOYBN;A2TDD4|A2TDD4_SOYBN	I1MFH3		Photosynthesis	subunit gamma of peripheral CF1 subcomplex of ATP synthase complex(original description: Uncharacterized protein OS=Glycine max OX=3847 GN=GLYMA_15G107900 PE=3 SV=1)			-0.251669	0.795988	0.724288	0.297633	1			0.76585	-1.31017	2.22576	0.0253437	0.108116	*	I1MFH3	-0.0174909	-0.0109097	-0.0516727	-0.0282471
I1MFJ1|I1MFJ1_SOYBN;A0A0R0GA69|A0A0R0GA69_SOYBN;A0A0R0H5M6|A0A0R0H5M6_SOYBN;A0A0R0H7D5|A0A0R0H7D5_SOYBN	I1MFJ1		Protein degradation	pepsin-type protease(original description: Uncharacterized protein OS=Glycine max OX=3847 GN=100801598 PE=3 SV=1)			-0.442423	-1.20362	1.69934	0.286656	1			0.802367	0.84367	0.986828	0.999674	1		I1MFJ1	0.0224761	-0.0372071	0.0594372	0.014414
I1MFL4|I1MFL4_SOYBN	I1MFL4	X	not assigned	(original description: Uncharacterized protein OS=Glycine max OX=3847 GN=100806895 PE=4 SV=1) & Plastid-lipid-associated protein, chloroplastic OS=Citrus unshiu(sp|q9zwq8|pap_citun : 354.0)			-0.772659	0.178786	0.602827	0.0476022	0.532889	*		-0.750606	1.34448	0.411697	0.000334853	0.00649995	***	I1MFL4	0.0233178	0.026247	-0.00805784	0.0157139
I1MG61|I1MG61_SOYBN;I1L0G9|I1L0G9_SOYBN;I1K2Y0|I1K2Y0_SOYBN;I1KRC0|I1KRC0_SOYBN;I1LDR2|I1LDR2_SOYBN;I1NGT9|I1NGT9_SOYBN;I1MC39|I1MC39_SOYBN;I1MY33|I1MY33_SOYBN;C6TIX6|C6TIX6_SOYBN;I1JLU8|I1JLU8_SOYBN;I1JT28|I1JT28_SOYBN;I1K7J4|I1K7J4_SOYBN;I1J752|I1J752_SOYBN;C6TH12|C6TH12_SOYBN;I1N8P5|I1N8P5_SOYBN;Q2TFP1|Q2TFP1_SOYBN;A0A0R0JYY8|A0A0R0JYY8_SOYBN;I1K5C2|I1K5C2_SOYBN;I1KPA1|I1KPA1_SOYBN;A0A0R0IHF9|…	I1MG61		Cytoskeleton	beta-Tubulin component of alpha-beta-Tubulin heterodimer(original description: Tubulin beta chain OS=Glycine max OX=3847 GN=GLYMA_15G132200 PE=3 SV=1)			1.0762	0.579787	1.15371	0.810994	1			-0.568678	-1.08731	1.33194	0.825296	1		I1MG61	-0.0271009	0.0135916	0.00688415	0.0316233
I1MGG7|I1MGG7_SOYBN;I1KMS9|I1KMS9_SOYBN;I1KMS8|I1KMS8_SOYBN;I1MRP6|I1MRP6_SOYBN;A0A0R0I3F1|A0A0R0I3F1_SOYBN	I1MGG7		Lipid metabolism	E3 dihydrolipoamide dehydrogenase component of plastidial pyruvate dehydrogenase complex(original description: Uncharacterized protein OS=Glycine max OX=3847 GN=100803176 PE=4 SV=1)	nucleotide binding(GO:0000166);dihydrolipoyl dehydrogenase activity(GO:0004148);oxidoreductase activity(GO:0016491);oxidoreductase activity, acting on a sulfur group of donors, NAD(P) as acceptor(GO:0016668);flavin adenine dinucleotide binding(GO:0050660)		1.18843	-0.465917	1.72265	0.000576403	0.0596807	***		0.383573	-1.10609	1.90332	0.00246251	0.0223817	**	I1MGG7	-0.0218902	-0.0161687	0.0221266	0.00925113
I1MGK2|I1MGK2_SOYBN	I1MGK2	X	not assigned	abscisic acid-activated signaling pathway_defense response_regulation of protein serine/threonine phosphatase activity			-0.505066	-0.489829	0.8	0.999987	1			-0.505066	1.49996	0.0295017	0.0100055	0.057549	*	I1MGK2	0.101026	0.046888	0.0846686	-0.0304929
I1MGS2|I1MGS2_SOYBN;C6TBS7|C6TBS7_SOYBN	I1MGS2		not assigned	(original description: Uncharacterized protein OS=Glycine max OX=3847 GN=100786734 PE=4 SV=1) & Plasma membrane-associated cation-binding protein 1 OS=Arabidopsis thaliana(sp|q96262|pcap1_arath : 109.0)			0.958991	0.725242	1.06245	0.975555	1			-1.10292	-0.581311	0.785902	0.830865	1		I1MGS2	-0.014562	0.0322198	0.00898201	0.0114567
I1MHG0|I1MHG0_SOYBN;I1MHG1|I1MHG1_SOYBN;B1NC19|B1NC19_SOYBN	I1MHG0		Protein degradation	papain-type protease(original description: Uncharacterized protein OS=Glycine max OX=3847 GN=GLYMA_15G177800 PE=3 SV=1)	cysteine-type endopeptidase activity(GO:0004197);peptidase activity(GO:0008233);cysteine-type peptidase activity(GO:0008234);hydrolase activity(GO:0016787)	proteolysis(GO:0006508);immune response(GO:0006955);positive regulation of peptidase activity(GO:0010952);proteolysis involved in protein catabolic process(GO:0051603);positive regulation of apoptotic signaling pathway(GO:2001235)	-0.658343	-0.268164	0.759785	0.653784	1			-0.552982	1.47949	0.397241	0.000711669	0.0102333	***	I1MHG0	0.0279645	0.01699	0.00422249	-0.0227446
I1MHR0|I1MHR0_SOYBN;I1NBG9|I1NBG9_SOYBN;I1JQV8|I1JQV8_SOYBN;C6TNG2|C6TNG2_SOYBN;I1L8X2|I1L8X2_SOYBN;I1JPQ2|I1JPQ2_SOYBN;A0A0R0KXB0|A0A0R0KXB0_SOYBN;I1LZ62|I1LZ62_SOYBN	I1MHR0		Coenzyme metabolism	S-adenosyl methionine synthetase(original description: S-adenosylmethionine synthase OS=Glycine max OX=3847 GN=100787994 PE=3 SV=1)	nucleotide binding(GO:0000166);methionine adenosyltransferase activity(GO:0004478);ATP binding(GO:0005524);transferase activity(GO:0016740);metal ion binding(GO:0046872)	S-adenosylmethionine biosynthetic process(GO:0006556);one-carbon metabolic process(GO:0006730)	1.34001	-0.11011	1.80181	0.00646659	0.220128	**		-0.148075	-1.08182	2.11579	0.109898	0.310693		I1MHR0	-0.0383148	-0.00500614	0.022879	0.0362534
I1MI59|I1MI59_SOYBN	I1MI59	X	not assigned	no hits &(original description: Uncharacterized protein OS=Glycine max OX=3847 GN=100789064 PE=4 SV=1)	endopeptidase inhibitor activity(GO:0004866)		-0.466828	-0.187545	0.878516	0.839347	1			-0.798156	1.45253	0.428615	0.000337136	0.00649995	***	I1MI59	0.0200657	0.0197981	0.0139072	0.00276566
I1MIK9|I1MIK9_SOYBN;I1JVL6|I1JVL6_SOYBN;A0A0R0JNM6|A0A0R0JNM6_SOYBN;I1KFQ7|I1KFQ7_SOYBN;C6SXI7|C6SXI7_SOYBN;C6SX72|C6SX72_SOYBN;A0A0R0HFE2|A0A0R0HFE2_SOYBN;A0A0R0JNS2|A0A0R0JNS2_SOYBN;A0A0R0H4Q2|A0A0R0H4Q2_SOYBN	I1MIK9		Protein biosynthesis	RPL11 component of LSU proteome component(original description: Uncharacterized protein OS=Glycine max OX=3847 GN=100810082 PE=3 SV=1)			-1.05611	-0.580674	0.77135	0.757002	1			1.14083	0.495951	1.20434	0.612921	0.983031		I1MIK9	0.0250769	-0.0314924	-0.0180911	0.0341049
I1MJ29|I1MJ29_SOYBN;C6TBK3|C6TBK3_SOYBN	I1MJ29		Photosynthesis	glycolate oxidase(original description: Uncharacterized protein OS=Glycine max OX=3847 GN=100170730 PE=3 SV=1)			0.161706	0.226838	0.982745	0.996744	1			0.998815	-1.38736	2.10449	0.000118568	0.0038033	***	I1MJ29	-0.0176287	-0.0155889	-0.0253863	-0.00932733
I1MKC8|I1MKC8_SOYBN	I1MKC8	X	Carbohydrate metabolism	granule-bound starch(amylose) synthase(original description: Starch synthase, chloroplastic/amyloplastic OS=Glycine max OX=3847 GN=100817424 PE=3 SV=1)			0.870876	0.283482	1.26703	0.669699	1			0.287384	-1.44174	4.64396	0.0411078	0.15374	*	I1MKC8	-0.0588432	-0.0204136	-0.0273077	-0.0133647
I1ML11|I1ML11_SOYBN;I1N898|I1N898_SOYBN	I1ML11		Cytoskeleton	alpha-Tubulin component of alpha-beta-Tubulin heterodimer(original description: Tubulin alpha chain OS=Glycine max OX=3847 GN=100784487 PE=3 SV=1)			1.38264	-0.00509487	1.54557	0.235604	1			-0.424685	-0.952856	1.33096	0.889164	1		I1ML11	-0.0291032	0.00906737	0.0303207	0.0127636
I1ML66|I1ML66_SOYBN;A0A0R0FQX0|A0A0R0FQX0_SOYBN	I1ML66		Photosynthesis	glyceraldehyde 3-phosphate dehydrogenase(original description: Glyceraldehyde-3-phosphate dehydrogenase OS=Glycine max OX=3847 GN=GLYMA_16G044900 PE=3 SV=1)			1.02352	0.395667	1.20453	0.636532	1			-0.0815789	-1.33761	1.93983	0.174486	0.421801		I1ML66	-0.0283074	-0.00494489	-0.00312916	0.0501226
I1MLW9|I1MLW9_SOYBN;C6TD67|C6TD67_SOYBN;C6T8Z3|C6T8Z3_SOYBN	I1MLW9		not assigned	(original description: Uncharacterized protein OS=Glycine max OX=3847 GN=GLYMA_16G073600 PE=4 SV=1) & 2-methylene-furan-3-one reductase OS=Fragaria vesca(sp|o23939|enox_frave : 385.0)			-0.754237	0.107587	0.624238	4.36889e-05	0.0181606	***		-0.727977	1.37463	0.409476	1.21745e-08	4.33462e-06	***	I1MLW9	0.0239293	0.0239968	-0.00894168	0.00660973
I1MM99|I1MM99_SOYBN;I1MM97|I1MM97_SOYBN;I1MM98|I1MM98_SOYBN;F4ZZ27|F4ZZ27_SOYBN;C6TM94|C6TM94_SOYBN	I1MM99		Secondary metabolism	DXR 1-deoxy-D-xylulose 5-phosphate reductase(original description: Uncharacterized protein OS=Glycine max OX=3847 GN=GLYMA_16G089000 PE=3 SV=1)			0.947184	-0.0957245	1.48212	0.0240888	0.374714	*		0.504644	-1.3561	3.06109	0.000684837	0.0100203	***	I1MM99	-0.0351348	-0.0219564	-0.00280947	0.0257766
I1MN14|I1MN14_SOYBN	I1MN14	X	Protein degradation	pepsin-type protease(original description: Uncharacterized protein OS=Glycine max OX=3847 GN=100784113 PE=3 SV=1)	aspartic-type endopeptidase activity(GO:0004190);peptidase activity(GO:0008233);hydrolase activity(GO:0016787)	proteolysis(GO:0006508)	-0.755071	-0.264886	0.406595	0.114603	0.799822			-0.44907	1.46903	0.250734	1.00064e-05	0.000705627	***	I1MN14	0.0581656	0.0185088	-0.0119707	0.0462096
I1MNV0|I1MNV0_SOYBN;I1MNV1|I1MNV1_SOYBN;C6TNA5|C6TNA5_SOYBN	I1MNV0		Redox homeostasis	copper/zinc superoxide dismutase(original description: Superoxide dismutase [Cu-Zn] OS=Glycine max OX=3847 GN=GLYMA_16G153900 PE=3 SV=1)	superoxide dismutase activity(GO:0004784);copper ion binding(GO:0005507);antioxidant activity(GO:0016209);oxidoreductase activity(GO:0016491);metal ion binding(GO:0046872)	superoxide metabolic process(GO:0006801);removal of superoxide radicals(GO:0019430);cellular oxidant detoxification(GO:0098869)	-0.432244	-1.01052	1.52285	0.829502	1			1.33425	0.108512	1.55088	0.383326	0.720844		I1MNV0	0.00569106	-0.053611	0.019548	0.0317481
I1MPC5|I1MPC5_SOYBN;I1MPC4|I1MPC4_SOYBN;C6TI55|C6TI55_SOYBN;Q9SXM5|Q9SXM5_SOYBN;C6TMW2|C6TMW2_SOYBN	I1MPC5		not assigned	(original description: Uncharacterized protein OS=Glycine max OX=3847 GN=GLYMA_16G173000 PE=3 SV=1) & Acidic endochitinase OS=Cicer arietinum(sp|p36908|chia_cicar : 375.0)			-0.786802	-0.694253	0.785999	0.997979	1			0.107206	1.37385	0.493459	0.178495	0.425329		I1MPC5	0.063663	-0.0299591	-0.0139184	-0.0420132
I1MR41|I1MR41_SOYBN	I1MR41	X	Photosynthesis	T-protein aminomethyltransferase component of glycine cleavage system(original description: Aminomethyltransferase OS=Glycine max OX=3847 GN=100809241 PE=3 SV=1)			1.1651	0.317687	1.22635	0.61344	1			-0.271121	-1.21166	1.42474	0.593593	0.963145		I1MR41	-0.0206916	0.000380405	0.00648585	0.0377713
I1MRM5|I1MRM5_SOYBN;C6SZ24|C6SZ24_SOYBN	I1MRM5		not assigned	(original description: Uncharacterized protein OS=Glycine max OX=3847 GN=GLYMA_17G030100 PE=3 SV=1) & Nodulin-13 OS=Medicago truncatula(sp|p93330|nod13_medtr : 182.0)	protein phosphatase inhibitor activity(GO:0004864);abscisic acid binding(GO:0010427);signaling receptor activity(GO:0038023)	defense response(GO:0006952);response to biotic stimulus(GO:0009607);abscisic acid-activated signaling pathway(GO:0009738)	-1.06497	-0.636572	0.374392	0.824901	1			0.931347	0.770197	1.07705	0.990135	1		I1MRM5	0.0616145	-0.0599685	-0.0599024	0.0146529
I1MRW8|I1MRW8_SOYBN;I1LVJ0|I1LVJ0_SOYBN;I1MRW7|I1MRW7_SOYBN;C6TNJ3|C6TNJ3_SOYBN	I1MRW8		Coenzyme metabolism	S-adenosyl methionine synthetase(original description: S-adenosylmethionine synthase OS=Glycine max OX=3847 GN=GLYMA_17G039100 PE=3 SV=1)	nucleotide binding(GO:0000166);methionine adenosyltransferase activity(GO:0004478);ATP binding(GO:0005524);transferase activity(GO:0016740);metal ion binding(GO:0046872)	S-adenosylmethionine biosynthetic process(GO:0006556);one-carbon metabolic process(GO:0006730)	0.0914532	-0.704329	1.97441	0.609595	1			1.38062	-0.767748	3.85209	0.0410711	0.15374	*	I1MRW8	-0.0180619	-0.0563164	0.0258796	0.013767
I1MS47|I1MS47_SOYBN;C6T293|C6T293_SOYBN	I1MS47		Redox homeostasis	atypical 2-Cys peroxiredoxin(PrxQ)(original description: Uncharacterized protein OS=Glycine max OX=3847 GN=GLYMA_17G046500 PE=4 SV=1)			1.25011	0.259958	1.39007	0.00245454	0.116976	**		-0.416307	-1.09377	1.57183	0.0451773	0.162055	*	I1MS47	-0.0319959	0.00859797	0.00841153	-0.000188325
I1MT72|I1MT72_SOYBN	I1MT72	X	not assigned	(original description: Uncharacterized protein OS=Glycine max OX=3847 GN=100800181 PE=4 SV=1) & Glycerophosphodiester phosphodiesterase GDPD5 OS=Arabidopsis thaliana(sp|q9c907|gdpd5_arath : 547.0)			1.42712	-0.237935	1.83194	0.0913898	0.715673			-0.278647	-0.910536	1.47553	0.790589	1		I1MT72	-0.0300333	0.00398957	0.0421284	-0.0326862
I1MTF2|I1MTF2_SOYBN;C6SXU6|C6SXU6_SOYBN	I1MTF2		not assigned	no hits &(original description: Uncharacterized protein OS=Glycine max OX=3847 GN=GLYMA_17G087500 PE=4 SV=1)			-0.818495	-0.179104	0.649291	0.470845	1			-0.449986	1.44758	0.449952	0.00793605	0.0488463	**	I1MTF2	0.030339	0.0135138	0.00545983	0.0282195
I1MU97|I1MU97_SOYBN;C6T4A4|C6T4A4_SOYBN;C6SWR8|C6SWR8_SOYBN;K7M084|K7M084_SOYBN	I1MU97		RNA processing/Protein biosynthesis	protein factor NHP2L1/SNU13 of U4/U6 small nuclear ribonucleoprotein particle(snRNP)(original description: Ribonucloprotein OS=Glycine max OX=3847 GN=100817627 PE=3 SV=1) &/component Snu13 of snoRNP rRNA methylation complex(original description: Ribonucloprotein OS=Glycine max OX=3847 GN=100817627 PE=3 SV=1) &			1.41777	-0.0482684	1.71264	0.0677602	0.621011			-0.526895	-0.842606	1.25	0.940875	1		I1MU97	-0.0259975	0.00979017	0.0432116	0.046283
I1MUZ7|I1MUZ7_SOYBN;A0A0R0JRB0|A0A0R0JRB0_SOYBN;I1J9W9|I1J9W9_SOYBN	I1MUZ7		Carbohydrate metabolism	L-lactate dehydrogenase(original description: L-lactate dehydrogenase OS=Glycine max OX=3847 GN=100803035 PE=3 SV=1)			-0.47703	-0.783771	1.39841	0.856941	1			1.45603	-0.195231	2.21556	0.0105229	0.059905	*	I1MUZ7	0.0133928	-0.0557841	0.00502951	-0.0314288
I1MVK7|I1MVK7_SOYBN;C6SZ37|C6SZ37_SOYBN	I1MVK7		Cellular respiration	NduFS4 non-core component of NADH dehydrogenase(original description: Uncharacterized protein OS=Glycine max OX=3847 GN=GLYMA_17G160400 PE=4 SV=1)			-0.942141	-0.764974	0.89387	0.971415	1			0.666386	1.04073	0.892277	0.830633	1		I1MVK7	0.0303241	-0.0274043	0.00648959	0.0192847
I1MVN5|I1MVN5_SOYBN;C6TBQ4|C6TBQ4_SOYBN;I1MVN7|I1MVN7_SOYBN;I1MVN6|I1MVN6_SOYBN	I1MVN5		peroxidases	(original description: Peroxidase OS=Glycine max OX=3847 GN=100819937 PE=3 SV=1) & Peroxidase 50 OS=Arabidopsis thaliana(sp|q43731|per50_arath : 393.0)	peroxidase activity(GO:0004601);oxidoreductase activity(GO:0016491);heme binding(GO:0020037);metal ion binding(GO:0046872);lactoperoxidase activity(GO:0140825)	response to oxidative stress(GO:0006979);hydrogen peroxide catabolic process(GO:0042744);cellular oxidant detoxification(GO:0098869)	-0.720697	-0.522988	0.794367	0.938522	1			-0.224828	1.46851	0.426562	0.00403808	0.031328	**	I1MVN5	0.0398393	0.00245323	0.0236518	-0.00108127
I1MXD1|I1MXD1_SOYBN	I1MXD1	X	not assigned	no hits &(original description: Uncharacterized protein OS=Glycine max OX=3847 GN=100782717 PE=4 SV=1)	nucleic acid binding(GO:0003676);RNA binding(GO:0003723);mRNA binding(GO:0003729)	regulation of gene expression(GO:0010468)	-1.1238	-0.0826916	0.65623	0.0134502	0.280243	*		-0.104723	1.31121	0.679826	0.00273116	0.023727	**	I1MXD1	0.0227281	0.000402394	-0.0165101	0.0109455
I1MXX5|I1MXX5_SOYBN;I1L3S2|I1L3S2_SOYBN;I1M8A5|I1M8A5_SOYBN	I1MXX5		Protein degradation	alpha type-6 component of 26S proteasome(original description: Proteasome subunit alpha type OS=Glycine max OX=3847 GN=100797380 PE=3 SV=1)			-1.22959	0.121384	0.629712	0.000132234	0.0245074	***		-0.10137	1.20958	0.723233	0.00033974	0.00649995	***	I1MXX5	0.0191273	0.00315822	-0.0263508	-0.00582084
I1MXZ6|I1MXZ6_SOYBN;A0A0R0FSI6|A0A0R0FSI6_SOYBN	I1MXZ6		Redox homeostasis_Protein modification	H-type thioredoxin(original description: Thioredoxin OS=Glycine max OX=3847 GN=GLYMA_17G254200 PE=3 SV=1)			-0.698828	-0.0693362	0.764197	0.62823	1			-0.667534	1.4357	0.496183	0.0140048	0.0741587	*	I1MXZ6	0.0197479	0.0150366	0.00377774	-0.00605243
I1MYI8|I1MYI8_SOYBN;C6TN36|C6TN36_SOYBN;K7MPA8|K7MPA8_SOYBN;K7MPA9|K7MPA9_SOYBN	I1MYI8		Cellular respiration	NAD-dependent glyceraldehyde 3-phosphate dehydrogenase(original description: Glyceraldehyde-3-phosphate dehydrogenase OS=Glycine max OX=3847 GN=100782924 PE=3 SV=1)			-0.858456	0.149321	0.518527	0.00873968	0.242963	**		-0.642759	1.35189	0.394768	6.57967e-05	0.00238584	***	I1MYI8	0.0292139	0.0230719	-0.0223976	0.0144718
I1MYZ8|I1MYZ8_SOYBN;C6TM43|C6TM43_SOYBN;I7DIY6|I7DIY6_SOYBN;I1MYZ9|I1MYZ9_SOYBN	I1MYZ8		Nutrient uptake	non-haem ferritin(original description: Ferritin OS=Glycine max OX=3847 GN=GLYMA_18G024600 PE=3 SV=1)			-0.292166	-0.864529	1.70165	0.10294	0.769362			1.44387	-0.287175	2.24259	8.89671e-05	0.00296794	***	I1MYZ8	0.00552184	-0.0544269	0.0247459	-0.0161947
I1N2R6|I1N2R6_SOYBN	I1N2R6	X	Photosynthesis	fructose-1,6-bisphosphatase(original description: Uncharacterized protein OS=Glycine max OX=3847 GN=100799873 PE=3 SV=1)			1.17261	-0.172161	1.47194	0.0766108	0.651974			0.239666	-1.24012	1.83063	0.0703947	0.224509		I1N2R6	-0.0236033	-0.0100481	0.0119644	0.0169216
I1N362|I1N362_SOYBN	I1N362	X	not assigned	(original description: Peroxidase OS=Glycine max OX=3847 GN=100799162 PE=3 SV=1) & Cationic peroxidase 1 OS=Arachis hypogaea(sp|p22195|per1_arahy : 437.0)	peroxidase activity(GO:0004601);oxidoreductase activity(GO:0016491);heme binding(GO:0020037);metal ion binding(GO:0046872);lactoperoxidase activity(GO:0140825)	response to oxidative stress(GO:0006979);hydrogen peroxide catabolic process(GO:0042744);cellular oxidant detoxification(GO:0098869)	-0.962948	-0.678543	0.614722	0.914559	1			0.456696	1.1848	0.720125	0.452295	0.806875		I1N362	0.057643	-0.0380912	-0.0216122	-0.00446628
I1N3G2|I1N3G2_SOYBN;I1L6T4|I1L6T4_SOYBN	I1N3G2		Cell wall	fasciclin-type arabinogalactan protein(original description: Uncharacterized protein OS=Glycine max OX=3847 GN=100780407 PE=4 SV=1)			-0.283041	-0.144794	0.945198	0.987818	1			-0.970861	1.3987	0.417253	0.00163413	0.0174726	**	I1N3G2	0.0165412	0.025082	0.0251377	0.0218243
I1N3Z7|I1N3Z7_SOYBN	I1N3Z7	X	Protein degradation	serine carboxypeptidase(original description: Carboxypeptidase OS=Glycine max OX=3847 GN=100790895 PE=3 SV=2)	carboxypeptidase activity(GO:0004180);serine-type carboxypeptidase activity(GO:0004185);peptidase activity(GO:0008233);acyltransferase activity, transferring groups other than amino-acyl groups(GO:0016747);hydrolase activity(GO:0016787)	proteolysis(GO:0006508);secondary metabolic process(GO:0019748)	-1.01394	-0.522585	0.797162	0.708511	1			0.259165	1.27736	0.758856	0.221628	0.493067		I1N3Z7	0.0235616	-0.0108022	-0.00353046	0.0112946
I1N5L5|I1N5L5_SOYBN;I1K1M7|I1K1M7_SOYBN;A0A0R0I0M9|A0A0R0I0M9_SOYBN	I1N5L5		not assigned	(original description: Uncharacterized protein OS=Glycine max OX=3847 GN=GLYMA_19G002300 PE=4 SV=1) & Probable non-specific lipid-transfer protein AKCS9 OS=Vigna unguiculata(sp|q43681|nltp_vigun : 83.6)			-0.900815	-0.424504	0.601247	0.203731	1			-0.0890359	1.41436	0.504381	0.000324312	0.00649995	***	I1N5L5	0.0390491	-0.00136866	-0.0148217	-0.0298835
I1N5Q8|I1N5Q8_SOYBN;I1N5Q2|I1N5Q2_SOYBN;I1N5Q7|I1N5Q7_SOYBN;I1N5Q6|I1N5Q6_SOYBN;I1N5Q1|I1N5Q1_SOYBN;A0A0R0F016|A0A0R0F016_SOYBN;C6TLR6|C6TLR6_SOYBN	I1N5Q8		not assigned	(original description: Carbonic anhydrase OS=Glycine max OX=3847 GN=GLYMA_19G007700 PE=3 SV=1) & Carbonic anhydrase, chloroplastic OS=Pisum sativum(sp|p17067|cahc_pea : 478.0)			-0.63293	-0.127748	0.812012	0.70718	1			1.45126	-0.690587	2.00818	0.00640672	0.0417438	**	I1N5Q8	0.000264237	-0.0286589	-0.0359413	0.00244662
I1N5R5|I1N5R5_SOYBN	I1N5R5	X	Enzyme classification	2-methylene-furan-3-one reductase OS=Fragaria ananassa(sp|q84v25|enoxe_fraan : 364.0) & Enzyme classification.EC_1 oxidoreductases.EC_1.3 oxidoreductase acting on CH-CH group of donor(50.1.3 : 44.8)(original description: Uncharacterized protein OS=Glycine max OX=3847 GN=100791274 PE=4 SV=1)			1.01398	0.703241	1.13112	0.938676	1			-0.820822	-0.896403	1.09812	0.999192	1		I1N5R5	-0.0389811	0.0366686	0.00371026	0.0170303
I1N627|I1N627_SOYBN;I1LWI3|I1LWI3_SOYBN;G8FVT3|G8FVT3_SOYBN;C6SZW1|C6SZW1_SOYBN;C6TNR1|C6TNR1_SOYBN	I1N627		not assigned	(original description: Uncharacterized protein OS=Glycine max OX=3847 GN=100779369 PE=4 SV=1) & Hypersensitive-induced response protein 2 OS=Arabidopsis thaliana(sp|q9car7|hir2_arath : 446.0)			-0.629553	-0.904716	1.70861	0.976828	1			0.215699	1.31857	0.577703	0.472718	0.834385		I1N627	0.0461835	-0.0175987	0.0794764	-0.0102336
I1N675|I1N675_SOYBN	I1N675	X	not assigned	no hits &(original description: Uncharacterized protein OS=Glycine max OX=3847 GN=100802570 PE=4 SV=1)	phosphatidic acid binding(GO:0070300)		-0.626387	-0.301577	0.649228	0.941542	1			-0.557324	1.48529	0.247061	0.0325591	0.131283	*	I1N675	0.0441297	0.0209809	0.0474833	0.0930915
I1N8L6|I1N8L6_SOYBN;I1JMY1|I1JMY1_SOYBN	I1N8L6		Cell wall	bifunctional ASD-type alpha-L-arabinofuranosidase and beta-D-xylosidase(original description: Uncharacterized protein OS=Glycine max OX=3847 GN=100787207 PE=4 SV=1)	hydrolase activity(GO:0016787);hydrolase activity, acting on glycosyl bonds(GO:0016798);alpha-L-arabinofuranosidase activity(GO:0046556)	L-arabinose metabolic process(GO:0046373)	-0.902558	-0.827836	0.950535	0.998217	1			0.903559	0.826836	1.02424	0.998466	1		I1N8L6	0.0241011	-0.0268266	-0.00879196	-0.0613099
I1N8S9|I1N8S9_SOYBN;I1N8T0|I1N8T0_SOYBN;K7MY54|K7MY54_SOYBN	I1N8S9		Nutrient uptake	Fd-dependent glutamate synthase(original description: Uncharacterized protein OS=Glycine max OX=3847 GN=GLYMA_19G130800 PE=4 SV=1)			1.10862	0.027282	1.39726	0.168167	0.935009			0.182072	-1.31798	2.08958	0.0602534	0.201813		I1N8S9	-0.0290674	-0.0138019	0.00136662	0.0402187
I1N8W5|I1N8W5_SOYBN;Q39900|Q39900_SOYBN	I1N8W5		Enzyme classification	Glucan endo-1,3-beta-glucosidase OS=Glycine max(sp|q03773|e13a_soybn : 527.0) & Enzyme classification.EC_3 hydrolases.EC_3.2 glycosylase(50.3.2 : 476.0)(original description: Uncharacterized protein OS=Glycine max OX=3847 GN=100776357 PE=3 SV=1)			-0.630946	-0.725803	1.25	0.998833	1			1.43822	-0.0814726	2.48443	0.194963	0.452923		I1N8W5	0.0263795	-0.0651488	-0.00463264	-0.0456712
I1NAC7|I1NAC7_SOYBN;I1JPR4|I1JPR4_SOYBN;C6TC89|C6TC89_SOYBN;I1NAC6|I1NAC6_SOYBN;A0A0R0KLH5|A0A0R0KLH5_SOYBN	I1NAC7		not assigned	no hits &(original description: Uncharacterized protein OS=Glycine max OX=3847 GN=100819290 PE=4 SV=1)			0.857624	-0.343293	1.46498	0.13524	0.871272			0.746418	-1.26075	2.20533	0.0155441	0.0784239	*	I1NAC7	-0.022317	-0.0179099	0.0138799	0.0173798
I1NBQ5|I1NBQ5_SOYBN;I1NBQ4|I1NBQ4_SOYBN	I1NBQ5		RNA processing	CSP41 endoribonuclease(original description: Uncharacterized protein OS=Glycine max OX=3847 GN=100799721 PE=4 SV=1)			0.765881	0.135942	1.1932	0.455523	1			0.546159	-1.44798	2.18941	0.00443636	0.0333975	**	I1NBQ5	-0.0266342	-0.0118807	-0.0102914	-0.00415813
I1NCA1|I1NCA1_SOYBN	I1NCA1	X	not assigned	(original description: Uncharacterized protein OS=Glycine max OX=3847 GN=100805955 PE=4 SV=1) & Wound-induced protein WIN2 OS=Solanum tuberosum(sp|p09762|win2_soltu : 260.0)	RNA nuclease activity(GO:0004540);chitinase activity(GO:0004568);chitin binding(GO:0008061);hydrolase activity(GO:0016787);hydrolase activity, acting on glycosyl bonds(GO:0016798)	polysaccharide catabolic process(GO:0000272);carbohydrate metabolic process(GO:0005975);chitin catabolic process(GO:0006032);defense response(GO:0006952);metabolic process(GO:0008152);defense response to bacterium(GO:0042742);defense response to fungus(GO:0050832)	-0.519344	-1.01319	1.91045	0.725865	1			1.28076	0.251775	1.56932	0.237659	0.516165		I1NCA1	0.0235785	-0.0668709	0.042136	-0.0125469
I1ND63|I1ND63_SOYBN	I1ND63	X	not assigned	(original description: Uncharacterized protein OS=Glycine max OX=3847 GN=100796207 PE=4 SV=1) & Uncharacterized protein At4g06744 OS=Arabidopsis thaliana(sp|q8w3m4|y4744_arath : 259.0)			0.966862	-0.589519	1.68483	0.000964398	0.0716506	***		0.718647	-1.09599	2.02743	0.000512449	0.00814061	***	I1ND63	-0.0191884	-0.0203323	0.0211775	-0.00447678
I1NDC6|I1NDC6_SOYBN;A0A0R0J5R5|A0A0R0J5R5_SOYBN;C6T9J5|C6T9J5_SOYBN	I1NDC6		Photosynthesis	H-protein lipoamide-containing component of glycine cleavage system(original description: Glycine cleavage system H protein OS=Glycine max OX=3847 GN=GLYMA_20G019600 PE=3 SV=1)			-0.753155	-0.511448	0.745574	0.917256	1			-0.19582	1.46042	0.433159	0.00879827	0.0526004	**	I1NDC6	0.0462899	-0.00238144	0.0148007	0.0177284
I1NEU4|I1NEU4_SOYBN	I1NEU4	X	Protein degradation	pepsin-type protease(original description: Uncharacterized protein OS=Glycine max OX=3847 GN=547993 PE=3 SV=1)	aspartic-type endopeptidase activity(GO:0004190);peptidase activity(GO:0008233);hydrolase activity(GO:0016787)	proteolysis(GO:0006508);lipid metabolic process(GO:0006629)	-0.864168	-0.478773	0.803532	0.361788	1			-0.0776099	1.42055	0.61197	0.000346593	0.00649995	***	I1NEU4	0.0260585	-0.00213054	-0.00187831	-0.0206502
I1NF61|I1NF61_SOYBN;C6T038|C6T038_SOYBN	I1NF61		Redox homeostasis	X-type thioredoxin(original description: Uncharacterized protein OS=Glycine max OX=3847 GN=GLYMA_20G104000 PE=4 SV=1)			1.37869	0.0941406	1.99955	0.00138385	0.0769419	**		-0.682804	-0.790024	1.26741	0.976715	1		I1NF61	-0.0597058	0.0388365	0.0439408	0.00700862
I1NFV9|I1NFV9_SOYBN;A0A0R0I7F3|A0A0R0I7F3_SOYBN;A0A0R0EKK0|A0A0R0EKK0_SOYBN	I1NFV9		not assigned	no hits &(original description: Uncharacterized protein OS=Glycine max OX=3847 GN=100801168 PE=4 SV=1)			-0.73502	-0.23414	0.393699	0.702981	1			-0.499109	1.46827	0.221929	0.0102301	0.0586384	*	I1NFV9	0.0698496	0.0156922	0.0213147	0.064547
I1NGA6|I1NGA6_SOYBN;I1LE84|I1LE84_SOYBN;Q9SLS0|Q9SLS0_SOYBN;Q9SLR8|Q9SLR8_SOYBN;Q9SLR9|Q9SLR9_SOYBN;Q9SLR7|Q9SLR7_SOYBN;I1LSM4|I1LSM4_SOYBN;C6TJD8|C6TJD8_SOYBN	I1NGA6		Coenzyme metabolism	biosynthetic protein(Thi4)(original description: Thiamine thiazole synthase, chloroplastic OS=Glycine max OX=3847 GN=100794288 PE=3 SV=1)			0.748224	0.959166	0.91884	0.93605	1			-0.676817	-1.03057	1.58054	0.804895	1		I1NGA6	-0.0458707	0.0279468	-0.0350986	0.00795317
I1NGL9|I1NGL9_SOYBN;C6SVB7|C6SVB7_SOYBN	I1NGL9		not assigned	(original description: Uncharacterized protein OS=Glycine max OX=3847 GN=GLYMA_20G152100 PE=4 SV=1) & Embryo-specific protein ATS3B OS=Arabidopsis thaliana(sp|q6npm5|ats3b_arath : 202.0)			-0.812824	-0.0761629	0.548152	0.0716181	0.634598			-0.539978	1.42896	0.37204	0.000128094	0.00400298	***	I1NGL9	0.0333252	0.0215837	-0.0221961	-0.0264608
I1NGT2|I1NGT2_SOYBN	I1NGT2	X	not assigned	low-temperature-induced 65 kDa protein(KEGG)_response to abscisic acid		response to stress(GO:0006950);response to abscisic acid(GO:0009737)	-0.712976	0.296242	0.209861	0.000166102	0.0277058	***		-0.867986	1.28472	0.0498897	2.13743e-07	3.96136e-05	***	I1NGT2	0.0524033	0.114729	-0.0302447	0.0439329
I1NGW9|I1NGW9_SOYBN	I1NGW9	X	Photosynthesis_Protein translocation_	HCF106 protein involved in PS-II assembly(original description: Uncharacterized protein OS=Glycine max OX=3847 GN=100799045 PE=4 SV=1)			-0.691659	-0.457306	0.727076	0.958544	1			1.48344	-0.334478	2.85219	0.0200687	0.0930939	*	I1NGW9	0.00795025	-0.0684453	-0.0437322	0.00658332
I1NIP8|I1NIP8_SOYBN;C6TCS7|C6TCS7_SOYBN;A0A0R0I1Y2|A0A0R0I1Y2_SOYBN;I1NIP9|I1NIP9_SOYBN;K7N517|K7N517_SOYBN;I1NIQ0|I1NIQ0_SOYBN	I1NIP8		Redox homeostasis	GDP-D-mannose-epimerase(GME)(original description: Uncharacterized protein OS=Glycine max OX=3847 GN=100806498 PE=4 SV=1)	GDP-mannose 3,5-epimerase activity(GO:0047918);NAD binding(GO:0051287)		0.75179	-0.482915	1.50859	0.00130423	0.0769419	**		0.906106	-1.17498	2.19903	2.60265e-05	0.00131552	***	I1NIP8	-0.0188473	-0.0234374	0.00884314	-0.000521979
K7K3U0|K7K3U0_SOYBN;I1JKL8|I1JKL8_SOYBN;K7M5D1|K7M5D1_SOYBN;I1M874|I1M874_SOYBN;C6T309|C6T309_SOYBN;C6T7G7|C6T7G7_SOYBN;K7L9I4|K7L9I4_SOYBN;K7LGC1|K7LGC1_SOYBN	K7K3U0		not assigned	no hits &(original description: Uncharacterized protein OS=Glycine max OX=3847 GN=GLYMA_01G142900 PE=4 SV=1)			-0.966319	-0.717065	0.843607	0.817927	1			0.581738	1.10165	0.847645	0.374064	0.710914		K7K3U0	0.028898	-0.0214806	-0.00226515	-0.000598672
K7K5E5|K7K5E5_SOYBN;K7LMI3|K7LMI3_SOYBN;K7K5E4|K7K5E4_SOYBN;A0A0R4J498|A0A0R4J498_SOYBN;A0A0R0K7Z7|A0A0R0K7Z7_SOYBN	K7K5E5		not assigned	no hits &(original description: Uncharacterized protein OS=Glycine max OX=3847 GN=100800173 PE=4 SV=1)			-0.674534	-0.093586	0.624692	0.51919	1			-0.674534	1.44265	0.313529	0.00283228	0.0238599	**	K7K5E5	0.0331249	0.0235837	0.00539605	0.023505
K7K9H6|K7K9H6_SOYBN;I1JGE7|I1JGE7_SOYBN;K7K9H5|K7K9H5_SOYBN;I1JGE6|I1JGE6_SOYBN	K7K9H6		not assigned	(original description: Uncharacterized protein OS=Glycine max OX=3847 GN=100803047 PE=4 SV=1) & Probable inactive purple acid phosphatase 16 OS=Arabidopsis thaliana(sp|q9sr79|ppa16_arath : 421.0)			-0.587314	-0.587314	1	1	1			-0.312755	1.48738	0.392755	0.000260306	0.00572057	***	K7K9H6	0.0352261	0.00644988	0.0351279	-0.009358
K7KC62|K7KC62_SOYBN;C6T828|C6T828_SOYBN	K7KC62		Enzyme classification	Enzyme classification.EC_1 oxidoreductases.EC_1.1 oxidoreductase acting on CH-OH group of donor(50.1.1 : 429.2) &(+)-neomenthol dehydrogenase OS=Arabidopsis thaliana(sp|q9m2e2|sdr1_arath : 348.0)(original description: Uncharacterized protein OS=Glycine max OX=3847 GN=100801677 PE=3 SV=1)			0.907992	-0.78537	3.56794	0.000113087	0.0235787	***		0.819378	-0.942	4.50319	0.000158677	0.004486	***	K7KC62	-0.0384309	-0.0565309	0.0608226	-0.0525259
K7KN83|K7KN83_SOYBN;I1MV73|I1MV73_SOYBN;I1MV72|I1MV72_SOYBN;C6TNL8|C6TNL8_SOYBN	K7KN83		Cell wall	beta-like-type expansin(original description: Uncharacterized protein OS=Glycine max OX=3847 GN=100783697 PE=3 SV=1)		anatomical structure morphogenesis(GO:0009653)	-0.5	-0.5	1	1	1			-0.5	1.5	0.461754	4.08863e-10	3.40992e-07	***	K7KN83	0.0228939	0.0101459	0.0221321	-0.00966671
K7KP67|K7KP67_SOYBN;R9ZUE6|R9ZUE6_GLYCA;R9ZTT1|R9ZTT1_9FABA;R9ZT96|R9ZT96_9FABA;R9ZST5|R9ZST5_9FABA;R9ZRI7|R9ZRI7_9FABA;R9ZQG3|R9ZQG3_GLYTO;R9ZQB3|R9ZQB3_9FABA;K7KDA5|K7KDA5_SOYBN	K7KP67		Photosynthesis	component PsbH of PS-II complex(original description: Uncharacterized protein OS=Glycine max OX=3847 GN=GLYMA_05G092100 PE=4 SV=1)			0.841942	-0.484521	1.52033	0.0457711	0.524705	*		0.819412	-1.17683	2.07501	0.00619093	0.0410585	**	K7KP67	-0.0198867	-0.0215222	0.00795135	-0.0119146
K7L505|K7L505_SOYBN	K7L505	X	not assigned	no hits &(original description: Uncharacterized protein OS=Glycine max OX=3847 GN=102660092 PE=3 SV=1)			-0.576449	-0.337559	0.8	0.761677	1			-0.576449	1.49046	0.316152	3.83733e-05	0.00168439	***	K7L505	0.0306547	0.0226731	0.0170324	-0.0490148
K7L7J7|K7L7J7_SOYBN;A7LCD6|A7LCD6_SOYBN	K7L7J7		Enzyme classification	Enzyme classification.EC_1 oxidoreductases.EC_1.13 oxidoreductase acting on single donor with incorporation of molecular oxygen(oxygenase)(50.1.12 : 1432.1) & Linoleate 9S-lipoxygenase OS=Lens culinaris(sp|p38414|lox1_lencu : 1402.0)(original description: Lipoxygenase OS=Glycine max OX=3847 GN=GLYMA_08G189600 PE=3 SV=1)			-0.868567	-0.74419	0.655626	0.986858	1			0.364067	1.24869	0.624212	0.189461	0.445099		K7L7J7	0.0700071	-0.0360063	0.024011	-0.00794211
K7LA75|K7LA75_SOYBN;K7LA74|K7LA74_SOYBN;I1N0K3|I1N0K3_SOYBN;C6SVS1|C6SVS1_SOYBN	K7LA75		not assigned	no hits &(original description: Uncharacterized protein OS=Glycine max OX=3847 GN=100795224 PE=4 SV=1)			-0.734685	0.21431	0.481711	0.309275	1			-0.807265	1.32764	0.274914	0.0129287	0.0707052	*	K7LA75	0.0340657	0.054582	-0.0254137	-0.0356217
K7LI79|K7LI79_SOYBN;C6SX58|C6SX58_SOYBN	K7LI79		Photosynthesis	component PsbTn of PS-II complex(original description: Uncharacterized protein OS=Glycine max OX=3847 GN=GLYMA_10G089500 PE=4 SV=1)			0.890279	0.0291197	1.33455	0.289391	1			0.484734	-1.40413	2.65566	0.0128511	0.0707052	*	K7LI79	-0.0329866	-0.0146775	-0.0100571	-0.0120326
K7LI86|K7LI86_SOYBN;K7LI85|K7LI85_SOYBN	K7LI86		Polyamine metabolism	diamine oxidase(original description: Amine oxidase OS=Glycine max OX=3847 GN=100804651 PE=3 SV=1)			-0.246379	-0.268904	1.00951	0.999977	1			-0.911595	1.42688	0.424597	0.0139836	0.0741587	*	K7LI86	0.0154854	0.0239114	0.0242632	-0.0338329
K7LIK2|K7LIK2_SOYBN;K7LIK3|K7LIK3_SOYBN;A0A0R0GUZ3|A0A0R0GUZ3_SOYBN	K7LIK2		Protein degradation	serine carboxypeptidase(original description: Carboxypeptidase OS=Glycine max OX=3847 GN=100792645 PE=3 SV=1)	carboxypeptidase activity(GO:0004180);serine-type carboxypeptidase activity(GO:0004185);peptidase activity(GO:0008233);hydrolase activity(GO:0016787)	proteolysis(GO:0006508)	-0.72985	-0.72985	1	1	1			0.0705802	1.38912	0.560692	0.0528137	0.182257		K7LIK2	0.0368312	-0.00796902	0.032105	-0.0151641
K7LNG5|K7LNG5_SOYBN;C6TNS6|C6TNS6_SOYBN;O48601|O48601_SOYBN;I1J8T0|I1J8T0_SOYBN	K7LNG5		Secondary metabolism	isoflavone reductase(original description: Uncharacterized protein OS=Glycine max OX=3847 GN=100781863 PE=4 SV=1)	oxidoreductase activity(GO:0016491)	lignan biosynthetic process(GO:0009807)	-0.700714	-0.626301	0.859462	0.99938	1			1.44972	-0.122707	2.52207	0.156531	0.392033		K7LNG5	0.0237404	-0.079703	-0.0343261	0.01911
K7LQS7|K7LQS7_SOYBN	K7LQS7	X	not assigned	no hits &(original description: Uncharacterized protein OS=Glycine max OX=3847 GN=100789683 PE=4 SV=1)			0.311065	-0.516447	1.33612	0.365284	1			1.24624	-1.04086	2.18043	0.00525607	0.0374663	**	K7LQS7	-0.0163098	-0.0261965	-0.00113553	-0.0181782
K7LSL2|K7LSL2_SOYBN;I1LIL1|I1LIL1_SOYBN;C6T7W2|C6T7W2_SOYBN;C6T708|C6T708_SOYBN	K7LSL2		Coenzyme metabolism	porphobilinogen deaminase(original description: Uncharacterized protein OS=Glycine max OX=3847 GN=GLYMA_12G021100 PE=3 SV=1)			0.793487	-0.556252	1.75019	0.0242621	0.374714	*		0.889555	-1.12679	2.64109	0.00281117	0.0238599	**	K7LSL2	-0.024986	-0.0313936	0.0133587	0.00838553
K7M3N7|K7M3N7_SOYBN;C6TJN6|C6TJN6_SOYBN;A0A0R0GY69|A0A0R0GY69_SOYBN;K7M951|K7M951_SOYBN;I1MCY7|I1MCY7_SOYBN	K7M3N7		not assigned	(original description: Uncharacterized protein OS=Glycine max OX=3847 GN=100787621 PE=4 SV=1) & Protein FLX-like 3 OS=Arabidopsis thaliana(sp|q9c717|flxl3_arath : 210.0)			-0.852182	-0.176209	0.637517	0.483581	1			-0.411532	1.43992	0.468121	0.0148002	0.0764293	*	K7M3N7	0.0340298	0.00671849	0.00336393	0.0748945
K7M9X3|K7M9X3_SOYBN	K7M9X3	X	not assigned	(original description: Uncharacterized protein OS=Glycine max OX=3847 GN=100807250 PE=3 SV=1) & Basic form of pathogenesis-related protein 1 OS=Nicotiana tabacum(sp|p11670|prb1_tobac : 201.0)			-0.808951	-0.76275	0.368192	0.998987	1			1.3	0.271706	1.92841	0.064257	0.21182		K7M9X3	0.122005	-0.151963	-0.0443596	0.0358954
K7MFW5|K7MFW5_SOYBN	K7MFW5	X	not assigned	(original description: Uncharacterized protein OS=Glycine max OX=3847 GN=GLYMA_16G082100 PE=4 SV=1) & Probable aldo-keto reductase 1 OS=Glycine max(sp|c6tbn2|akr1_soybn : 100.0)			-0.932397	-0.56421	0.829229	0.941402	1			0.159922	1.33669	0.709937	0.386919	0.725963		K7MFW5	0.0289686	-0.0077177	0.00809995	0.0495776
K7MLT6|K7MLT6_SOYBN	K7MLT6	X	not assigned	no hits &(original description: Uncharacterized protein OS=Glycine max OX=3847 GN=GLYMA_17G153500 PE=4 SV=1)			-0.610342	-0.405375	0.744644	0.976068	1			-0.478882	1.4946	0.269796	0.017713	0.086023	*	K7MLT6	0.0443414	0.0172917	0.0192041	0.00316488
K7MNZ5|K7MNZ5_SOYBN;Q96454|Q96454_SOYBN;Q96455|Q96455_SOYBN	K7MNZ5		Protein degradation	papain-type protease(original description: Uncharacterized protein OS=Glycine max OX=3847 GN=GLYMA_17G254900 PE=3 SV=1)	cysteine-type endopeptidase activity(GO:0004197);peptidase activity(GO:0008233);cysteine-type peptidase activity(GO:0008234);hydrolase activity(GO:0016787)	proteolysis(GO:0006508);proteolysis involved in protein catabolic process(GO:0051603)	-0.560195	-0.365464	0.883766	0.893909	1			-0.567751	1.49341	0.416798	0.000131993	0.00400298	***	K7MNZ5	0.0246037	0.015274	0.0148284	-0.0237888
K7MP24|K7MP24_SOYBN;I1MY38|I1MY38_SOYBN;I1MC33|I1MC33_SOYBN;I1MC32|I1MC32_SOYBN;I1MC31|I1MC31_SOYBN;I1MC34|I1MC34_SOYBN	K7MP24		External stimuli response	Hsp90 protein(original description: Uncharacterized protein OS=Glycine max OX=3847 GN=100819942 PE=3 SV=1)			-1.0909	-0.290643	0.545106	0.165678	0.934408			1.31171	0.0698262	1.58588	0.0331962	0.133425	*	K7MP24	0.0240368	-0.0354147	-0.0555995	-0.00646418
K7MP81|K7MP81_SOYBN;C6SWC4|C6SWC4_SOYBN	K7MP81		Cell wall	LTPG cuticular lipid transfer accessory factor(original description: Uncharacterized protein OS=Glycine max OX=3847 GN=GLYMA_18G005800 PE=4 SV=1)			-0.616396	-0.0851528	0.698827	0.404902	1			-0.737049	1.4386	0.33824	0.000351338	0.00649995	***	K7MP81	0.0285196	0.0248262	0.00284144	0.0201868
K7MQY6|K7MQY6_SOYBN;A0A0R0F877|A0A0R0F877_SOYBN;K7MQY8|K7MQY8_SOYBN	K7MQY6		not assigned	(original description: Uncharacterized protein OS=Glycine max OX=3847 GN=100794040 PE=4 SV=1) & Acylamino-acid-releasing enzyme OS=Arabidopsis thaliana(sp|q84lm4|aare_arath : 92.8)			-0.744659	-0.503429	0.761278	0.937617	1			-0.216546	1.46463	0.435575	0.0155625	0.0784239	*	K7MQY6	0.0396106	-0.000770057	0.0126333	-0.00708614
K7MTR6|K7MTR6_SOYBN;I1L738|I1L738_SOYBN;C6TJ75|C6TJ75_SOYBN;Q9S9H5|Q9S9H5_SOYBN	K7MTR6		not assigned	(original description: Peroxidase OS=Glycine max OX=3847 GN=100800219 PE=3 SV=1) & Cationic peroxidase 1 OS=Arachis hypogaea(sp|p22195|per1_arahy : 422.0)			-0.867278	-0.864761	0.992737	1	1			0.870332	0.861707	1.00416	0.999996	1		K7MTR6	0.0617945	-0.0722313	0.0207776	0.0177199
K7MVK8|K7MVK8_SOYBN;C6THV3|C6THV3_SOYBN;K7MVK9|K7MVK9_SOYBN	K7MVK8		Enzyme classification	Enzyme classification.EC_5 isomerases.EC_5.4 intramolecular transferase(50.5.4 : 327.5) & Carboxyvinyl-carboxyphosphonate phosphorylmutase, chloroplastic OS=Arabidopsis thaliana(sp|o49290|cppm_arath : 197.0)(original description: Uncharacterized protein OS=Glycine max OX=3847 GN=GLYMA_18G299700 PE=4 SV=1)	catalytic activity(GO:0003824);isocitrate lyase activity(GO:0004451)		1.0843	0.489809	1.19878	0.829441	1			-1.20268	-0.371426	0.60964	0.696142	1		K7MVK8	-0.0117467	0.0363408	0.0408257	0.0800032
K7MYN2|K7MYN2_SOYBN;C6T703|C6T703_SOYBN;I1N9L7|I1N9L7_SOYBN;Q1ERH0|Q1ERH0_SOYBN	K7MYN2		Amino acid metabolism	alpha subunit of tryptophan synthase complex(original description: Uncharacterized protein OS=Glycine max OX=3847 GN=732610 PE=3 SV=1)			-0.0879243	-1.0919	1.63537	0.547234	1			1.33289	-0.153073	1.58991	0.297097	0.611046		K7MYN2	0.0115664	-0.0413492	0.022501	0.0106332
K7MZ77|K7MZ77_SOYBN	K7MZ77	X	Protein biosynthesis	component RPP2 of LSU proteome component(original description: Uncharacterized protein OS=Glycine max OX=3847 GN=100787024 PE=3 SV=1)			-0.687728	-1.01935	1.18037	0.951387	1			0.97781	0.729271	1.06928	0.98266	1		K7MZ77	0.0186606	-0.0289807	0.0127566	0.0124072
K7MZJ1|K7MZJ1_SOYBN;K7MZJ0|K7MZJ0_SOYBN;K7KGC8|K7KGC8_SOYBN;K7KGC7|K7KGC7_SOYBN	K7MZJ1		Carbohydrate metabolism	sucrose synthase(original description: Sucrose synthase OS=Glycine max OX=3847 GN=100802045 PE=3 SV=1)			-0.590583	-0.305198	0.711324	0.89576	1			-0.590583	1.48636	0.252941	0.00308147	0.0256995	**	K7MZJ1	0.0386436	0.0233306	0.0224388	0.00728974
O04720|O04720_SOYBN;C6TMK3|C6TMK3_SOYBN	O04720		not assigned	(original description: Cysteine proteinase inhibitor OS=Glycine max OX=3847 GN=547777 PE=2 SV=1) & Cysteine proteinase inhibitor 12 OS=Oryza sativa subsp. japonica(sp|q0jnr2|cyt12_orysj : 280.0)			-0.309724	-0.212388	0.952578	0.996154	1			-0.905705	1.42782	0.368083	0.00254384	0.0225698	**	O04720	0.0203603	0.0231607	0.0281475	0.0371829
P93167|P93167_SOYBN;I1MBC5|I1MBC5_SOYBN;I1JHE4|I1JHE4_SOYBN;I1JHE5|I1JHE5_SOYBN;K7KA72|K7KA72_SOYBN	P93167		Amino acid metabolism	glutamine-dependent asparagine synthetase(original description: Asparagine synthetase 2 OS=Glycine max OX=3847 GN=AS2 PE=2 SV=1)			-0.5	1.5	0.396146	5.44382e-05	0.0181606	***		-0.5	-0.5	1	1	1		P93167	-0.00740862	0.0269104	-0.0697994	0.0019943
Q2MJR4|Q2MJR4_SOYBN;I1K4L3|I1K4L3_SOYBN;Q2MJR3|Q2MJR3_SOYBN;I1KT50|I1KT50_SOYBN;I1K4L4|I1K4L4_SOYBN;Q94C02|Q94C02_SOYBN;A1Z0H8|A1Z0H8_SOYBN;I1KT48|I1KT48_SOYBN;I1K4L6|I1K4L6_SOYBN;A0A0R0JXF4|A0A0R0JXF4_SOYBN;Q94KU3|Q94KU3_SOYBN;I1W6R5|I1W6R5_SOYBN;I1W6R4|I1W6R4_SOYBN;I1W6R1|I1W6R1_SOYBN	Q2MJR4		Carbohydrate metabolism	myo-inositol-1-phosphate synthase(original description: Myo-inositol-1-phosphate synthase OS=Glycine max OX=3847 GN=MIPS3 PE=4 SV=1)			0.562722	1.06265	0.820783	0.60201	1			-0.471202	-1.15417	2.19259	0.417793	0.766334		Q2MJR4	-0.0487448	0.0119017	-0.0537679	0.0475184
Q2TUW1|Q2TUW1_SOYBN;C6T3F7|C6T3F7_SOYBN	Q2TUW1		not assigned	no hits &(original description: Abscisic stress ripening-like protein OS=Glycine max OX=3847 GN=732594 PE=2 SV=1)			-0.549329	-0.372125	0.612445	0.964992	1			-0.572525	1.49398	0.110546	0.00184662	0.0184462	**	Q2TUW1	0.0583759	0.0445148	0.0255608	0.00869455
Q38IX0|Q38IX0_SOYBN;I1K7A9|I1K7A9_SOYBN;I1K7A7|I1K7A7_SOYBN;C6TG31|C6TG31_SOYBN;I1K7A8|I1K7A8_SOYBN;A0A0R0L723|A0A0R0L723_SOYBN;K7K1X1|K7K1X1_SOYBN	Q38IX0		Photosynthesis	glyceraldehyde 3-phosphate dehydrogenase(original description: Glyceraldehyde-3-phosphate dehydrogenase OS=Glycine max OX=3847 PE=2 SV=1)			1.09546	0.107585	1.45256	0.0841773	0.691664			0.128109	-1.33116	2.96102	0.0162137	0.0809713	*	Q38IX0	-0.0415828	-0.013689	-0.00311237	0.0387371
Q39807|Q39807_SOYBN;K7MGG1|K7MGG1_SOYBN;K7L950|K7L950_SOYBN;K7L949|K7L949_SOYBN	Q39807		not assigned	no hits &(original description: Protease inhibitor OS=Glycine max OX=3847 PE=2 SV=1)			-0.662437	0.0807478	0.541575	0.0418604	0.509569	*		-0.801281	1.38297	0.252837	1.90382e-05	0.00105852	***	Q39807	0.0320329	0.045003	-0.0123795	-0.00945426
Q42780|Q42780_SOYBN;I1KUQ6|I1KUQ6_SOYBN	Q42780		Enzyme classification	Linoleate 9S-lipoxygenase-4 OS=Glycine max(sp|p38417|lox4_soybn : 1510.0) & Enzyme classification.EC_1 oxidoreductases.EC_1.13 oxidoreductase acting on single donor with incorporation of molecular oxygen(oxygenase)(50.1.12 : 1399.6)(original description: Lipoxygenase OS=Glycine max OX=3847 GN=lox7 PE=2 SV=1)			-0.675856	-0.981211	1.30792	0.953118	1			0.506425	1.15064	0.793753	0.746604	1		Q42780	0.0303244	-0.023634	0.0250434	-0.0246915
Q42785|Q42785_SOYBN	Q42785	X	not assigned	(original description: Nonsymbiotic hemoglobin OS=Glycine max OX=3847 GN=GLYMA_11G121800 PE=2 SV=1) & Non-symbiotic hemoglobin 1 OS=Medicago sativa(sp|q9fvl0|hbl1_medsa : 254.0)	oxygen carrier activity(GO:0005344);oxygen binding(GO:0019825);heme binding(GO:0020037);metal ion binding(GO:0046872)	oxygen transport(GO:0015671)	-0.438858	1.49862	0.0853053	0.0151936	0.291298	*		-0.52988	-0.52988	1	1	1		Q42785	-0.0212308	0.0623583	-0.13824	0.274007
Q43453|Q43453_SOYBN	Q43453	X	not assigned	(original description: G.max mRNA from stress-induced gene(H4) OS=Glycine max OX=3847 GN=547916 PE=2 SV=1) & Stress-induced protein SAM22 OS=Glycine max(sp|p26987|sam22_soybn : 227.0)	protein phosphatase inhibitor activity(GO:0004864);abscisic acid binding(GO:0010427);signaling receptor activity(GO:0038023)	defense response(GO:0006952);response to biotic stimulus(GO:0009607);abscisic acid-activated signaling pathway(GO:0009738)	-0.852231	-0.690766	0.525951	0.99208	1			0.220987	1.32201	0.532153	0.343804	0.672329		Q43453	0.074913	-0.0491901	-0.0239479	-0.0154691
Q53B72|Q53B72_SOYBN;I1KB79|I1KB79_SOYBN;I1KB78|I1KB78_SOYBN;C6T391|C6T391_SOYBN;A0A068JF10|A0A068JF10_SOYBN	Q53B72		not assigned	(original description: Chalcone-flavonone isomerase family protein OS=Glycine max OX=3847 GN=732547 PE=2 SV=1) & Probable chalcone--flavonone isomerase 3 OS=Arabidopsis thaliana(sp|q8vzw3|cfi3_arath : 200.0)			-0.895818	0.00514781	0.392976	0.288956	1			-0.503569	1.39424	0.339508	0.0164809	0.0814625	*	Q53B72	0.0412842	0.0413535	-0.0360537	-0.0466326
Q588Z3|Q588Z3_SOYBN;Q42795|Q42795_SOYBN;Q588Z5|Q588Z5_SOYBN;Q588Z4|Q588Z4_SOYBN;Q45UE7|Q45UE7_SOYBN;I1LRU3|I1LRU3_SOYBN;Q4U3W3|Q4U3W3_SOYBN;A0A368UHB1|A0A368UHB1_SOYBN;I1LU91|I1LU91_SOYBN;A0A0R0GWB3|A0A0R0GWB3_SOYBN;K7LVY9|K7LVY9_SOYBN	Q588Z3		Carbohydrate metabolism	beta amylase(original description: Beta-amylase OS=Glycine max OX=3847 GN=Gm-BamyDam PE=2 SV=1)			0.0302717	1.25372	0.662993	0.107692	0.771792			-1.19106	-0.0929303	0.519141	0.20888	0.47403		Q588Z3	-0.00664309	0.046166	-0.0136804	-0.0135805
Q6LEG8|Q6LEG8_SOYBN;C6TIR2|C6TIR2_SOYBN;I1N8I7|I1N8I7_SOYBN;C6T4C0|C6T4C0_SOYBN;Q940X5|Q940X5_SOYBN;K7LX92|K7LX92_SOYBN;A0A0R0EIV3|A0A0R0EIV3_SOYBN	Q6LEG8		not assigned	(original description: Calmodulin OS=Glycine max OX=3847 GN=SCaM-1 PE=1 SV=1) & Calmodulin-related protein OS=Petunia hybrida(sp|p27164|calm3_pethy : 246.0)			-1.16884	-0.0117884	0.488338	0.124415	0.826791			-0.0940583	1.27469	0.614203	0.0855949	0.26101		Q6LEG8	0.0329211	-0.00223882	-0.0288843	0.0211557
Q6VEV1|Q6VEV1_SOYBN;I1K759|I1K759_SOYBN;C6SW17|C6SW17_SOYBN;I1K758|I1K758_SOYBN;C6TBE7|C6TBE7_SOYBN	Q6VEV1		Protein biosynthesis	RPS25 component of SSU proteome(original description: 40S ribosomal protein S25(Fragment) OS=Glycine max OX=3847 PE=2 SV=1)			-0.908893	-0.545685	0.796017	0.887956	1			0.0876628	1.36692	0.653617	0.147539	0.378608		Q6VEV1	0.0275947	-0.00628811	-0.00531683	-0.00709944
Q70EL8|Q70EL8_SOYBN;Q39876|Q39876_SOYBN;Q39805|Q39805_SOYBN;K7LEQ5|K7LEQ5_SOYBN;Q70EM0|Q70EM0_SOYBN;Q5K3Q9|Q5K3Q9_SOYBN;I2E8L4|I2E8L4_SOYBN;I2E8L0|I2E8L0_SOYBN	Q70EL8		not assigned	no hits &(original description: Dehydrin OS=Glycine max OX=3847 GN=lea-D-11 PE=4 SV=1)			-0.604583	-0.267837	0.0885333	0.854093	1			-0.608344	1.48076	0.0136671	0.00373451	0.0292142	**	Q70EL8	0.106916	0.143915	-0.0659515	-0.008347
Q8GV25|Q8GV25_SOYBN	Q8GV25	X	Nucleotide metabolism	nucleoside diphosphate kinase(original description: Nucleoside diphosphate kinase OS=Glycine max OX=3847 PE=2 SV=1)			-0.959259	-0.422982	0.61669	0.723626	1			0.00351091	1.37873	0.570349	0.115116	0.322171		Q8GV25	0.0395206	-0.00071974	-0.030651	-0.0396541
Q94FX0|Q94FX0_SOYBN;I1KDF1|I1KDF1_SOYBN;C6THA4|C6THA4_SOYBN;I1KDF2|I1KDF2_SOYBN	Q94FX0		Coenzyme metabolism	heme oxygenase(original description: Heme oxygenase 3(Fragment) OS=Glycine max OX=3847 GN=HO3 PE=2 SV=1)			1.07509	0.353152	1.24323	0.755752	1			-0.122716	-1.30553	1.9033	0.465299	0.825658		Q94FX0	-0.0348971	-0.00230688	-0.00495107	0.0415766
Q9FQD4|Q9FQD4_SOYBN;C6SVZ7|C6SVZ7_SOYBN;C6TD55|C6TD55_SOYBN;K7KBB0|K7KBB0_SOYBN	Q9FQD4		Secondary metabolism_Protein modification	glutathione S-transferase(original description: Glutathione S-transferase GST 24 OS=Glycine max OX=3847 GN=547951 PE=2 SV=1)	glutathione transferase activity(GO:0004364);transferase activity(GO:0016740);glutathione binding(GO:0043295)	glutathione metabolic process(GO:0006749);response to chemical(GO:0042221)	-0.533013	-0.46409	0.640602	0.998483	1			-0.5023	1.4994	0.07125	0.00615384	0.0410584	**	Q9FQD4	0.0813982	0.0342416	0.0553362	-0.0162419
Q9FUJ5|Q9FUJ5_SOYBN;Q39832|Q39832_SOYBN;C6T1Y2|C6T1Y2_SOYBN;C6SVL2|C6SVL2_SOYBN;Q9FUJ4|Q9FUJ4_SOYBN;I1N6Q4|I1N6Q4_SOYBN;A0A0R0EST5|A0A0R0EST5_SOYBN;A0A0R0F5X7|A0A0R0F5X7_SOYBN	Q9FUJ5		Photosynthesis	small subunit of ribulose-1,5-bisphosphat carboxylase/oxygenase dimer(original description: Ribulose bisphosphate carboxylase small chain OS=Glycine max OX=3847 PE=2 SV=1)			1.18879	0.245325	1.35475	0.00419624	0.162775	**		-0.217931	-1.21618	1.83324	0.00486457	0.0358525	**	Q9FUJ5	-0.0330397	0.0017995	0.00217331	0.000539107
Q9LKY8|Q9LKY8_SOYBN	Q9LKY8	X	not assigned	(original description: Proline-rich protein OS=Glycine max OX=3847 GN=547594 PE=2 SV=1) & araport11 Bifunctional inhibitor/lipid-transfer protein/seed storage 2S albumin superfamily protein(at2g45180.1 : 97.4)			-0.874634	-0.857358	0.98702	0.999982	1			0.871233	0.860759	1.00344	0.999997	1		Q9LKY8	0.0316978	-0.0366072	0.0223993	0.0549251
Q9S7N8|Q9S7N8_SOYBN;I1K2B4|I1K2B4_SOYBN	Q9S7N8		not assigned	no hits &(original description: Seed maturation protein PM21 OS=Glycine max OX=3847 GN=PM21 PE=2 SV=1)			-0.57585	-0.314101	0.251878	0.676249	1			-0.597553	1.4875	0.0308725	2.13598e-05	0.00114929	***	Q9S7N8	0.0838096	0.0880424	-0.00215956	-0.0523049
Q9SDZ0|Q9SDZ0_SOYBN;C6TET4|C6TET4_SOYBN;C6TB98|C6TB98_SOYBN;K7KSG5|K7KSG5_SOYBN;A0A068JFC7|A0A068JFC7_SOYBN;A0A068JFE9|A0A068JFE9_SOYBN	Q9SDZ0		Enzyme classification	Enzyme classification.EC_1 oxidoreductases.EC_1.3 oxidoreductase acting on CH-CH group of donor(50.1.3 : 580.9) & Isoflavone reductase homolog PCBER OS=Populus trichocarpa(sp|b9hrl7|pcber_poptr : 504.0)(original description: Isoflavone reductase homolog 2 OS=Glycine max OX=3847 GN=IFR2 PE=2 SV=1)			0.628241	0.381823	1.06637	0.98209	1			-1.4923	0.482239	0.482214	0.0792692	0.247605		Q9SDZ0	-0.000607241	0.0334478	0.0213976	-3.2259e-05
Q9XE94|Q9XE94_SOYBN;A0A0R4J365|A0A0R4J365_SOYBN;A0A0R0FAD6|A0A0R0FAD6_SOYBN	Q9XE94		Coenzyme metabolism	geranylgeranyl reductase ChlP(original description: Geranylgeranyl hydrogenase OS=Glycine max OX=3847 GN=Ggh PE=4 SV=2)			0.903184	-0.490839	2.33944	0.0369352	0.47758	*		0.757758	-1.1701	6.33314	0.00832592	0.0507027	**	Q9XE94	-0.053095	-0.0446056	-0.000141651	-0.0031767
R9ZR16|R9ZR16_9FABA	R9ZR16	X	Photosynthesis	large subunit of ribulose-1,5-bisphosphat carboxylase/oxygenase dimer(original description: Ribulose bisphosphate carboxylase large chain OS=Glycine falcata OX=45690 GN=rbcL PE=3 SV=1)			0.70927	0.868849	0.949011	0.98243	1			-0.290658	-1.28746	2.02407	0.207993	0.473122		R9ZR16	-0.0377289	0.00635627	-0.0271149	0.00595219
R9ZS06|R9ZS06_9FABA	R9ZS06	X	Photosynthesis	large subunit of ribulose-1,5-bisphosphat carboxylase/oxygenase dimer(original description: Ribulose bisphosphate carboxylase large chain OS=Glycine cyrtoloba OX=45689 GN=rbcL PE=3 SV=1)			0.848475	0.801136	1.01972	0.99942	1			-0.452204	-1.19741	2.8557	0.379513	0.716094		R9ZS06	-0.0698646	0.00944347	-0.0408159	0.0240203
R9ZSJ0|R9ZSJ0_9FABA;R9ZQ59|R9ZQ59_9FABA;K7LWI3|K7LWI3_SOYBN;R9ZUS7|R9ZUS7_9FABA;R9ZTC3|R9ZTC3_GLYTO;R9ZT44|R9ZT44_9FABA;R9ZQW7|R9ZQW7_9FABA;R9ZQV4|R9ZQV4_GLYCA;K7MGQ3|K7MGQ3_SOYBN	R9ZSJ0		Photosynthesis	subunit b of membrane CF0 subcomplex of ATP synthase complex(original description: ATP synthase subunit b, chloroplastic OS=Glycine stenophita OX=96944 GN=atpF PE=3 SV=1)			0.153088	-0.307833	1.17658	0.643821	1			1.27525	-1.12051	2.33278	0.000642193	0.00965025	***	R9ZSJ0	-0.0145323	-0.0266643	-0.00946825	0.00728215
R9ZU58|R9ZU58_9FABA;R9ZT28|R9ZT28_9FABA;R9ZSJ3|R9ZSJ3_GLYCA;R9ZRU6|R9ZRU6_9FABA;R9ZRI9|R9ZRI9_GLYTO;R9ZRB5|R9ZRB5_9FABA;R9ZRA8|R9ZRA8_9FABA	R9ZU58		Photosynthesis	beta component PsbF of PS-II cytochrome b559 heterodimer(original description: Cytochrome b559 subunit beta OS=Glycine stenophita OX=96944 GN=psbF PE=3 SV=1)			1.36268	0.0964784	1.74513	0.154264	0.904352			-0.543549	-0.915612	1.5414	0.920566	1		R9ZU58	-0.041537	0.0176097	0.0233357	-0.02416
R9ZUM0|R9ZUM0_9FABA;R9ZTF1|R9ZTF1_9FABA;R9ZSY2|R9ZSY2_9FABA;R9ZSB1|R9ZSB1_GLYTO;R9ZQN4|R9ZQN4_9FABA;R9ZQL7|R9ZQL7_GLYCA;R9ZPQ4|R9ZPQ4_9FABA;K7LWI6|K7LWI6_SOYBN;A0A0R0G5G5|A0A0R0G5G5_SOYBN	R9ZUM0		Photosynthesis	alpha component PsbE of PS-II cytochrome b559 heterodimer(original description: Cytochrome b559 subunit alpha OS=Glycine dolichocarpa OX=82538 GN=psbE PE=3 SV=1)			-0.683864	-0.499114	0.919741	0.953414	1			1.48129	-0.298314	1.71107	0.00359468	0.0287248	**	R9ZUM0	0.00501352	-0.0294825	-0.0205183	-0.022892
R9ZUU9|R9ZUU9_9FABA;R9ZT71|R9ZT71_9FABA;R9ZSL6|R9ZSL6_9FABA;R9ZS35|R9ZS35_GLYTO;R9ZQY9|R9ZQY9_9FABA;R9ZQY5|R9ZQY5_GLYCA;R9ZQ83|R9ZQ83_9FABA	R9ZUU9		Photosynthesis	apocytochrome b component PetB of cytochrome b6/f complex(original description: Cytochrome b6 OS=Glycine falcata OX=45690 GN=petB PE=3 SV=1) &			1.34251	0.167709	1.66442	0.246259	1			-0.875872	-0.634345	0.75	0.980326	1		R9ZUU9	-0.0352938	0.0373711	0.0489133	-0.0547442
R9ZV42|R9ZV42_GLYTO;R9ZU40|R9ZU40_9FABA;R9ZT12|R9ZT12_9FABA;R9ZSF8|R9ZSF8_GLYCA;R9ZRR5|R9ZRR5_9FABA;R9ZR92|R9ZR92_9FABA;R9ZR90|R9ZR90_9FABA	R9ZV42		Photosynthesis	apoprotein PsaA of PS-I complex(original description: Photosystem I P700 chlorophyll a apoprotein A1 OS=Glycine tomentella OX=44015 GN=psaA PE=3 SV=1) &			-0.967494	-0.579833	0.709039	0.78253	1			1.28876	0.258571	1.47457	0.151799	0.383847		R9ZV42	0.0224369	-0.0417667	-0.0355132	-0.0144096
