# Supplementary material for: Rhizobium symbiosis improves amino acid and secondary metabolite biosynthesis of tungsten-stressed soybean (Glycine max)
Source: Front Plant Sci. 2024 Apr 2;15:1355136. doi: 10.3389/fpls.2024.1355136 (PMC11020092; doi:10.3389/fpls.2024.1355136)
Supplement: Supplementary file 1 [file DataSheet_1.zip › SI/SI_Table_6.xlsx]

## Sheet: SI TABLE 6
SI TABLE 6 | List of significantly changed root proteins between control and tungsten (0.5 mM W, supplied as sodium tungstate) of soybean (Glycine max cv Primus) grown semi-hydroponically without (Control) or with 0.5 mM tungsten in the nutrient solution and two different nitrogen supply regimes (N fix: inoculated with B. japonicum, week 1&2 0.25mM KNO3 & week 3-5 zero N; N fed: week 1–5 10mM KNO…
Root Proteins							N fed							N fix
		proteotypic peptide	Mercator categories	Annotation (UniprotKB/Uniref100)	GO terms (molecular function)	GO terms (biological process)	ztrans LFQ int.							ztrans LFQ int.							loadings PC1	loadings PC2	loadings PC3	loadings PC4
Proteingroup IDs	Majority Protein ID						Ctrl.	W	ratio	p-val.	BH	sig.		Ctrl.	W	ratio	p-val.	BH	sig.	Majority Protein ID
A0A0R4J5Z8|A0A0R4J5Z8_SOYBN;I1MW49|I1MW49_SOYBN;K7KNT9|K7KNT9_SOYBN;A0A0R0FQE0|A0A0R0FQE0_SOYBN;A0A0R0FR64|A0A0R0FR64_SOYBN;K7MME4|K7MME4_SOYBN	A0A0R4J5Z8		Amino acid metabolism	cobalamine-independent methionine synthase(original description: Uncharacterized protein OS=Glycine max OX=3847 GN=GLYMA_19G114500 PE=3 SV=1)	5-methyltetrahydropteroyltriglutamate-homocysteine S-methyltransferase activity(GO:0003871);methyltransferase activity(GO:0008168);S-methyltransferase activity(GO:0008172);zinc ion binding(GO:0008270);methionine synthase activity(GO:0008705);transferase activity(GO:0016740);metal ion binding(GO:0046872)	amino acid biosynthetic process(GO:0008652);methionine biosynthetic process(GO:0009086);methylation(GO:0032259)	1.14504	-1.28008	3.47631	0.0168518	0.0631712	*		-0.0759545	0.210987	0.883848	0.977109	1		A0A0R4J5Z8	-0.0140211	0.0290732	0.0424816	-0.0243055
A0A0R0HQB8|A0A0R0HQB8_SOYBN;G0T426|G0T426_SOYBN;K7MZ83|K7MZ83_SOYBN;K7KG04|K7KG04_SOYBN	A0A0R0HQB8		not assigned	(original description: Purple acid phosphatase OS=Glycine max OX=3847 GN=GLYMA_10G071000 PE=3 SV=1) & Purple acid phosphatase 22 OS=Arabidopsis thaliana(sp|q8s340|ppa22_arath : 555.0)	acid phosphatase activity(GO:0003993);hydrolase activity(GO:0016787);metal ion binding(GO:0046872)	not assigned	1.24319	-0.752236	3.45426	0.0226	0.0784026	*		0.374236	-0.865193	2.77038	0.244138	0.40519		A0A0R0HQB8	-0.0323862	0.00790808	0.0275248	0.020047
A0A368UIN5|A0A368UIN5_SOYBN;O49855|O49855_SOYBN;C6TLU8|C6TLU8_SOYBN;I1KGH7|I1KGH7_SOYBN	A0A368UIN5		not assigned	(original description: Uncharacterized protein OS=Glycine max OX=3847 GN=GLYMA_08G200200 PE=4 SV=1) & Stem 28 kDa glycoprotein OS=Glycine max(sp|p15490|vspa_soybn : 268.0)	acid phosphatase activity(GO:0003993);nutrient reservoir activity(GO:0045735)	not assigned	-0.999823	-0.629977	0.81805	0.948871	1			1.18595	0.443848	1.23889	0.756753	0.946746		A0A368UIN5	0.000876212	0.028143	-0.0154915	0.00596411
C6SZE2|C6SZE2_SOYBN	C6SZE2	X	Lipid metabolism	acyl carrier protein(mtACP)(original description: Acyl carrier protein OS=Glycine max OX=3847 GN=100818873 PE=2 SV=1)	acyl binding(GO:0000035);acyl carrier activity(GO:0000036)	fatty acid biosynthetic process(GO:0006633)	0.556093	-0.334582	1.35366	0.476967	0.79225			1.01935	-1.24086	2.40195	0.0223223	0.0615808	*	C6SZE2	-0.0153699	-0.00722646	-0.0135321	-0.00984615
I1JRI3|I1JRI3_SOYBN;C6T456|C6T456_SOYBN;C6TGL5|C6TGL5_SOYBN;C6SZB8|C6SZB8_SOYBN	I1JRI3		Lipid metabolism	acyl carrier protein(ptACP)(original description: Uncharacterized protein OS=Glycine max OX=3847 GN=GLYMA_03G242600 PE=4 SV=1)	acyl carrier activity(GO:0000036)	fatty acid biosynthetic process(GO:0006633)	0.387905	0.391987	0.998716	1	1			0.703617	-1.48351	2.67845	0.0143253	0.0439366	*	I1JRI3	-0.0124442	-0.021392	-0.0182284	0.0231765
A0A0R0FND9|A0A0R0FND9_SOYBN;I1MUN1|I1MUN1_SOYBN;I1MUN0|I1MUN0_SOYBN;C6SY23|C6SY23_SOYBN;I1MUN2|I1MUN2_SOYBN;C6TKB1|C6TKB1_SOYBN;A0A0R0KXU6|A0A0R0KXU6_SOYBN;A0A0R0JMP6|A0A0R0JMP6_SOYBN	A0A0R0FND9		Nucleotide metabolism	adenylate kinase(original description: Uncharacterized protein OS=Glycine max OX=3847 GN=100814972 PE=3 SV=1)	adenylate kinase activity(GO:0004017);ATP binding(GO:0005524);kinase activity(GO:0016301);transferase activity(GO:0016740);phosphotransferase activity, phosphate group as acceptor(GO:0016776);nucleobase-containing compound kinase activity(GO:0019205)	nucleobase-containing compound metabolic process(GO:0006139);nitrogen compound metabolic process(GO:0006807);phosphorylation(GO:0016310);primary metabolic process(GO:0044238);nucleoside monophosphate phosphorylation(GO:0046940)	1.18261	-1.11372	6.09696	0.00976065	0.0425581	**		0.389049	-0.457934	1.76559	0.54588	0.750448		A0A0R0FND9	-0.0316304	0.0195715	0.0298767	-0.000746527
C6TBP8|C6TBP8_SOYBN;A0A0R4J391|A0A0R4J391_SOYBN	C6TBP8		Nucleotide metabolism	adenylate kinase(original description: Uncharacterized protein OS=Glycine max OX=3847 GN=100790268 PE=2 SV=1)	adenylate kinase activity(GO:0004017);ATP binding(GO:0005524);kinase activity(GO:0016301);transferase activity(GO:0016740);phosphotransferase activity, phosphate group as acceptor(GO:0016776);nucleobase-containing compound kinase activity(GO:0019205)	nucleobase-containing compound metabolic process(GO:0006139);nitrogen compound metabolic process(GO:0006807);phosphorylation(GO:0016310);primary metabolic process(GO:0044238);nucleoside monophosphate phosphorylation(GO:0046940)	0.660933	-1.26881	2.23299	0.00108977	0.00947226	**		0.923828	-0.315949	1.49237	0.036455	0.0906092	*	C6TBP8	-0.0144594	0.019171	0.00885246	-0.00417005
I1JL94|I1JL94_SOYBN;I1J7G7|I1J7G7_SOYBN;C6T9F4|C6T9F4_SOYBN	I1JL94		External stimuli response_stress	(original description: Uncharacterized protein OS=Glycine max OX=3847 GN=100804846 PE=4 SV=1) & BAG family molecular chaperone regulator 4 OS=Arabidopsis thaliana(sp|q8rx71|bag4_arath : 213.0)	adenyl-nucleotide exchange factor activity(GO:0000774);protein-folding chaperone binding(GO:0051087)	protein stabilization(GO:0050821)	0.492126	-0.334514	1.35039	0.142391	0.324519			1.06869	-1.2263	2.56395	0.000396161	0.00301819	***	I1JL94	-0.0165761	-0.0082639	-0.0132608	-0.0050778
I1K5U0|I1K5U0_SOYBN	I1K5U0	X	Cell wall organisation	hydroxycinnamaldehyde dehydrogenase(original description: Aldedh domain-containing protein OS=Glycine max OX=3847 GN=GLYMA_05G231900 PE=3 SV=1)	aldehyde dehydrogenase (NAD+) activity(GO:0004029);oxidoreductase activity(GO:0016491);oxidoreductase activity, acting on the aldehyde or oxo group of donors, NAD or NADP as acceptor(GO:0016620)	not assigned	0.210128	-0.617275	1.9419	0.607984	0.923418			-0.912655	1.3198	0.207089	0.0407191	0.097783	*	I1K5U0	0.007495	0.0114584	0.058393	0.00272601
I1J6Z7|I1J6Z7_SOYBN	I1J6Z7	X	Enzyme classification	NADPH-dependent aldo-keto reductase, chloroplastic OS=Arabidopsis thaliana(sp|q0pgj6|akrc9_arath : 447.0) & Enzyme classification.EC_1 oxidoreductases.EC_1.1 oxidoreductase acting on CH-OH group of donor(50.1.1 : 269.5)(original description: Uncharacterized protein OS=Glycine max OX=3847 GN=100801791 PE=4 SV=1)	alditol:NADP+ 1-oxidoreductase activity(GO:0004032);oxidoreductase activity(GO:0016491)	not assigned	-0.621189	-0.913207	1.13571	0.631242	0.943425			0.218112	1.31628	0.749353	0.00661387	0.024793	**	I1J6Z7	0.00295064	0.0246044	0.00325168	0.0016267
I1JRM5|I1JRM5_SOYBN;C6TNS5|C6TNS5_SOYBN;A0A0R0FWW7|A0A0R0FWW7_SOYBN	I1JRM5		Enzyme classification	Probable aldo-keto reductase 1 OS=Glycine max(sp|c6tbn2|akr1_soybn : 510.0) & Enzyme classification.EC_1 oxidoreductases.EC_1.1 oxidoreductase acting on CH-OH group of donor(50.1.1 : 443.7)(original description: Uncharacterized protein OS=Glycine max OX=3847 GN=102670317 PE=4 SV=1)	aldo-keto reductase (NADP) activity(GO:0004033)	not assigned	0.307344	-1.12868	1.75174	0.00133359	0.010891	**		1.21513	-0.393802	1.60826	0.000994353	0.00591439	***	I1JRM5	-0.0123803	0.0162149	0.000200611	0.00152438
C6SVB6|C6SVB6_SOYBN;I1N5P1|I1N5P1_SOYBN	C6SVB6		External stimuli response_stress	(original description: Uncharacterized protein OS=Glycine max OX=3847 GN=100305494 PE=2 SV=1) & Universal stress protein A-like protein OS=Arabidopsis thaliana(sp|q8lgg8|uspal_arath : 268.0)	AMP binding(GO:0016208)	not assigned	0.875525	0.238548	1.25714	0.0357622	0.108713	*		0.324999	-1.43907	3.20639	2.52697e-05	0.000440721	***	C6SVB6	-0.0182154	-0.0300148	-0.0102898	0.00417486
C6TER3|C6TER3_SOYBN	C6TER3	X	Amino acid metabolism	L-asparaginase(original description: Uncharacterized protein OS=Glycine max OX=3847 GN=100799400 PE=2 SV=1)	asparaginase activity(GO:0004067);beta-aspartyl-peptidase activity(GO:0008798);hydrolase activity(GO:0016787)	protein autoprocessing(GO:0016540)	-0.317625	-0.588416	1.52283	0.907053	1			1.48801	-0.581974	4.94756	0.00297168	0.013324	**	C6TER3	-0.0271266	0.0309798	-0.0355	0.015154
A0A0R0IA82|A0A0R0IA82_SOYBN	A0A0R0IA82	X	Protein degradation	pepsin-type protease(original description: Uncharacterized protein OS=Glycine max OX=3847 GN=100784849 PE=3 SV=1)	aspartic-type endopeptidase activity(GO:0004190)	proteolysis(GO:0006508)	-0.558643	0.308613	0.692872	0.45031	0.764636			-1.00667	1.2567	0.399931	0.0154572	0.0467122	*	A0A0R0IA82	0.0148871	0.00127033	0.0137572	-0.012646
A0A0R0K666|A0A0R0K666_SOYBN;C6TN31|C6TN31_SOYBN	A0A0R0K666		Protein degradation	pepsin-type protease(original description: Uncharacterized protein OS=Glycine max OX=3847 GN=100788630 PE=3 SV=1)	aspartic-type endopeptidase activity(GO:0004190)	proteolysis(GO:0006508)	1.44143	-0.274923	2.02848	0.0286517	0.0933969	*		-0.294865	-0.871641	1.53799	0.730568	0.926377		A0A0R0K666	-0.0175533	-0.0131143	0.0335118	0.0245175
I1J8H3|I1J8H3_SOYBN;I1J8H6|I1J8H6_SOYBN;I1J8H5|I1J8H5_SOYBN;I1J8H4|I1J8H4_SOYBN	I1J8H3		Protein degradation	pepsin-type protease(original description: Uncharacterized protein OS=Glycine max OX=3847 GN=100808171 PE=3 SV=1)	aspartic-type endopeptidase activity(GO:0004190);peptidase activity(GO:0008233);hydrolase activity(GO:0016787)	proteolysis(GO:0006508)	-1.13931	0.532586	0.342165	0.000154726	0.00258883	***		-0.482221	1.08894	0.492824	0.000518332	0.00367837	***	I1J8H3	0.0227698	0.00903535	-0.0217886	0.0134661
C6TCD9|C6TCD9_SOYBN;I1NBG0|I1NBG0_SOYBN	C6TCD9		signalling	glnB_(original description: Uncharacterized protein OS=Glycine max OX=3847 GN=100775624 PE=2 SV=1) & Nitrogen regulatory protein P-II homolog OS=Arabidopsis thaliana(sp|q9zst4|glnb_arath : 213.0)	ATP binding(GO:0005524);enzyme regulator activity(GO:0030234)	regulation of nitrogen utilization(GO:0006808)	0.839533	-0.938178	2.65243	0.025337	0.0856358	*		0.889007	-0.790362	2.37245	0.0518314	0.117866		C6TCD9	-0.0249422	0.0199834	0.0158161	-0.00714942
C6TJG0|C6TJG0_SOYBN;I1L1T1|I1L1T1_SOYBN	C6TJG0		Photosynthesis_External stimuli response_stress	CPN20 auxiliary co-chaperone involved in RuBisCo assembly(original description: Uncharacterized protein OS=Glycine max OX=3847 GN=100803033 PE=2 SV=1)	ATP binding(GO:0005524);protein folding chaperone(GO:0044183);metal ion binding(GO:0046872);transition metal ion binding(GO:0046914);unfolded protein binding(GO:0051082);protein-folding chaperone binding(GO:0051087)	protein folding(GO:0006457);chaperone cofactor-dependent protein refolding(GO:0051085)	0.879695	-0.216093	1.47412	0.026099	0.0875683	*		0.65796	-1.32156	2.64177	0.000693791	0.00453277	***	C6TJG0	-0.0181034	-0.0148282	-0.00789558	-0.00959876
C6SXN0|C6SXN0_SOYBN;C6T249|C6T249_SOYBN;I1JMJ8|I1JMJ8_SOYBN	C6SXN0		Photosynthesis_External stimuli response_stress	CPN10 auxiliary co-chaperone involved in RuBisCo assembly(original description: Uncharacterized protein OS=Glycine max OX=3847 GN=100306026 PE=2 SV=1)	ATP binding(GO:0005524);protein folding chaperone(GO:0044183);metal ion binding(GO:0046872);unfolded protein binding(GO:0051082);protein-folding chaperone binding(GO:0051087)	protein folding(GO:0006457);chaperone cofactor-dependent protein refolding(GO:0051085)	0.865086	-0.458405	1.89345	0.0357376	0.108713	*		0.786305	-1.19299	3.65054	0.00463959	0.018945	**	C6SXN0	-0.0254659	-0.0143717	-0.0100501	-0.00355346
G3E7M9|G3E7M9_SOYBN;C6TM48|C6TM48_SOYBN;A0A368UI60|A0A368UI60_SOYBN;A0A0R0H5B4|A0A0R0H5B4_SOYBN	G3E7M9		Cell	(original description: Annexin OS=Glycine max OX=3847 GN=100784252 PE=2 SV=1) & Annexin D1 OS=Arabidopsis thaliana(sp|q9syt0|anxd1_arath : 429.0)	calcium ion binding(GO:0005509);calcium-dependent phospholipid binding(GO:0005544);metal ion binding(GO:0046872)	response to stress(GO:0006950)	-0.465257	-0.183403	0.898446	0.887202	1			-0.802506	1.45117	0.48896	0.00117481	0.00662398	**	G3E7M9	0.0108849	0.00784015	0.0121312	-0.00371284
A0A0R0IF33|A0A0R0IF33_SOYBN;A0A0R0K6C1|A0A0R0K6C1_SOYBN	A0A0R0IF33		Protein modification	CNX lectin chaperone(original description: Uncharacterized protein OS=Glycine max OX=3847 GN=100785901 PE=3 SV=1)	calcium ion binding(GO:0005509);carbohydrate binding(GO:0030246);unfolded protein binding(GO:0051082)	protein folding(GO:0006457);ubiquitin-dependent ERAD pathway(GO:0030433)	-0.108255	-1.36422	2.10643	0.194358	0.411511			0.589414	0.883056	0.913186	0.964668	1		A0A0R0IF33	-0.00824807	0.0459936	0.0209987	-0.0151521
I1J9Y5|I1J9Y5_SOYBN;C6T028|C6T028_SOYBN;I1MUU3|I1MUU3_SOYBN	I1J9Y5		Protein biosynthesis	(original description: Uncharacterized protein OS=Glycine max OX=3847 GN=GLYMA_01G211700 PE=4 SV=1) & Probable calcium-binding protein CML13 OS=Arabidopsis thaliana(sp|q94az4|cml13_arath : 246.0)	calcium ion binding(GO:0005509);enzyme regulator activity(GO:0030234)	not assigned	0.623363	-0.458166	1.7225	0.0840625	0.212793			1.01007	-1.17527	3.80236	0.00182095	0.00932219	**	I1J9Y5	-0.0245193	-0.00996601	-0.0149906	-0.00626503
A0A0R0F016|A0A0R0F016_SOYBN;A0A0R0FB72|A0A0R0FB72_SOYBN;I1N5Q1|I1N5Q1_SOYBN;I1N5Q6|I1N5Q6_SOYBN;I1N5Q7|I1N5Q7_SOYBN;I1N5Q2|I1N5Q2_SOYBN;A0A0R0KQU5|A0A0R0KQU5_SOYBN;I1J593|I1J593_SOYBN;I1J594|I1J594_SOYBN;I1N5Q8|I1N5Q8_SOYBN;I1J597|I1J597_SOYBN;I1JC28|I1JC28_SOYBN;K7KNL2|K7KNL2_SOYBN;I1K1G4|I1K1G4_SOYBN;C6T1S4|C6T1S4_SOYBN;C6T9Y9|C6T9Y9_SOYBN;I1K1G3|I1K1G3_SOYBN;C6TLR6|C6TLR6_SOYBN	A0A0R0F016		not assigned	(original description: Carbonic anhydrase OS=Glycine max OX=3847 GN=GLYMA_18G138400 PE=3 SV=1) & Carbonic anhydrase, chloroplastic OS=Nicotiana tabacum(sp|p27141|cahc_tobac : 347.0)	carbonate dehydratase activity(GO:0004089);zinc ion binding(GO:0008270);lyase activity(GO:0016829)	carbon utilization(GO:0015976)	1.48757	-0.390209	4.2005	1.27754e-06	9.38991e-05	***		-0.420693	-0.67667	1.85253	0.52093	0.723885		A0A0R0F016	-0.0287825	-0.0393825	0.045028	-2.8161e-05
A0A0R0KT13|A0A0R0KT13_SOYBN	A0A0R0KT13	X	Enzyme classification	Alpha carbonic anhydrase 7 OS=Arabidopsis thaliana(sp|q8l817|atca7_arath : 244.0) & Enzyme classification.EC_4 lyases.EC_4.2 carbon-oxygen lyase(50.4.2 : 79.0)(original description: Uncharacterized protein OS=Glycine max OX=3847 GN=100776677 PE=4 SV=1)	carbonate dehydratase activity(GO:0004089);zinc ion binding(GO:0008270);lyase activity(GO:0016829);hydro-lyase activity(GO:0016836)	one-carbon metabolic process(GO:0006730)	-0.514912	-0.469836	0.717985	0.783817	1			-0.514912	1.49966	0.0538946	0	0	***	A0A0R0KT13	0.0417149	0.0657385	0.0420472	-0.0214419
A0A368UHG2|A0A368UHG2_SOYBN;C6TKZ2|C6TKZ2_SOYBN	A0A368UHG2		Carbohydrate metabolism	UDP-D-glucuronic acid decarboxylase(original description: Uncharacterized protein OS=Glycine max OX=3847 GN=GLYMA_11G141200 PE=4 SV=1)	carboxy-lyase activity(GO:0016831);UDP-glucuronate decarboxylase activity(GO:0048040);NAD+ binding(GO:0070403)	UDP-D-xylose biosynthetic process(GO:0033320);D-xylose metabolic process(GO:0042732)	1.22851	-0.286328	1.68461	0.00175645	0.0133978	**		0.223506	-1.16569	2.04188	0.00587981	0.022618	**	A0A368UHG2	-0.0158885	-0.0158552	0.00547291	0.0111015
A0A0R0E5C1|A0A0R0E5C1_SOYBN;I1ND90|I1ND90_SOYBN;K7N0R1|K7N0R1_SOYBN	A0A0R0E5C1		Protein degradation	serine carboxypeptidase(original description: Carboxypeptidase OS=Glycine max OX=3847 GN=GLYMA_20G015400 PE=3 SV=1)	carboxypeptidase activity(GO:0004180);serine-type carboxypeptidase activity(GO:0004185);peptidase activity(GO:0008233);hydrolase activity(GO:0016787)	proteolysis(GO:0006508)	-0.636271	-0.673459	1.02609	0.999266	1			1.45609	-0.146358	1.82081	0.0020343	0.010137	**	A0A0R0E5C1	-0.00717115	0.0289329	-0.021935	-0.000581823
A0A0R0JCA1|A0A0R0JCA1_SOYBN;A0A0R0EBE6|A0A0R0EBE6_SOYBN	A0A0R0JCA1		Protein degradation	serine carboxypeptidase(original description: Carboxypeptidase OS=Glycine max OX=3847 GN=100777309 PE=3 SV=1)	carboxypeptidase activity(GO:0004180);serine-type carboxypeptidase activity(GO:0004185);peptidase activity(GO:0008233);hydrolase activity(GO:0016787)	proteolysis(GO:0006508)	-0.579623	-1.04386	1.42853	0.869574	1			1.1699	0.453577	1.27757	0.703032	0.899777		A0A0R0JCA1	-0.00682542	0.0474712	-0.0159794	-0.0186699
A0A0R0KQK3|A0A0R0KQK3_SOYBN;I1JN32|I1JN32_SOYBN	A0A0R0KQK3		Protein degradation	serine carboxypeptidase(original description: Carboxypeptidase OS=Glycine max OX=3847 GN=100819973 PE=3 SV=1)	carboxypeptidase activity(GO:0004180);serine-type carboxypeptidase activity(GO:0004185);peptidase activity(GO:0008233);hydrolase activity(GO:0016787)	proteolysis(GO:0006508)	-0.923909	0.145852	0.610922	0.251996	0.494445			1.34361	-0.565548	1.93674	0.0321468	0.0823887	*	A0A0R0KQK3	-0.0030731	0.0094114	-0.0340768	0.0173116
I1JN35|I1JN35_SOYBN;A0A0R0KNH5|A0A0R0KNH5_SOYBN;A0A0R0HR11|A0A0R0HR11_SOYBN	I1JN35		Protein degradation	serine carboxypeptidase(original description: Carboxypeptidase OS=Glycine max OX=3847 GN=100793889 PE=3 SV=1)	carboxypeptidase activity(GO:0004180);serine-type carboxypeptidase activity(GO:0004185);peptidase activity(GO:0008233);hydrolase activity(GO:0016787)	proteolysis(GO:0006508)	-0.514987	-0.718762	1.25	0.973864	1			1.47043	-0.236677	2.316	0.0330212	0.084106	*	I1JN35	-0.0122214	0.0331427	-0.0287093	0.0240638
I1J8K1|I1J8K1_SOYBN	I1J8K1	X	Enzyme classification	Alpha-mannosidase OS=Canavalia ensiformis(sp|c0hjb3|mana_canen : 1518.0) & Enzyme classification.EC_3 hydrolases.EC_3.2 glycosylase(50.3.2 : 750.6)(original description: Alpha-mannosidase OS=Glycine max OX=3847 GN=100806041 PE=3 SV=2)	catalytic activity(GO:0003824);alpha-mannosidase activity(GO:0004559);hydrolase activity(GO:0016787);hydrolase activity, acting on glycosyl bonds(GO:0016798);carbohydrate binding(GO:0030246);metal ion binding(GO:0046872)	carbohydrate metabolic process(GO:0005975);mannose metabolic process(GO:0006013);metabolic process(GO:0008152)	-1.18721	0.437665	0.206264	4.45044e-05	0.00114488	***		-0.372913	1.12246	0.452629	0.000191424	0.001802	***	I1J8K1	0.0308216	0.0190457	-0.0439572	0.0055729
C6T8V8|C6T8V8_SOYBN;D2DJQ6|D2DJQ6_SOYBN;I1J9H2|I1J9H2_SOYBN	C6T8V8		Amino acid metabolism	valine/leucine/isoleucine aminotransferase(original description: Branched-chain-amino-acid aminotransferase OS=Glycine max OX=3847 GN=100798328 PE=2 SV=1)	catalytic activity(GO:0003824);branched-chain-amino-acid transaminase activity(GO:0004084);transaminase activity(GO:0008483);transferase activity(GO:0016740);L-leucine transaminase activity(GO:0052654);L-valine transaminase activity(GO:0052655);L-isoleucine transaminase activity(GO:0052656)	amino acid biosynthetic process(GO:0008652);branched-chain amino acid metabolic process(GO:0009081);branched-chain amino acid biosynthetic process(GO:0009082)	0.709081	-1.3036	2.46101	0.0113797	0.0479344	*		0.854531	-0.260011	1.46033	0.246333	0.407846		C6T8V8	-0.0164413	0.0267825	0.0146125	-0.0128445
C6THB5|C6THB5_SOYBN;C6TI79|C6TI79_SOYBN;A0A0R0L274|A0A0R0L274_SOYBN	C6THB5		Coenzyme metabolism	phosphopantetheine adenylyl transferase(original description: Uncharacterized protein OS=Glycine max OX=3847 GN=100798626 PE=2 SV=1)	catalytic activity(GO:0003824);dephospho-CoA kinase activity(GO:0004140);pantetheine-phosphate adenylyltransferase activity(GO:0004595)	biosynthetic process(GO:0009058);coenzyme A biosynthetic process(GO:0015937)	0.743713	-0.0621611	1.38675	0.26954	0.522328			0.710597	-1.39215	3.78979	0.0032354	0.0141368	**	C6THB5	-0.020972	-0.0235642	-0.0124214	0.0177987
A0A0R0I6Y6|A0A0R0I6Y6_SOYBN;A0A0R0G0C2|A0A0R0G0C2_SOYBN;K7MB60|K7MB60_SOYBN	A0A0R0I6Y6		Enzyme classification	Alpha-glucosidase OS=Spinacia oleracea(sp|o04893|aglu_spiol : 1089.0) & Enzyme classification.EC_3 hydrolases.EC_3.2 glycosylase(50.3.2 : 740.5)(original description: Uncharacterized protein OS=Glycine max OX=3847 GN=100802518 PE=3 SV=1)	catalytic activity(GO:0003824);hydrolase activity, hydrolyzing O-glycosyl compounds(GO:0004553);hydrolase activity(GO:0016787);hydrolase activity, acting on glycosyl bonds(GO:0016798);carbohydrate binding(GO:0030246)	carbohydrate metabolic process(GO:0005975);metabolic process(GO:0008152)	-0.896643	0.371132	0.195951	0.014092	0.0556649	*		-0.717095	1.24261	0.199538	0.00106802	0.00620899	**	A0A0R0I6Y6	0.0394783	0.0126514	-0.0121362	-0.00955464
I1JXY2|I1JXY2_SOYBN	I1JXY2	X	Protein modification	subunit alpha of class-II glucosidase II complex(original description: Uncharacterized protein OS=Glycine max OX=3847 GN=100817168 PE=3 SV=1)	catalytic activity(GO:0003824);hydrolase activity, hydrolyzing O-glycosyl compounds(GO:0004553);hydrolase activity(GO:0016787);hydrolase activity, acting on glycosyl bonds(GO:0016798);carbohydrate binding(GO:0030246);alpha-glucosidase activity(GO:0090599)	carbohydrate metabolic process(GO:0005975);N-glycan processing(GO:0006491);metabolic process(GO:0008152)	-0.423225	-0.79554	2.58997	0.54188	0.870562			-0.240706	1.45947	0.316972	0.000595883	0.00406069	***	I1JXY2	0.00814966	0.0736842	0.0257076	0.0101351
A0A368UIA0|A0A368UIA0_SOYBN;I1LLH3|I1LLH3_SOYBN	A0A368UIA0		Nucleotide metabolism	bifunctional 5-aminoimidazole-4-carboxamide RN transformylase and IMP cyclohydrolase(original description: Uncharacterized protein OS=Glycine max OX=3847 GN=GLYMA_04G133100 PE=3 SV=1)	catalytic activity(GO:0003824);IMP cyclohydrolase activity(GO:0003937);phosphoribosylaminoimidazolecarboxamide formyltransferase activity(GO:0004643);transferase activity(GO:0016740);hydrolase activity(GO:0016787)	purine nucleotide biosynthetic process(GO:0006164);'de novo' IMP biosynthetic process(GO:0006189);metabolic process(GO:0008152)	1.40371	-0.924925	4.76018	0.00010982	0.00211549	***		-0.0669425	-0.411847	1.30459	0.772101	0.959865		A0A368UIA0	-0.0240232	0.010093	0.043135	-0.0045355
A0A0R4J2S3|A0A0R4J2S3_SOYBN	A0A0R4J2S3	X	Secondary metabolism	phenylalanine ammonia lyase(PAL)(original description: Phenylalanine ammonia-lyase OS=Glycine max OX=3847 GN=100787872 PE=3 SV=1)	catalytic activity(GO:0003824);lyase activity(GO:0016829);ammonia-lyase activity(GO:0016841);phenylalanine ammonia-lyase activity(GO:0045548)	L-phenylalanine catabolic process(GO:0006559);phenylpropanoid metabolic process(GO:0009698);cinnamic acid biosynthetic process(GO:0009800)	-0.466628	-0.0103162	0.69269	0.555615	0.884343			-0.916606	1.39355	0.200286	0.000287918	0.00241794	***	A0A0R4J2S3	0.027067	0.00248629	0.0256194	0.00799553
C6TMV9|C6TMV9_SOYBN;I1NB44|I1NB44_SOYBN;C6TL94|C6TL94_SOYBN	C6TMV9		Coenzyme metabolism	bifunctional 5,10-methylene-THF dehydrogenase and 5,10-methenyl-THF cyclohydrolase(original description: Uncharacterized protein OS=Glycine max OX=3847 GN=100783652 PE=2 SV=1)	catalytic activity(GO:0003824);methenyltetrahydrofolate cyclohydrolase activity(GO:0004477);methylenetetrahydrofolate dehydrogenase (NADP+) activity(GO:0004488);hydrolase activity(GO:0016787)	one-carbon metabolic process(GO:0006730);tetrahydrofolate interconversion(GO:0035999)	0.740815	-1.42202	2.6451	0.00698863	0.0338137	**		0.654486	0.0267154	1.22717	0.681586	0.881095		C6TMV9	-0.0141884	0.0303187	0.0240166	0.000771661
I1JZP0|I1JZP0_SOYBN;O81278|O81278_SOYBN	I1JZP0		Cellular respiration_TCA / org transformation	(original description: Uncharacterized protein OS=Glycine max OX=3847 GN=100783173 PE=4 SV=1) & Malate dehydrogenase, chloroplastic OS=Arabidopsis thaliana(sp|q9sn86|mdhp_arath : 537.0)	catalytic activity(GO:0003824);oxidoreductase activity(GO:0016491);malate dehydrogenase activity(GO:0016615);oxidoreductase activity, acting on the CH-OH group of donors, NAD or NADP as acceptor(GO:0016616);L-malate dehydrogenase activity(GO:0030060)	tricarboxylic acid cycle(GO:0006099);malate metabolic process(GO:0006108)	1.4701	-0.408162	2.97275	3.14735e-06	0.000166083	***		-0.298199	-0.763737	1.78041	0.148129	0.271701		I1JZP0	-0.0213442	-0.0232484	0.0304563	-0.00456994
H2D5S3|H2D5S3_SOYBN;I1L7H7|I1L7H7_SOYBN	H2D5S3		Photosynthesis_Lipid metabolism	NAD-dependent malate dehydrogenase(original description: Malate dehydrogenase OS=Glycine max OX=3847 GN=100811402 PE=2 SV=1)	catalytic activity(GO:0003824);oxidoreductase activity(GO:0016491);malate dehydrogenase activity(GO:0016615);oxidoreductase activity, acting on the CH-OH group of donors, NAD or NADP as acceptor(GO:0016616);L-malate dehydrogenase activity(GO:0030060)	tricarboxylic acid cycle(GO:0006099);oxaloacetate metabolic process(GO:0006107);malate metabolic process(GO:0006108);NADH metabolic process(GO:0006734);carboxylic acid metabolic process(GO:0019752)	1.35343	-0.604676	1.97106	1.02443e-05	0.00039779	***		0.13663	-0.885389	1.5888	0.0052518	0.0209056	**	H2D5S3	-0.0141994	-0.00648569	0.0141141	0.00716117
I1KDL4|I1KDL4_SOYBN;A0A0R0JT01|A0A0R0JT01_SOYBN;A0A0R0HIN8|A0A0R0HIN8_SOYBN;Q76N70|Q76N70_SOYBN	I1KDL4		Photosynthesis	PEP carboxylase(original description: Phosphoenolpyruvate carboxylase OS=Glycine max OX=3847 GN=Gmppc2 PE=2 SV=1)	catalytic activity(GO:0003824);phosphoenolpyruvate carboxylase activity(GO:0008964);lyase activity(GO:0016829)	tricarboxylic acid cycle(GO:0006099);carbon fixation(GO:0015977);leaf development(GO:0048366)	1.40016	-0.587385	1.96021	0.012374	0.0506773	*		0.020374	-0.833144	1.4679	0.45415	0.651772		I1KDL4	-0.0128457	-0.00661333	0.0137617	0.00120072
A0A0R0IQ92|A0A0R0IQ92_SOYBN;A0A0R0K4Y2|A0A0R0K4Y2_SOYBN	A0A0R0IQ92		Lipid metabolism	PLD-alpha-type phospholipase D(original description: Phospholipase D OS=Glycine max OX=3847 GN=GLYMA_08G211700 PE=3 SV=1)	catalytic activity(GO:0003824);phospholipase D activity(GO:0004630);calcium ion binding(GO:0005509);hydrolase activity(GO:0016787);metal ion binding(GO:0046872);N-acylphosphatidylethanolamine-specific phospholipase D activity(GO:0070290)	phospholipid catabolic process(GO:0009395);lipid catabolic process(GO:0016042);phosphatidylcholine metabolic process(GO:0046470)	-0.788305	0.540636	0.557771	0.0677962	0.177965			-0.889975	1.13764	0.437102	0.00972796	0.0329341	**	A0A0R0IQ92	0.018645	-0.00223164	-0.00152097	0.0167222
A0A0R4J2U8|A0A0R4J2U8_SOYBN;I1LFG4|I1LFG4_SOYBN;A0A0R4J653|A0A0R4J653_SOYBN	A0A0R4J2U8		Photosynthesis_Carbohydrate metabolism	transketolase(original description: Uncharacterized protein OS=Glycine max OX=3847 GN=100818028 PE=4 SV=1)	catalytic activity(GO:0003824);transketolase activity(GO:0004802);transferase activity(GO:0016740);metal ion binding(GO:0046872)	pentose-phosphate shunt(GO:0006098)	1.11732	-0.57479	1.63187	0.000685079	0.00697967	***		-1.0694	0.52687	0.57766	0.00202222	0.0101013	**	A0A0R4J2U8	0.00117958	-0.00184382	0.0311505	-0.0136184
A0A0R0G896|A0A0R0G896_SOYBN	A0A0R0G896	X	not assigned	(original description: Uncharacterized protein OS=Glycine max OX=3847 GN=GLYMA_15G071000 PE=4 SV=1) & Polyphenol oxidase, chloroplastic OS=Malus domestica(sp|p43309|ppo_maldo : 568.0)	catechol oxidase activity(GO:0004097);oxidoreductase activity(GO:0016491);metal ion binding(GO:0046872)	pigment biosynthetic process(GO:0046148)	-0.565142	0.523608	0.436155	0.0106044	0.0457524	*		-1.07595	1.11749	0.131249	7.32418e-05	0.000942073	***	A0A0R0G896	0.0342199	-0.0154531	0.0321335	-0.0308846
C6TNB0|C6TNB0_SOYBN;C6TI96|C6TI96_SOYBN;K7LJA7|K7LJA7_SOYBN;I1JBA3|I1JBA3_SOYBN	C6TNB0		External stimuli response_stress	(original description: Uncharacterized protein OS=Glycine max OX=3847 GN=100784196 PE=2 SV=1) & Chitinase 10 OS=Oryza sativa subsp. japonica(sp|q5nb11|chi10_orysj : 376.0)	chitinase activity(GO:0004568);chitin binding(GO:0008061)	carbohydrate metabolic process(GO:0005975);chitin catabolic process(GO:0006032);defense response(GO:0006952);cell wall macromolecule catabolic process(GO:0016998)	-0.693783	-0.207381	0.396013	0.203411	0.427162			-0.566671	1.46784	0.179812	2.48771e-05	0.000437581	***	C6TNB0	0.0328071	0.0277174	0.00031735	0.00617869
C6TLC2|C6TLC2_SOYBN	C6TLC2	X	Protein translocation	AKR2 chaperone(original description: Uncharacterized protein OS=Glycine max OX=3847 GN=100784610 PE=2 SV=1)	chloroplast targeting sequence binding(GO:0030941)	protein targeting to chloroplast(GO:0045036)	0.580007	-0.542442	1.77838	0.0136455	0.0543181	*		1.06948	-1.10705	3.48061	0.000148111	0.00154201	***	C6TLC2	-0.0234608	-0.00572989	-0.0124558	0.000599484
A0A0R4J4T7|A0A0R4J4T7_SOYBN	A0A0R4J4T7	X	Enzyme classification	Enzyme classification.EC_1 oxidoreductases.EC_1.10 oxidoreductase acting on diphenol or related substance as donor(50.1.10 : 996.6) & L-ascorbate oxidase OS=Nicotiana tabacum(sp|q40588|aso_tobac : 821.0)(original description: Uncharacterized protein OS=Glycine max OX=3847 GN=100808812 PE=3 SV=1)	copper ion binding(GO:0005507);L-ascorbate oxidase activity(GO:0008447);oxidoreductase activity(GO:0016491);metal ion binding(GO:0046872)	not assigned	-0.638961	-0.187754	0.654326	0.319561	0.589826			-0.638961	1.46568	0.288668	4.1329e-05	0.000625405	***	A0A0R4J4T7	0.0210638	0.0195959	0.0144611	-0.000455801
A0A0R0EFJ9|A0A0R0EFJ9_SOYBN;C6TLD0|C6TLD0_SOYBN	A0A0R0EFJ9		Enzyme classification	Laccase-7 OS=Arabidopsis thaliana(sp|q9sr40|lac7_arath : 672.0) & Enzyme classification.EC_1 oxidoreductases.EC_1.10 oxidoreductase acting on diphenol or related substance as donor(50.1.10 : 289.2)(original description: Laccase OS=Glycine max OX=3847 GN=100812336 PE=3 SV=1)	copper ion binding(GO:0005507);oxidoreductase activity(GO:0016491);metal ion binding(GO:0046872);hydroquinone:oxygen oxidoreductase activity(GO:0052716)	lignin catabolic process(GO:0046274)	-0.541622	-0.41404	0.785015	0.665859	0.971182			-0.541622	1.49728	0.185992	1.60211e-08	2.3551e-06	***	A0A0R0EFJ9	0.024639	0.0365447	0.0236586	-0.014263
I1J744|I1J744_SOYBN	I1J744	X	Enzyme classification	Laccase-7 OS=Arabidopsis thaliana(sp|q9sr40|lac7_arath : 677.0) & Enzyme classification.EC_1 oxidoreductases.EC_1.10 oxidoreductase acting on diphenol or related substance as donor(50.1.10 : 294.6)(original description: Laccase OS=Glycine max OX=3847 GN=100814779 PE=3 SV=2)	copper ion binding(GO:0005507);oxidoreductase activity(GO:0016491);metal ion binding(GO:0046872);hydroquinone:oxygen oxidoreductase activity(GO:0052716)	lignin catabolic process(GO:0046274)	-0.755966	0.100137	0.430014	0.262476	0.510563			-0.721712	1.37754	0.244703	0.00473324	0.0192891	**	I1J744	0.0277959	0.0193244	0.00842713	-0.00693226
C6TMX6|C6TMX6_SOYBN	C6TMX6	X	Amino acid metabolism	O-acetylserine sulfydrylase(original description: Cysteine synthase OS=Glycine max OX=3847 GN=100101865 PE=2 SV=1)	cysteine synthase activity(GO:0004124);transferase activity(GO:0016740)	cysteine biosynthetic process from serine(GO:0006535);amino acid biosynthetic process(GO:0008652);cysteine biosynthetic process(GO:0019344)	0.892629	-1.18126	2.34426	0.0294443	0.094534	*		0.763261	-0.474632	1.55032	0.30738	0.487357		C6TMX6	-0.0154152	0.0154068	0.00893326	-0.0178728
A0A0R4J5M9|A0A0R4J5M9_SOYBN;A0A0R0GFY3|A0A0R0GFY3_SOYBN;A0A0R0F8Z1|A0A0R0F8Z1_SOYBN	A0A0R4J5M9		Protein degradation	papain-type protease(original description: Uncharacterized protein OS=Glycine max OX=3847 GN=100787165 PE=3 SV=1)	cysteine-type endopeptidase activity(GO:0004197);peptidase activity(GO:0008233);cysteine-type peptidase activity(GO:0008234);hydrolase activity(GO:0016787)	proteolysis(GO:0006508);immune response(GO:0006955);positive regulation of peptidase activity(GO:0010952);proteolysis involved in protein catabolic process(GO:0051603);positive regulation of apoptotic signaling pathway(GO:2001235)	0.01281	-0.0770722	1.03926	0.994669	1			1.25521	-1.19095	3.08114	0.000373356	0.00287898	***	A0A0R4J5M9	-0.0153594	-0.0071617	-0.0243647	0.0118343
C6TDZ7|C6TDZ7_SOYBN	C6TDZ7	X	Protein degradation	papain-type protease(original description: Uncharacterized protein OS=Glycine max OX=3847 GN=100778716 PE=2 SV=1)	cysteine-type endopeptidase activity(GO:0004197);peptidase activity(GO:0008233);cysteine-type peptidase activity(GO:0008234);hydrolase activity(GO:0016787)	proteolysis(GO:0006508);proteolysis involved in protein catabolic process(GO:0051603)	-0.5	-0.5	1	1	1			1.5	-0.5	2.23569	7.4522e-07	3.40814e-05	***	C6TDZ7	-0.00982254	0.0160932	-0.02792	0.00393262
I1JQZ6|I1JQZ6_SOYBN;C6TMR4|C6TMR4_SOYBN	I1JQZ6		Protein degradation	papain-type protease(original description: Uncharacterized protein OS=Glycine max OX=3847 GN=100778103 PE=3 SV=1)	cysteine-type endopeptidase activity(GO:0004197);peptidase activity(GO:0008233);cysteine-type peptidase activity(GO:0008234);hydrolase activity(GO:0016787)	proteolysis(GO:0006508);proteolysis involved in protein catabolic process(GO:0051603)	-0.929488	-0.305076	0.75545	0.640592	0.95039			1.41757	-0.183002	1.59826	0.0659156	0.141602		I1JQZ6	-0.00227694	0.0194792	-0.0217213	0.0310246
I1JT65|I1JT65_SOYBN	I1JT65	X	Protein degradation	papain-type protease(original description: Uncharacterized protein OS=Glycine max OX=3847 GN=100779565 PE=3 SV=1)	cysteine-type endopeptidase activity(GO:0004197);peptidase activity(GO:0008233);cysteine-type peptidase activity(GO:0008234);hydrolase activity(GO:0016787)	proteolysis(GO:0006508);proteolysis involved in protein catabolic process(GO:0051603)	-1.21616	0.446282	0.508276	0.09357	0.233286			-0.331103	1.10098	0.645132	0.213625	0.365453		I1JT65	0.0127411	0.011338	-0.0107974	-0.000962305
I1JTM0|I1JTM0_SOYBN;C6TA14|C6TA14_SOYBN;A0A0R0JH87|A0A0R0JH87_SOYBN	I1JTM0		Enzyme classification	Cysteine proteinase RD21A OS=Arabidopsis thaliana(sp|p43297|rd21a_arath : 474.0) & Enzyme classification.EC_3 hydrolases.EC_3.4 hydrolase acting on peptide bond(peptidase)(50.3.4 : 335.7)(original description: Uncharacterized protein OS=Glycine max OX=3847 GN=GLYMA_04G041500 PE=3 SV=1)	cysteine-type endopeptidase activity(GO:0004197);peptidase activity(GO:0008233);cysteine-type peptidase activity(GO:0008234);hydrolase activity(GO:0016787)	proteolysis(GO:0006508);proteolysis involved in protein catabolic process(GO:0051603)	0.166496	0.413056	0.916187	0.886161	1			0.85777	-1.43732	3.10289	0.000321409	0.0026353	***	I1JTM0	-0.0140268	-0.0203683	-0.0241585	0.00618683
A0A0R0J8T0|A0A0R0J8T0_SOYBN;C6T0D9|C6T0D9_SOYBN	A0A0R0J8T0		not assigned	(original description: Cysteine proteinase inhibitor OS=Glycine max OX=3847 GN=100306670 PE=3 SV=1) & Cysteine proteinase inhibitor 5 OS=Arabidopsis thaliana(sp|q41916|cyt5_arath : 92.4)	cysteine-type endopeptidase inhibitor activity(GO:0004869);peptidase inhibitor activity(GO:0030414)	not assigned	1.40646	0.0227817	1.72454	0.0253114	0.0856358	*		-0.714619	-0.714619	1	1	1		A0A0R0J8T0	-0.00829823	-0.0254097	0.0330643	-0.00497816
A0A0R4J598|A0A0R4J598_SOYBN	A0A0R4J598	X	not assigned	(original description: Cysteine proteinase inhibitor OS=Glycine max OX=3847 GN=100816527 PE=3 SV=1) & Cysteine proteinase inhibitor 1 OS=Actinidia deliciosa(sp|q6tpk4|cyt1_actde : 109.0)	cysteine-type endopeptidase inhibitor activity(GO:0004869);peptidase inhibitor activity(GO:0030414)	not assigned	-0.126475	-0.51125	1.25476	0.76556	1			1.4412	-0.803474	2.84276	0.00127976	0.00711822	**	A0A0R4J598	-0.0160913	0.0112908	-0.0196035	0.0147934
I1K1F4|I1K1F4_SOYBN;C6THV7|C6THV7_SOYBN	I1K1F4		Enzyme classification	NADH-cytochrome b5 reductase-like protein OS=Arabidopsis thaliana(sp|p83291|nb5r2_arath : 461.0) & Enzyme classification.EC_1 oxidoreductases.EC_1.6 oxidoreductase acting on NADH or NADPH(50.1.6 : 210.5)(original description: NADH-cytochrome b5 reductase OS=Glycine max OX=3847 GN=GLYMA_05G008100 PE=3 SV=1)	cytochrome-b5 reductase activity, acting on NAD(P)H(GO:0004128);nitrate reductase (NADH) activity(GO:0009703);oxidoreductase activity(GO:0016491)	not assigned	0.944993	-1.24575	2.14931	0.000993422	0.00902472	***		0.655286	-0.354527	1.36099	0.151983	0.277288		I1K1F4	-0.0126144	0.0139501	0.0155446	0.00193348
C6TIN6|C6TIN6_SOYBN;K7M8N8|K7M8N8_SOYBN	C6TIN6		DNA repair	(original description: Uncharacterized protein OS=Glycine max OX=3847 GN=100809066 PE=2 SV=1) & Ubiquitin receptor RAD23d OS=Arabidopsis thaliana(sp|q84l30|rd23d_arath : 413.0)	damaged DNA binding(GO:0003684);polyubiquitin modification-dependent protein binding(GO:0031593);ubiquitin binding(GO:0043130);proteasome binding(GO:0070628)	DNA repair(GO:0006281);nucleotide-excision repair(GO:0006289);DNA damage response(GO:0006974);proteasome-mediated ubiquitin-dependent protein catabolic process(GO:0043161)	0.223886	0.169925	1.01468	0.999254	1			0.995457	-1.38927	2.12634	0.00160436	0.00850971	**	C6TIN6	-0.0100454	-0.0109473	-0.0168237	0.00456031
A0A0R0ETX2|A0A0R0ETX2_SOYBN;I1MKE1|I1MKE1_SOYBN	A0A0R0ETX2		not assigned	(original description: Uncharacterized protein OS=Glycine max OX=3847 GN=GLYMA_19G259300 PE=4 SV=1) & Probable L-gulonolactone oxidase 6 OS=Arabidopsis thaliana(sp|o81032|gglo6_arath : 840.0)	D-arabinono-1,4-lactone oxidase activity(GO:0003885);oxidoreductase activity(GO:0016491);L-gulonolactone oxidase activity(GO:0050105);flavin adenine dinucleotide binding(GO:0050660);FAD binding(GO:0071949)	L-ascorbic acid biosynthetic process(GO:0019853)	-0.805808	1.13323	0.258352	0.00605262	0.0310092	**		-0.875351	0.547932	0.298598	0.0590447	0.130101		A0A0R0ETX2	0.0312042	-0.0130207	-0.000759793	0.00903491
C6TKN4|C6TKN4_SOYBN	C6TKN4	X	RNA regulation	(original description: Uncharacterized protein OS=Glycine max OX=3847 GN=100776785 PE=2 SV=1) & Methyl-CpG-binding domain-containing protein 11 OS=Arabidopsis thaliana(sp|q9lw00|mbd11_arath : 95.1)	DNA binding(GO:0003677)	not assigned	0.029962	-0.490443	1.34015	0.519271	0.850167			1.38188	-0.921399	3.09587	0.000607733	0.00412777	***	C6TKN4	-0.0176618	0.0042913	-0.0218167	0.0208913
A0A0R0F3E0|A0A0R0F3E0_SOYBN	A0A0R0F3E0	X	Chromatin organisation	H2A-type histone(original description: Histone H2A OS=Glycine max OX=3847 GN=100527768 PE=3 SV=1)	DNA binding(GO:0003677);chromatin binding(GO:0003682);structural constituent of chromatin(GO:0030527);protein heterodimerization activity(GO:0046982)	heterochromatin organization(GO:0070828)	-0.459879	-0.301517	0.78892	0.945416	1			-0.716511	1.47791	0.132528	0.00011113	0.00126357	***	A0A0R0F3E0	0.0298809	0.0164815	0.0331005	0.00935465
C6TIZ1|C6TIZ1_SOYBN;I1JKL2|I1JKL2_SOYBN;C6TIF3|C6TIF3_SOYBN;C6TF47|C6TF47_SOYBN;I1L6U7|I1L6U7_SOYBN;I1N3F0|I1N3F0_SOYBN;K7MTZ9|K7MTZ9_SOYBN	C6TIZ1		RNA regulation	(original description: Uncharacterized protein OS=Glycine max OX=3847 GN=100796830 PE=2 SV=1) & AT-hook motif nuclear-localized protein 1 OS=Arabidopsis thaliana(sp|q8vyj2|ahl1_arath : 182.0)	DNA binding(GO:0003677);minor groove of adenine-thymine-rich DNA binding(GO:0003680)	not assigned	0.116013	-1.05533	2.25671	0.120969	0.287143			1.31573	-0.376411	2.05037	0.0307739	0.0793642	*	C6TIZ1	-0.0250838	0.02884	-0.00871193	-0.00844739
I1K0I8|I1K0I8_SOYBN	I1K0I8	X	RNA regulation	(original description: Uncharacterized protein OS=Glycine max OX=3847 GN=100801730 PE=4 SV=1) & AT-hook motif nuclear-localized protein 1 OS=Arabidopsis thaliana(sp|q8vyj2|ahl1_arath : 251.0)	DNA binding(GO:0003677);minor groove of adenine-thymine-rich DNA binding(GO:0003680)	not assigned	0.424002	-0.819603	2.47031	0.0199397	0.0716005	*		1.21521	-0.819603	3.40575	0.00106761	0.00620899	**	I1K0I8	-0.0251878	0.0128494	-0.00412921	0.0141698
A0A0R0H449|A0A0R0H449_SOYBN;A0A0R0H6V3|A0A0R0H6V3_SOYBN;A0A0R4J661|A0A0R4J661_SOYBN;C6SWE9|C6SWE9_SOYBN;C6T1C4|C6T1C4_SOYBN;A0A0R0KKD0|A0A0R0KKD0_SOYBN;A0A0R0GW87|A0A0R0GW87_SOYBN;A0A0R0HPZ5|A0A0R0HPZ5_SOYBN;C6SWY5|C6SWY5_SOYBN;I1LQT0|I1LQT0_SOYBN;A0A0R0HEQ3|A0A0R0HEQ3_SOYBN;C6T571|C6T571_SOYBN	A0A0R0H449		Chromatin organisation	H2B-type histone(original description: Histone H2B OS=Glycine max OX=3847 GN=100793796 PE=3 SV=1)	DNA binding(GO:0003677);structural constituent of chromatin(GO:0030527);protein heterodimerization activity(GO:0046982)	not assigned	-0.471094	-0.00391286	0.741546	0.557641	0.884692			-0.916888	1.39189	0.279272	0.000362813	0.00284235	***	A0A0R0H449	0.0221112	0.00524625	0.0203187	0.0161067
C6SV65|C6SV65_SOYBN;A0A0R0KNL8|A0A0R0KNL8_SOYBN;K7LW98|K7LW98_SOYBN;A0A0R0H450|A0A0R0H450_SOYBN;I1N9C6|I1N9C6_SOYBN;C6TFW1|C6TFW1_SOYBN;A0A0R4J2W1|A0A0R4J2W1_SOYBN	C6SV65		Chromatin organisation	H2A-type histone(original description: Histone H2A OS=Glycine max OX=3847 GN=100305465 PE=2 SV=1)	DNA binding(GO:0003677);structural constituent of chromatin(GO:0030527);protein heterodimerization activity(GO:0046982)	not assigned	-0.604818	-0.0694613	0.788653	0.675533	0.979737			-0.758772	1.43305	0.456875	0.0057691	0.0223173	**	C6SV65	0.0130415	0.00817998	0.00709406	-0.00407576
C6TMV8|C6TMV8_SOYBN;I1MDH5|I1MDH5_SOYBN;I1M4U3|I1M4U3_SOYBN;C6TG01|C6TG01_SOYBN;C6SZZ2|C6SZZ2_SOYBN;C6SWA6|C6SWA6_SOYBN	C6TMV8		Chromatin organisation	H2A-type histone(original description: Histone H2A OS=Glycine max OX=3847 GN=100784431 PE=2 SV=1)	DNA binding(GO:0003677);structural constituent of chromatin(GO:0030527);protein heterodimerization activity(GO:0046982)	not assigned	-0.41113	-0.239356	0.929091	0.97627	1			-0.806595	1.45708	0.450415	0.0020791	0.0102729	**	C6TMV8	0.0113029	0.00866526	0.01521	0.000714581
I1JDF7|I1JDF7_SOYBN;Q0GPF5|Q0GPF5_SOYBN;A4ZGT5|A4ZGT5_SOYBN;K7MHS5|K7MHS5_SOYBN	I1JDF7		RNA biosynthesis	bZIP transcription factor(original description: Uncharacterized protein OS=Glycine max OX=3847 GN=GLYMA_02G082800 PE=4 SV=1)	DNA-binding transcription factor activity(GO:0003700)	regulation of DNA-templated transcription(GO:0006355)	0.103806	-0.624085	1.95309	0.0344785	0.105277	*		1.37018	-0.849904	5.12732	9.33621e-06	0.000213488	***	I1JDF7	-0.0304947	0.0118189	-0.0221522	0.00181762
A0A0R0GP18|A0A0R0GP18_SOYBN	A0A0R0GP18	X	not assigned	(original description: Uncharacterized protein OS=Glycine max OX=3847 GN=100805802 PE=4 SV=1) & Umecyanin OS=Armoracia rusticana(sp|p42849|umec_armru : 104.0)	electron transfer activity(GO:0009055)	electron transport chain(GO:0022900)	-1.0744	1.05092	0.223949	0.000809405	0.00785734	***		-0.596922	0.620401	0.472592	0.0544406	0.122047		A0A0R0GP18	0.0284515	-0.00351902	-0.030819	0.0123469
A0A0R4J4M0|A0A0R4J4M0_SOYBN;A0A0R0GVK8|A0A0R0GVK8_SOYBN	A0A0R4J4M0		not assigned	(original description: Uncharacterized protein OS=Glycine max OX=3847 GN=100788637 PE=4 SV=1) & Earlynodulin-like protein 1 OS=Arabidopsis thaliana(sp|q9sk27|enl1_arath : 108.0)	electron transfer activity(GO:0009055)	electron transport chain(GO:0022900)	-0.98633	1.33054	0.352049	0.00209641	0.0149231	**		-0.486408	0.142198	0.736693	0.614382	0.820208		A0A0R4J4M0	0.0169111	-0.0110865	-0.0224909	0.0289173
A0A368UHE1|A0A368UHE1_SOYBN;A0A368UHF1|A0A368UHF1_SOYBN	A0A368UHE1		not assigned	(original description: Uncharacterized protein OS=Glycine max OX=3847 GN=GLYMA_12G225500 PE=4 SV=1) & Earlynodulin-like protein 2 OS=Arabidopsis thaliana(sp|q9t076|enl2_arath : 133.0)	electron transfer activity(GO:0009055)	electron transport chain(GO:0022900)	-0.884527	1.3119	0.289719	0.00620818	0.0316211	**		-0.663802	0.236429	0.553649	0.408086	0.605068		A0A368UHE1	0.0219436	-0.0142604	-0.0125603	0.0180672
C6SXA9|C6SXA9_SOYBN	C6SXA9	X	plastocyanin-like	(original description: Uncharacterized protein OS=Glycine max OX=3847 GN=100305948 PE=2 SV=1) & Basic blue protein OS=Arabidopsis thaliana(sp|q8lg89|babl_arath : 149.0)	electron transfer activity(GO:0009055)	electron transport chain(GO:0022900)	-0.919884	0.18136	0.253834	0.0186034	0.0681243	*		-0.592042	1.33057	0.267599	0.000569557	0.00392023	***	C6SXA9	0.0337573	0.0169666	-0.0185367	0.0128405
C6SXK8|C6SXK8_SOYBN	C6SXK8	X	plastocyanin-like	(original description: Uncharacterized protein OS=Glycine max OX=3847 GN=100499869 PE=2 SV=1) & Basic blue protein OS=Cucumis sativus(sp|p00303|babl_cucsa : 143.0)	electron transfer activity(GO:0009055)	electron transport chain(GO:0022900)	-0.906943	-0.716359	0.7578	0.944735	1			0.395282	1.22802	0.695109	0.17667	0.313166		C6SXK8	0.00545169	0.0622225	-0.0106636	-0.00574609
C6TJW6|C6TJW6_SOYBN	C6TJW6	X	plastocyanin-like	(original description: Uncharacterized protein OS=Glycine max OX=3847 GN=100795901 PE=2 SV=1) & Earlynodulin-like protein 2 OS=Arabidopsis thaliana(sp|q9t076|enl2_arath : 136.0)	electron transfer activity(GO:0009055)	electron transport chain(GO:0022900)	-1.05478	1.02003	0.146286	4.19618e-05	0.00112152	***		-0.633149	0.667897	0.373957	0.0040596	0.0170852	**	C6TJW6	0.0363663	-0.00178372	-0.0367795	0.0103776
I1KDE7|I1KDE7_SOYBN	I1KDE7	X	not assigned	(original description: Uncharacterized protein OS=Glycine max OX=3847 GN=100806172 PE=4 SV=1) & Cucumber peeling cupredoxin OS=Cucumis sativus(sp|p29602|cpc_cucsa : 85.9)	electron transfer activity(GO:0009055)	electron transport chain(GO:0022900)	-0.628702	0.954682	0.551854	0.0378433	0.113026	*		-1.06858	0.742599	0.454646	0.0276523	0.0728662	*	I1KDE7	0.0170446	-0.0140248	0.00451142	-0.00917797
I1KEH1|I1KEH1_SOYBN;C6TMW5|C6TMW5_SOYBN	I1KEH1		plastocyanin-like	(original description: Uncharacterized protein OS=Glycine max OX=3847 GN=GLYMA_06G270000 PE=4 SV=1) & Earlynodulin-like protein 1 OS=Arabidopsis thaliana(sp|q9sk27|enl1_arath : 121.0)	electron transfer activity(GO:0009055)	electron transport chain(GO:0022900)	-1.06637	1.22241	0.395575	0.00120273	0.010103	**		-0.500164	0.344123	0.709708	0.317471	0.498745		I1KEH1	0.0168035	-0.00684561	-0.0210698	0.0322845
C6SVS3|C6SVS3_SOYBN;C6TCT0|C6TCT0_SOYBN	C6SVS3		Photosynthesis	ferredoxin electron carrier(original description: Ferredoxin OS=Glycine max OX=3847 GN=100499711 PE=2 SV=1)	electron transfer activity(GO:0009055);metal ion binding(GO:0046872);iron-sulfur cluster binding(GO:0051536);2 iron, 2 sulfur cluster binding(GO:0051537)	electron transport chain(GO:0022900)	0.265946	0.35663	0.965346	0.999085	1			0.830703	-1.45328	3.83051	0.0411444	0.0986891	*	C6SVS3	-0.0182693	-0.0294276	-0.0282	-0.00831611
C6SX14|C6SX14_SOYBN	C6SX14	X	Photosynthesis	ferredoxin electron carrier(original description: Ferredoxin OS=Glycine max OX=3847 GN=100305886 PE=2 SV=1)	electron transfer activity(GO:0009055);metal ion binding(GO:0046872);iron-sulfur cluster binding(GO:0051536);2 iron, 2 sulfur cluster binding(GO:0051537)	electron transport chain(GO:0022900)	1.11233	0.328628	1.33715	0.403979	0.706964			-0.165249	-1.27571	2.54195	0.201922	0.348913		C6SX14	-0.017032	-0.0384932	-0.00183672	-0.013642
C6T265|C6T265_SOYBN	C6T265	X	Photosynthesis	ferredoxin electron carrier(original description: Ferredoxin OS=Glycine max OX=3847 GN=100500583 PE=2 SV=1)	electron transfer activity(GO:0009055);metal ion binding(GO:0046872);iron-sulfur cluster binding(GO:0051536);2 iron, 2 sulfur cluster binding(GO:0051537)	electron transport chain(GO:0022900)	1.33964	0.126698	1.93856	0.0275836	0.0911189	*		-0.49417	-0.972167	3.47052	0.623153	0.828456		C6T265	-0.0264196	-0.0694997	0.0178592	-0.0102695
C6TNZ4|C6TNZ4_SOYBN	C6TNZ4	X	Photosynthesis	ferredoxin electron carrier(original description: Ferredoxin OS=Glycine max OX=3847 GN=100785611 PE=2 SV=1)	electron transfer activity(GO:0009055);metal ion binding(GO:0046872);iron-sulfur cluster binding(GO:0051536);2 iron, 2 sulfur cluster binding(GO:0051537)	electron transport chain(GO:0022900)	0.485311	0.21859	1.10569	0.97689	1			0.75912	-1.46302	3.63884	0.0427936	0.101814	*	C6TNZ4	-0.018662	-0.0273739	-0.0224207	-0.0121602
C6TNF9|C6TNF9_SOYBN;K7LTX0|K7LTX0_SOYBN;K7LQ40|K7LQ40_SOYBN;I1LRK7|I1LRK7_SOYBN	C6TNF9		not assigned	no hits &(original description: Uncharacterized protein OS=Glycine max OX=3847 GN=100813980 PE=2 SV=1)	electron-transferring-flavoprotein dehydrogenase activity(GO:0004174);oxidoreductase activity(GO:0016491);flavin adenine dinucleotide binding(GO:0050660)	respiratory electron transport chain(GO:0022904)	-0.60835	-0.329491	0.560138	0.184255	0.395408			-0.551269	1.48911	0.168065	6.46652e-08	4.92893e-06	***	C6TNF9	0.0301517	0.0319664	0.0115248	-0.00900849
A0A0R4J321|A0A0R4J321_SOYBN	A0A0R4J321	X	Protein degradation	beta type-1 component of 26S proteasome(original description: Proteasome subunit beta OS=Glycine max OX=3847 GN=100793551 PE=3 SV=1)	endopeptidase activity(GO:0004175);threonine-type endopeptidase activity(GO:0004298)	proteasomal protein catabolic process(GO:0010498);proteolysis involved in protein catabolic process(GO:0051603)	1.05385	-0.709434	1.93498	0.000163673	0.00271033	***		0.642281	-0.986699	2.01265	0.000630474	0.00422259	***	A0A0R4J321	-0.0172202	2.27767e-05	0.00791693	0.00411456
B1ACD3|B1ACD3_SOYBN	B1ACD3	X	protease inhibitor	no hits &(original description: Putative Kunitz trypsin protease inhibitor OS=Glycine max OX=3847 GN=100170690 PE=2 SV=1)	endopeptidase inhibitor activity(GO:0004866)	not assigned	0.881957	-0.3201	1.54997	0.000120961	0.00220298	***		0.709487	-1.27134	2.60463	2.1028e-06	7.33486e-05	***	B1ACD3	-0.0180389	-0.0124428	-0.00484343	0.000706436
C6SY46|C6SY46_SOYBN	C6SY46	X	External stimuli response_stress	(original description: Uncharacterized protein OS=Glycine max OX=3847 GN=100306134 PE=2 SV=1) & Miraculin OS=Synsepalum dulcificum(sp|p13087|mira_syndu : 150.0)	endopeptidase inhibitor activity(GO:0004866)	not assigned	-0.490247	0.855448	0.550921	0.054397	0.150066			-1.17285	0.807647	0.328365	0.00910303	0.0314858	**	C6SY46	0.0216402	-0.0122126	0.0186622	0.00294716
I1JFL5|I1JFL5_SOYBN;C6TB80|C6TB80_SOYBN	I1JFL5		not assigned	no hits &(original description: Uncharacterized protein OS=Glycine max OX=3847 GN=100777195 PE=4 SV=1)	endopeptidase inhibitor activity(GO:0004866)	not assigned	-0.758967	1.24715	0.396663	0.00126307	0.0104814	**		-0.856231	0.36805	0.499462	0.0522359	0.118394		I1JFL5	0.0189912	-0.0168014	-0.0103308	-0.00923874
C6TJP8|C6TJP8_SOYBN	C6TJP8	X	Protein degradation	PTRE1 regulator(original description: Uncharacterized protein OS=Glycine max OX=3847 GN=100814792 PE=2 SV=1)	endopeptidase inhibitor activity(GO:0004866);proteasome binding(GO:0070628)	ubiquitin-dependent protein catabolic process(GO:0006511);regulation of metabolic process(GO:0019222);proteasome-mediated ubiquitin-dependent protein catabolic process(GO:0043161)	0.735696	-0.382675	1.88624	0.000346348	0.00429388	***		0.88415	-1.23717	6.2066	1.69472e-06	6.30647e-05	***	C6TJP8	-0.0312129	-0.0219122	-0.0163055	0.00949033
C6SX36|C6SX36_SOYBN	C6SX36	X	Cellular respiration_ invertase/pectin methylesterase inhibitor family protein	(original description: Uncharacterized protein OS=Glycine max OX=3847 GN=100305900 PE=2 SV=1) & 21 kDa protein OS=Daucus carota(sp|p17407|21kd_dauca : 194.0)	enzyme inhibitor activity(GO:0004857)	negative regulation of catalytic activity(GO:0043086)	-0.0414248	-0.786289	2.16027	0.0359324	0.108908	*		1.42318	-0.595469	3.42396	3.12952e-05	0.000499267	***	C6SX36	-0.0241201	0.0270136	-0.0154056	-0.00292159
C6T0K6|C6T0K6_SOYBN	C6T0K6	X	Cellular respiration_ invertase/pectin methylesterase inhibitor family protein	(original description: Uncharacterized protein OS=Glycine max OX=3847 GN=100306719 PE=2 SV=1) & Cell wall / vacuolar inhibitor of fructosidase 1 OS=Arabidopsis thaliana(sp|f4hwq8|cvif1_arath : 127.0)	enzyme inhibitor activity(GO:0004857)	negative regulation of catalytic activity(GO:0043086)	-0.900911	0.490915	0.180644	0.000173293	0.00280817	***		-0.760226	1.17022	0.188202	1.70458e-05	0.000311559	***	C6T0K6	0.0434395	0.00601858	-0.0152517	0.0136082
I1JQN7|I1JQN7_SOYBN;K7MZI7|K7MZI7_SOYBN;I1JBK1|I1JBK1_SOYBN;I1NB83|I1NB83_SOYBN;I1JQN6|I1JQN6_SOYBN;I1NB85|I1NB85_SOYBN	I1JQN7		Cell wall	pectin methylesterase(original description: Pectinesterase OS=Glycine max OX=3847 GN=100786124 PE=3 SV=1)	enzyme inhibitor activity(GO:0004857);hydrolase activity(GO:0016787);pectinesterase activity(GO:0030599);aspartyl esterase activity(GO:0045330);pectinesterase inhibitor activity(GO:0046910)	cell wall modification(GO:0042545);pectin catabolic process(GO:0045490)	-0.623981	-0.378122	0.520342	0.667128	0.971656			-0.490303	1.49241	0.168012	1.66197e-05	0.000311559	***	I1JQN7	0.0311442	0.0514259	0.0208392	-0.0209707
I1JAV9|I1JAV9_SOYBN	I1JAV9	X	Cell wall	pectin methylesterase(original description: Pectinesterase OS=Glycine max OX=3847 GN=100815836 PE=3 SV=1)	enzyme inhibitor activity(GO:0004857);hydrolase activity(GO:0016787);pectinesterase activity(GO:0030599);aspartyl esterase activity(GO:0045330);pectinesterase inhibitor activity(GO:0046910)	cell wall modification(GO:0042545);pectin catabolic process(GO:0045490);cell wall organization(GO:0071555)	-0.78204	0.41921	0.497512	0.00531282	0.0285478	**		-0.854648	1.21748	0.350201	0.000119058	0.00133892	***	I1JAV9	0.0221828	0.00351462	0.00624789	0.00524756
C6T3R2|C6T3R2_SOYBN;C6SWW6|C6SWW6_SOYBN;K7KPK4|K7KPK4_SOYBN;I1MVG5|I1MVG5_SOYBN	C6T3R2		Cellular respiration	COX6a component of cytochrome c oxidase complex(original description: Uncharacterized protein OS=Glycine max OX=3847 GN=100527245 PE=2 SV=1)	enzyme regulator activity(GO:0030234)	mitochondrial electron transport, cytochrome c to oxygen(GO:0006123)	0.645777	-0.457347	1.71867	0.0659745	0.175421			0.991154	-1.17958	3.67097	0.0014746	0.00794433	**	C6T3R2	-0.0247891	-0.00896362	-0.0125811	-0.0129331
I1KEY6|I1KEY6_SOYBN;I1LS70|I1LS70_SOYBN;A0A0R0HID0|A0A0R0HID0_SOYBN	I1KEY6		Protein degradation	RPN1 regulatory component of 26S proteasome(original description: 26S proteasomenon-ATPase regulatory subunit 2 homolog OS=Glycine max OX=3847 GN=100799779 PE=3 SV=1)	enzyme regulator activity(GO:0030234)	protein catabolic process(GO:0030163);regulation of protein catabolic process(GO:0042176);proteasome-mediated ubiquitin-dependent protein catabolic process(GO:0043161)	-0.524967	-0.364361	0.841736	0.839931	1			-0.603239	1.49257	0.270192	3.76031e-06	0.000107482	***	I1KEY6	0.0193254	0.0226199	0.0175062	-0.00333413
C6TCN5|C6TCN5_SOYBN;K7MTN2|K7MTN2_SOYBN	C6TCN5		Nutrient uptake	'non-haem ferritin (original description: Ferritin OS=Glycine max OX=3847 GN=547824 PE=2 SV=1)'	ferroxidase activity(GO:0004322);ferrous iron binding(GO:0008198);ferric iron binding(GO:0008199);oxidoreductase activity(GO:0016491);metal ion binding(GO:0046872)	iron ion transport(GO:0006826);intracellular iron ion homeostasis(GO:0006879);intracellular sequestering of iron ion(GO:0006880)	-0.454276	-0.540678	1.78038	0.987632	1			1.49906	-0.504105	14.6003	0.000121666	0.00135232	***	C6TCN5	-0.0401345	0.0590105	-0.0740183	0.0110059
C6TI81|C6TI81_SOYBN;Q43757|Q43757_SOYBN;I7DIZ2|I7DIZ2_SOYBN	C6TI81		Nutrient uptake	non-haem ferritin(original description: Ferritin OS=Glycine max OX=3847 GN=547698 PE=2 SV=1)	ferroxidase activity(GO:0004322);ferrous iron binding(GO:0008198);ferric iron binding(GO:0008199);oxidoreductase activity(GO:0016491);metal ion binding(GO:0046872)	iron ion transport(GO:0006826);intracellular iron ion homeostasis(GO:0006879);intracellular sequestering of iron ion(GO:0006880)	-0.504587	-0.633441	2.69489	0.959585	1			1.49004	-0.352015	6.15331	0.000222714	0.00203709	***	C6TI81	-0.035241	0.0979199	-0.0523879	-0.00897257
I1J7H3|I1J7H3_SOYBN;I7ARP9|I7ARP9_SOYBN;C6SWX6|C6SWX6_SOYBN	I1J7H3		Nutrient uptake	non-haem ferritin(original description: Ferritin OS=Glycine max OX=3847 GN=547988 PE=3 SV=1)	ferroxidase activity(GO:0004322);ferrous iron binding(GO:0008198);ferric iron binding(GO:0008199);oxidoreductase activity(GO:0016491);metal ion binding(GO:0046872)	iron ion transport(GO:0006826);intracellular iron ion homeostasis(GO:0006879);intracellular sequestering of iron ion(GO:0006880)	-1.17584	-0.441744	0.0954044	0.435762	0.747332			1.04752	0.57006	1.26186	0.783624	0.967426		I1J7H3	0.0267467	0.0807199	-0.10624	0.0133672
I1JL80|I1JL80_SOYBN;C6TAU2|C6TAU2_SOYBN;I1JL81|I1JL81_SOYBN;I7CBU6|I7CBU6_SOYBN;I7DM41|I7DM41_SOYBN;C6TF10|C6TF10_SOYBN	I1JL80		Nutrient uptake	non-haem ferritin(original description: Ferritin OS=Glycine max OX=3847 GN=GLYMA_03G050100 PE=3 SV=1)	ferroxidase activity(GO:0004322);ferrous iron binding(GO:0008198);ferric iron binding(GO:0008199);oxidoreductase activity(GO:0016491);metal ion binding(GO:0046872)	iron ion transport(GO:0006826);intracellular iron ion homeostasis(GO:0006879);intracellular sequestering of iron ion(GO:0006880)	-0.829567	-0.599882	0.184799	0.916212	1			1.39674	0.0327061	2.49183	0.0209899	0.0590934	*	I1JL80	0.00508101	0.087632	-0.128374	0.00289485
A0A0R0GV25|A0A0R0GV25_SOYBN;I1MSB2|I1MSB2_SOYBN	A0A0R0GV25		Phytohomrone Metabolism	oxophytodienoate reductase(original description: Uncharacterized protein OS=Glycine max OX=3847 GN=100796758 PE=4 SV=1)	FMN binding(GO:0010181);oxidoreductase activity(GO:0016491);12-oxophytodienoate reductase activity(GO:0016629)	jasmonic acid biosynthetic process(GO:0009695);oxylipin biosynthetic process(GO:0031408)	-0.5	-0.5	1	1	1			-0.5	1.5	0.340682	0.000256408	0.00223597	***	A0A0R0GV25	0.0138435	0.025818	0.015983	-0.00372539
C6TGN8|C6TGN8_SOYBN;I1MBX2|I1MBX2_SOYBN;I1MBX3|I1MBX3_SOYBN;K7M8F9|K7M8F9_SOYBN;K7M8F8|K7M8F8_SOYBN	C6TGN8		Carbohydrate metabolism	fructose kinase(original description: Uncharacterized protein OS=Glycine max OX=3847 GN=100797023 PE=2 SV=1)	fructokinase activity(GO:0008865);kinase activity(GO:0016301);transferase activity(GO:0016740)	fructose metabolic process(GO:0006000);phosphorylation(GO:0016310);carbohydrate phosphorylation(GO:0046835)	0.532698	-1.01804	3.95061	1.70164e-06	0.000109437	***		1.12643	-0.641084	2.95841	9.8582e-07	4.05764e-05	***	C6TGN8	-0.0302257	0.0263464	0.00585666	-0.000371794
A0A0R4J5C6|A0A0R4J5C6_SOYBN;C6SXC0|C6SXC0_SOYBN;I1MH61|I1MH61_SOYBN	A0A0R4J5C6		Protein modification	glutaredoxin(original description: Uncharacterized protein OS=Glycine max OX=3847 GN=GLYMA_15G168700 PE=4 SV=1)	glutathione disulfide oxidoreductase activity(GO:0015038)	cellular response to oxidative stress(GO:0034599)	0.600627	-0.363634	1.66597	0.304039	0.569034			0.994817	-1.23181	4.84082	0.0104583	0.0345536	*	A0A0R4J5C6	-0.0278268	-0.0169463	-0.0221955	-0.023056
C6SVF6|C6SVF6_SOYBN	C6SVF6	X	Protein modification	glutaredoxin(original description: Uncharacterized protein OS=Glycine max OX=3847 GN=100305517 PE=2 SV=1)	glutathione disulfide oxidoreductase activity(GO:0015038)	cellular response to oxidative stress(GO:0034599)	0.675396	-0.310093	1.41016	0.0721062	0.187251			0.90844	-1.27374	2.51638	0.000662733	0.00435752	***	C6SVF6	-0.0167906	-0.00893726	-0.0113824	-0.00516415
C6SX42|C6SX42_SOYBN;A0A0R0I061|A0A0R0I061_SOYBN;A0A0R0JM25|A0A0R0JM25_SOYBN;A0A0R0GMP7|A0A0R0GMP7_SOYBN	C6SX42		Protein modification	glutaredoxin(original description: Uncharacterized protein OS=Glycine max OX=3847 GN=100305906 PE=2 SV=1)	glutathione disulfide oxidoreductase activity(GO:0015038)	cellular response to oxidative stress(GO:0034599)	1.19723	-0.444557	2.03185	0.0462588	0.131857	*		0.360466	-1.11314	2.59734	0.107843	0.211373		C6SX42	-0.0210364	-0.0139929	0.00753277	-0.00598714
C6TCR3|C6TCR3_SOYBN	C6TCR3	X	Protein modification	glutaredoxin(original description: Uncharacterized protein OS=Glycine max OX=3847 GN=100777703 PE=2 SV=1)	glutathione disulfide oxidoreductase activity(GO:0015038)	cellular response to oxidative stress(GO:0034599)	0.430764	-0.248399	1.30141	0.225006	0.457119			1.07846	-1.26082	2.88519	0.000200592	0.00187645	***	C6TCR3	-0.0172273	-0.00906335	-0.0173306	-0.00382879
C6T460|C6T460_SOYBN;A0A0R0GD17|A0A0R0GD17_SOYBN	C6T460		Protein modification	class tau(original description: Tau class glutathione S-transferase OS=Glycine max OX=3847 GN=100527381 PE=2 SV=1)	glutathione transferase activity(GO:0004364);transferase activity(GO:0016740)	glutathione metabolic process(GO:0006749);response to chemical(GO:0042221)	1.44047	-0.601216	2.36337	0.00239608	0.0165474	**		-0.0945097	-0.744746	1.48023	0.505712	0.705596		C6T460	-0.0169363	-0.0126305	0.0225384	-0.0141223
C6TAT2|C6TAT2_SOYBN;Q9FQE9|Q9FQE9_SOYBN	C6TAT2		Protein modification	class tau(original description: Tau class glutathione S-transferase OS=Glycine max OX=3847 GN=GSTU37 PE=2 SV=1)	glutathione transferase activity(GO:0004364);transferase activity(GO:0016740)	glutathione metabolic process(GO:0006749);response to chemical(GO:0042221)	1.38698	-0.78314	7.44326	5.90284e-05	0.00130624	***		-0.676529	0.0726887	0.371795	0.133734	0.251115		C6TAT2	-0.0191135	0.0151495	0.0909669	-0.0426118
C6TGU0|C6TGU0_SOYBN	C6TGU0	X	Redox homeostasis	dehydroascorbate reductase(DHAR)(original description: DHAR class glutathione S-transferase OS=Glycine max OX=3847 GN=DHAR3 PE=2 SV=1)	glutathione transferase activity(GO:0004364);transferase activity(GO:0016740);glutathione dehydrogenase (ascorbate) activity(GO:0045174)	protein glutathionylation(GO:0010731);ascorbate glutathione cycle(GO:0033355);cellular oxidant detoxification(GO:0098869)	0.0926475	-1.00634	1.72158	0.375609	0.664092			1.34038	-0.426688	1.84039	0.113323	0.220017		C6TGU0	-0.0138459	0.018471	-0.0110543	0.0011537
A0A0R4J2Q8|A0A0R4J2Q8_SOYBN;K7KA00|K7KA00_SOYBN;A0A0R0KZQ5|A0A0R0KZQ5_SOYBN	A0A0R4J2Q8		Photosynthesis	serine hydroxymethyltransferase(original description: Serine hydroxymethyltransferase OS=Glycine max OX=3847 GN=100816213 PE=3 SV=1)	glycine hydroxymethyltransferase activity(GO:0004372);zinc ion binding(GO:0008270);transferase activity(GO:0016740);pyridoxal phosphate binding(GO:0030170);serine binding(GO:0070905)	L-serine catabolic process(GO:0006565);one-carbon metabolic process(GO:0006730);glycine biosynthetic process from serine(GO:0019264);tetrahydrofolate interconversion(GO:0035999);tetrahydrofolate metabolic process(GO:0046653);folic acid metabolic process(GO:0046655)	-0.20572	-0.973585	1.40069	0.0673627	0.177506			-0.221036	1.40034	0.622082	0.000868112	0.00538125	***	A0A0R4J2Q8	0.00229813	0.0216214	0.0139827	0.000107314
A1YZE0|A1YZE0_SOYBN;I1MKC8|I1MKC8_SOYBN;A0A0R0HUM4|A0A0R0HUM4_SOYBN;A0A0R0HV03|A0A0R0HV03_SOYBN;I1NII0|I1NII0_SOYBN;I1LBX4|I1LBX4_SOYBN;B2LUN7|B2LUN7_SOYBN	A1YZE0		Carbohydrate metabolism	granule-bound starch(amylose) synthase(original description: Starch synthase, chloroplastic/amyloplastic OS=Glycine max OX=3847 GN=100037476 PE=2 SV=1)	glycogen (starch) synthase activity(GO:0004373);transferase activity(GO:0016740);glycosyltransferase activity(GO:0016757)	starch biosynthetic process(GO:0019252)	0.598518	1.0523	0.803191	0.864062	1			-0.532283	-1.11853	5.34719	0.791297	0.974559		A1YZE0	-0.0199388	-0.0851147	-0.00711141	-0.00726851
A0A0R0KHH6|A0A0R0KHH6_SOYBN;C6SY63|C6SY63_SOYBN;K7L170|K7L170_SOYBN	A0A0R0KHH6		Vesicle trafficking	D-class RAB GTPase(original description: Uncharacterized protein OS=Glycine max OX=3847 GN=GLYMA_03G110200 PE=4 SV=1)	GTPase activity(GO:0003924);GTP binding(GO:0005525)	vesicle-mediated transport(GO:0016192)	-0.433276	-0.061224	0.831888	0.741051	1			-0.911684	1.40618	0.370234	0.0005158	0.00367678	***	A0A0R0KHH6	0.0161918	0.0019209	0.0224186	-0.00680938
A0A0R4J5Y4|A0A0R4J5Y4_SOYBN;C6T6K1|C6T6K1_SOYBN;C6TB28|C6TB28_SOYBN	A0A0R4J5Y4		Vesicle trafficking	D-class RAB GTPase(original description: Uncharacterized protein OS=Glycine max OX=3847 GN=GLYMA_18G251300 PE=4 SV=1)	GTPase activity(GO:0003924);GTP binding(GO:0005525)	vesicle-mediated transport(GO:0016192)	0.802691	-0.961465	1.97507	0.019131	0.0695235	*		0.921606	-0.762832	1.8389	0.0383682	0.0940022	*	A0A0R4J5Y4	-0.0181682	0.0124179	0.00952662	0.0116965
C6SYK7|C6SYK7_SOYBN	C6SYK7	X	signalling	(original description: Uncharacterized protein OS=Glycine max OX=3847 GN=100499956 PE=2 SV=1) & Nudix hydrolase 26, chloroplastic OS=Arabidopsis thaliana(sp|q9caf2|nud26_arath : 285.0)	guanosine-3',5'-bis(diphosphate) 3'-diphosphatase activity(GO:0008893);pyrophosphatase activity(GO:0016462);hydrolase activity(GO:0016787);bis(5'-adenosyl)-pentaphosphatase activity(GO:0034432)	nucleoside phosphate metabolic process(GO:0006753);ribose phosphate metabolic process(GO:0019693)	0.296512	-0.791991	1.58479	0.152044	0.342444			1.28747	-0.791991	2.11718	0.00805767	0.0287395	**	C6SYK7	-0.0142177	0.0105112	-0.0105031	0.013382
I1JCR1|I1JCR1_SOYBN;I1MNH0|I1MNH0_SOYBN	I1JCR1		not assigned	(original description: Uncharacterized protein OS=Glycine max OX=3847 GN=100809629 PE=4 SV=1) & Acidic leucine-rich nuclear phosphoprotein 32-related protein OS=Arabidopsis thaliana(sp|q9scq7|an32_arath : 246.0)	histone binding(GO:0042393)	not assigned	0.517996	-0.836272	2.67923	0.000289803	0.00384783	***		1.15455	-0.836272	3.46853	1.7107e-05	0.000311559	***	I1JCR1	-0.0270804	0.0118681	-0.00186648	0.0102259
I1KFF8|I1KFF8_SOYBN;I1KFF9|I1KFF9_SOYBN;C6TMC8|C6TMC8_SOYBN	I1KFF8		Cellular respiration	no hits &(original description: Uncharacterized protein OS=Glycine max OX=3847 GN=100799250 PE=4 SV=1)	hydrolase activity(GO:0016787)	not assigned	-0.308011	-0.589368	1.43605	0.86484	1			1.48675	-0.589368	4.21756	0.00125727	0.00701209	**	I1KFF8	-0.0207356	0.0262654	-0.0368088	0.024494
I1KFJ1|I1KFJ1_SOYBN;Q2VC77|Q2VC77_SOYBN	I1KFJ1		Lipid metabolism	(original description: Uncharacterized protein OS=Glycine max OX=3847 GN=100806530 PE=4 SV=1) & Probable carboxylesterase 6 OS=Arabidopsis thaliana(sp|q9sx25|cxe6_arath : 180.0)	hydrolase activity(GO:0016787)	not assigned	-0.790163	0.288878	0.400485	0.284313	0.538781			-0.790163	1.29145	0.257211	0.0266857	0.0706811	*	I1KFJ1	0.0265014	0.012064	0.0117914	0.011326
A0A0R0EB56|A0A0R0EB56_SOYBN;C6TDP7|C6TDP7_SOYBN	A0A0R0EB56		Secondary metabolism	2-hydroxyisoflavanone dehydratase(original description: Uncharacterized protein OS=Glycine max OX=3847 GN=GLYMA_20G143400 PE=4 SV=1)	hydrolase activity(GO:0016787)	not assigned	-0.893736	-0.210592	0.696017	0.789073	1			1.43169	-0.327358	1.82563	0.177438	0.313988		A0A0R0EB56	-0.00495666	0.00837898	-0.0358367	0.0169062
C6TN61|C6TN61_SOYBN	C6TN61	X	Polyamine metabolism	N-carbamoylputrescine amidohydrolase(original description: Uncharacterized protein OS=Glycine max OX=3847 GN=100787298 PE=2 SV=1)	hydrolase activity, acting on carbon-nitrogen (but not peptide) bonds(GO:0016810);N-carbamoylputrescine amidase activity(GO:0050126)	polyamine biosynthetic process(GO:0006596);nitrogen compound metabolic process(GO:0006807);putrescine biosynthetic process from arginine(GO:0033388)	-0.261229	-0.609225	1.25	0.632518	0.944645			1.47968	-0.609225	2.50067	0.000161206	0.0016105	***	C6TN61	-0.0131137	0.0170053	-0.0239449	0.00366139
I1JR35|I1JR35_SOYBN;C6TG65|C6TG65_SOYBN;I1NBP7|I1NBP7_SOYBN	I1JR35		Cellular respiration_ GDSL-motif lipase	(original description: Uncharacterized protein OS=Glycine max OX=3847 GN=100790553 PE=3 SV=1) & GDSL esterase/lipase At1g09390 OS=Arabidopsis thaliana(sp|o80522|gdl2_arath : 440.0)	hydrolase activity, acting on ester bonds(GO:0016788)	not assigned	-0.389272	1.46993	0.34349	0.00299764	0.0196469	**		-0.31246	-0.768201	1.76747	0.713151	0.908816		I1JR35	0.00820634	-0.0438915	-0.0289407	0.0332321
A0A0R0FL35|A0A0R0FL35_SOYBN	A0A0R0FL35	X	Enzyme classification	Enzyme classification.EC_3 hydrolases.EC_3.2 glycosylase(50.3.2 : 216.3) & Beta-xylosidase/alpha-L-arabinofuranosidase 2 OS=Medicago sativa subsp. varia(sp|a5jtq3|xyl2_medsv : 139.0)(original description: Uncharacterized protein OS=Glycine max OX=3847 GN=GLYMA_16G039300 PE=4 SV=1)	hydrolase activity, hydrolyzing O-glycosyl compounds(GO:0004553);beta-glucosidase activity(GO:0008422);hydrolase activity(GO:0016787);hydrolase activity, acting on glycosyl bonds(GO:0016798)	carbohydrate metabolic process(GO:0005975);metabolic process(GO:0008152);glucan catabolic process(GO:0009251)	-0.795581	1.27942	0.192338	3.09279e-05	0.000896473	***		-0.795581	0.311738	0.308558	0.00988993	0.0332476	**	A0A0R0FL35	0.034034	-0.0215536	-0.0129465	0.00287316
I1JRW1|I1JRW1_SOYBN;K7KNE1|K7KNE1_SOYBN;I1N7F0|I1N7F0_SOYBN	I1JRW1		External stimuli response_stress	(original description: Uncharacterized protein OS=Glycine max OX=3847 GN=100810348 PE=3 SV=1) & Basic endochitinase OS=Nicotiana tabacum(sp|p29061|chib_tobac : 351.0)	hydrolase activity, hydrolyzing O-glycosyl compounds(GO:0004553);chitinase activity(GO:0004568);hydrolase activity(GO:0016787);hydrolase activity, acting on glycosyl bonds(GO:0016798)	carbohydrate metabolic process(GO:0005975);metabolic process(GO:0008152)	0.0788676	-1.1225	7.00404	0.0111678	0.0474863	*		1.29291	-0.249276	2.43684	0.00337959	0.0146118	**	I1JRW1	-0.0347945	0.0678402	0.0152246	0.0156787
I1JSP4|I1JSP4_SOYBN	I1JSP4	X	Enzyme classification	Glucan endo-1,3-beta-glucosidase 7 OS=Arabidopsis thaliana(sp|q9m069|e137_arath : 563.0) & Enzyme classification.EC_3 hydrolases.EC_3.2 glycosylase(50.3.2 : 328.1)(original description: Uncharacterized protein OS=Glycine max OX=3847 GN=100810568 PE=3 SV=1)	hydrolase activity, hydrolyzing O-glycosyl compounds(GO:0004553);hydrolase activity(GO:0016787);hydrolase activity, acting on glycosyl bonds(GO:0016798);glucan endo-1,3-beta-D-glucosidase activity(GO:0042973)	carbohydrate metabolic process(GO:0005975);metabolic process(GO:0008152)	-0.835969	-0.134792	0.371223	0.139751	0.320276			-0.466406	1.43717	0.291589	0.000459088	0.00335036	***	I1JSP4	0.0288431	0.0313645	-0.0125446	-0.0174725
A0A0R0G9J8|A0A0R0G9J8_SOYBN;I1M7Q9|I1M7Q9_SOYBN;I1MYZ6|I1MYZ6_SOYBN;I1LMU4|I1LMU4_SOYBN	A0A0R0G9J8		not assigned	(original description: Uncharacterized protein OS=Glycine max OX=3847 GN=100806533 PE=4 SV=1) & Cytosolic endo-beta-N-acetylglucosaminidase 1 OS=Arabidopsis thaliana(sp|f4jzc2|enas1_arath : 692.0)	hydrolase activity, hydrolyzing O-glycosyl compounds(GO:0004553);hydrolase activity(GO:0016787);hydrolase activity, acting on glycosyl bonds(GO:0016798);mannosyl-glycoprotein endo-beta-N-acetylglucosaminidase activity(GO:0033925)	protein deglycosylation(GO:0006517);metabolic process(GO:0008152)	-0.730728	1.1445	0.242434	0.00862898	0.0397281	**		-0.938513	0.524743	0.211428	0.0564945	0.125286		A0A0R0G9J8	0.0356107	-0.0232641	0.00310833	0.00270798
I1JDW4|I1JDW4_SOYBN;F6KBT2|F6KBT2_SOYBN;C6TCY8|C6TCY8_SOYBN;F6KBT1|F6KBT1_SOYBN	I1JDW4		Phytohomrone Metabolism	allene oxidase cyclase(AOC)(original description: Uncharacterized protein OS=Glycine max OX=3847 GN=GLYMA_02G099200 PE=4 SV=1)	isomerase activity(GO:0016853);allene-oxide cyclase activity(GO:0046423)	jasmonic acid biosynthetic process(GO:0009695)	-0.933156	0.632689	0.554298	0.000218232	0.00316282	***		-0.767313	1.06778	0.535219	0.000105241	0.0012141	***	I1JDW4	0.0148638	0.000525082	-0.00410723	0.00555258
A0A0R4J387|A0A0R4J387_SOYBN;C6SV98|C6SV98_SOYBN;Q53B71|Q53B71_SOYBN	A0A0R4J387		not assigned	(original description: Chalcone-flavonone isomerase family protein OS=Glycine max OX=3847 GN=GLYMA_04G222400 PE=3 SV=1) & Probable chalcone--flavonone isomerase 3 OS=Arabidopsis thaliana(sp|q8vzw3|cfi3_arath : 214.0)	isomerase activity(GO:0016853);intramolecular lyase activity(GO:0016872)	flavonoid biosynthetic process(GO:0009813)	0.719756	-0.194969	1.29824	0.46664	0.781622			0.81144	-1.33623	2.11519	0.0322317	0.0825036	*	A0A0R4J387	-0.012726	-0.00678168	-0.00750279	-0.0124673
A0A0R0FDT6|A0A0R0FDT6_SOYBN;C6TNP5|C6TNP5_SOYBN	A0A0R0FDT6		Carbohydrate metabolism	UDP-L-arabinose mutase(original description: Uncharacterized protein OS=Glycine max OX=3847 GN=100784882 PE=4 SV=1)	isomerase activity(GO:0016853);intramolecular transferase activity(GO:0016866);UDP-arabinopyranose mutase activity(GO:0052691)	plant-type cell wall biogenesis(GO:0009832);UDP-L-arabinose metabolic process(GO:0033356);cell wall organization(GO:0071555);plant-type cell wall organization or biogenesis(GO:0071669)	-0.501123	0.0751832	0.643473	0.0329667	0.102641	*		-0.938662	1.3646	0.207373	5.69908e-07	2.79255e-05	***	A0A0R0FDT6	0.0252553	-0.000606354	0.0254416	-0.00476462
I1JEI0|I1JEI0_SOYBN;C6TJC8|C6TJC8_SOYBN	I1JEI0		Carbohydrate metabolism	UDP-L-arabinose mutase(original description: Uncharacterized protein OS=Glycine max OX=3847 GN=GLYMA_02G120900 PE=4 SV=2)	isomerase activity(GO:0016853);intramolecular transferase activity(GO:0016866);UDP-arabinopyranose mutase activity(GO:0052691)	plant-type cell wall biogenesis(GO:0009832);UDP-L-arabinose metabolic process(GO:0033356);cell wall organization(GO:0071555);plant-type cell wall organization or biogenesis(GO:0071669)	1.31972	-0.950652	2.00536	0.000544467	0.00599405	***		0.193941	-0.563011	1.28608	0.320909	0.502392		I1JEI0	-0.0116436	0.00328383	0.015623	0.00256949
A0A368UNA6|A0A368UNA6_SOYBN;A0A0R0GDS6|A0A0R0GDS6_SOYBN;A0A0R0G729|A0A0R0G729_SOYBN	A0A368UNA6		not assigned	no hits &(original description: Uncharacterized protein OS=Glycine max OX=3847 GN=GLYMA_02G310900 PE=4 SV=1)	lipid transporter activity(GO:0005319);sterol binding(GO:0032934)	lipid transport(GO:0006869);sterol transport(GO:0015918)	-1.3927	0.154625	0.430678	0.0142883	0.0562363	*		0.251583	0.986496	0.792966	0.391104	0.587084		A0A368UNA6	0.0132041	0.0177691	-0.0326796	0.010458
I1JHQ1|I1JHQ1_SOYBN;A0A0R0KLR2|A0A0R0KLR2_SOYBN;A0A0R0JTD9|A0A0R0JTD9_SOYBN	I1JHQ1		Cellular respiration_fermentation	(original description: Uncharacterized protein OS=Glycine max OX=3847 GN=100778257 PE=3 SV=1) & 2-hydroxyacyl-CoA lyase OS=Arabidopsis thaliana(sp|q9lf46|hacl_arath : 870.0)	magnesium ion binding(GO:0000287);catalytic activity(GO:0003824);thiamine pyrophosphate binding(GO:0030976)	fatty acid alpha-oxidation(GO:0001561)	-0.665401	0.0481799	0.332521	0.000370981	0.00454452	***		-0.778689	1.39591	0.100215	1.42616e-08	2.25773e-06	***	I1JHQ1	0.0447611	0.00626625	0.0167631	0.00496166
A0A0R0GPR8|A0A0R0GPR8_SOYBN	A0A0R0GPR8	X	Nucleotide metabolism	dUTP diphosphatase(original description: Uncharacterized protein OS=Glycine max OX=3847 GN=GLYMA_14G207800 PE=4 SV=1)	magnesium ion binding(GO:0000287);dUTP diphosphatase activity(GO:0004170);hydrolase activity(GO:0016787);metal ion binding(GO:0046872)	dUMP biosynthetic process(GO:0006226);nucleotide metabolic process(GO:0009117);dUTP catabolic process(GO:0046081)	0.82445	-0.435352	2.25941	0.0335538	0.103589	*		0.819121	-1.20822	9.91337	0.00248302	0.0116402	**	A0A0R0GPR8	-0.0401824	-0.03054	-0.0203358	0.00664727
A0A0R0HPA5|A0A0R0HPA5_SOYBN;A0A0R0GZH8|A0A0R0GZH8_SOYBN;C6SY00|C6SY00_SOYBN;I1LYV4|I1LYV4_SOYBN;I1LYV5|I1LYV5_SOYBN;I1L8L8|I1L8L8_SOYBN;C6T497|C6T497_SOYBN;A0A0R0FVN7|A0A0R0FVN7_SOYBN	A0A0R0HPA5		not assigned	(original description: Uncharacterized protein OS=Glycine max OX=3847 GN=GLYMA_10G044700 PE=3 SV=1) & Soluble inorganic pyrophosphatase 4 OS=Arabidopsis thaliana(sp|q9lff9|ipyr4_arath : 373.0)	magnesium ion binding(GO:0000287);inorganic diphosphate phosphatase activity(GO:0004427);hydrolase activity(GO:0016787);metal ion binding(GO:0046872)	phosphate-containing compound metabolic process(GO:0006796)	1.33324	-0.715107	2.47825	0.00370809	0.0230551	**		0.200864	-0.818995	1.79567	0.208069	0.357433		A0A0R0HPA5	-0.0198824	5.30938e-05	0.0207703	-0.00138241
C6SYN5|C6SYN5_SOYBN;I1LHV0|I1LHV0_SOYBN	C6SYN5		Nucleotide metabolism	(original description: Uncharacterized protein OS=Glycine max OX=3847 GN=100306258 PE=2 SV=1) & Soluble inorganic pyrophosphatase 1 OS=Arabidopsis thaliana(sp|q93v56|ipyr1_arath : 348.0)	magnesium ion binding(GO:0000287);inorganic diphosphate phosphatase activity(GO:0004427);hydrolase activity(GO:0016787);metal ion binding(GO:0046872)	phosphate-containing compound metabolic process(GO:0006796)	1.08224	-0.68136	2.27182	0.000125173	0.00224005	***		0.600854	-1.00174	2.50295	0.000563631	0.00389246	***	C6SYN5	-0.021922	-0.00258518	0.00763505	0.00177316
C6T857|C6T857_SOYBN;I1JHS8|I1JHS8_SOYBN	C6T857		Enzyme classification	Isocitrate dehydrogenase [NADP] OS=Glycine max(sp|q06197|idhc_soybn : 840.0) & Enzyme classification.EC_1 oxidoreductases.EC_1.1 oxidoreductase acting on CH-OH group of donor(50.1.1 : 754.2)(original description: Isocitrate dehydrogenase [NADP] OS=Glycine max OX=3847 GN=100786103 PE=2 SV=1)	magnesium ion binding(GO:0000287);isocitrate dehydrogenase (NADP+) activity(GO:0004450);oxidoreductase activity(GO:0016491);oxidoreductase activity, acting on the CH-OH group of donors, NAD or NADP as acceptor(GO:0016616);metal ion binding(GO:0046872);NAD binding(GO:0051287)	tricarboxylic acid cycle(GO:0006099);isocitrate metabolic process(GO:0006102);NADP metabolic process(GO:0006739);carboxylic acid metabolic process(GO:0019752)	0.214158	-0.984894	5.39605	0.00902784	0.0409236	**		-0.533083	1.30382	0.282872	0.000653571	0.00432829	***	C6T857	-0.000160516	0.0487939	0.0791332	-0.0239635
I1J4J6|I1J4J6_SOYBN;I1J4J8|I1J4J8_SOYBN;K7KRR3|K7KRR3_SOYBN;I1K5Y5|I1K5Y5_SOYBN;K7L4Q7|K7L4Q7_SOYBN;A0A0R0IQ37|A0A0R0IQ37_SOYBN;K7KIY2|K7KIY2_SOYBN;A0A0R0K5X0|A0A0R0K5X0_SOYBN;I1JUX8|I1JUX8_SOYBN;I1K9G4|I1K9G4_SOYBN;K7KIY3|K7KIY3_SOYBN;I1K9G2|I1K9G2_SOYBN;K7KTZ6|K7KTZ6_SOYBN;I1MCU4|I1MCU4_SOYBN;A0A0R0G5F6|A0A0R0G5F6_SOYBN;A0A368UHW0|A0A368UHW0_SOYBN;A0A0R0IXY1|A0A0R0IXY1_SOYBN;I1M5G8|I1M5G8_SOYBN	I1J4J6		Lipid metabolism	cytosolic NADP-dependent malic enzyme(original description: Malic enzyme OS=Glycine max OX=3847 GN=100796117 PE=3 SV=1)	malic enzyme activity(GO:0004470);malate dehydrogenase (decarboxylating) (NAD+) activity(GO:0004471);malate dehydrogenase (decarboxylating) (NADP+) activity(GO:0004473);oxidoreductase activity(GO:0016491);metal ion binding(GO:0046872);NAD binding(GO:0051287)	pyruvate metabolic process(GO:0006090);malate metabolic process(GO:0006108)	0.0987626	-0.289253	1.16488	0.937808	1			-1.10651	1.297	0.389911	0.0312042	0.0802728	*	I1J4J6	0.0109338	0.00224874	0.0254946	-0.00807758
C6T1Q5|C6T1Q5_SOYBN;C7S8C9|C7S8C9_SOYBN	C6T1Q5		External stimuli response_stress	(original description: Germin-like protein 7 OS=Glycine max OX=3847 GN=100527031 PE=2 SV=1) & Germin-like protein subfamily 3 member 4 OS=Arabidopsis thaliana(sp|q9flt3|gl34_arath : 195.0)	manganese ion binding(GO:0030145);metal ion binding(GO:0046872)	not assigned	-0.756081	-0.296099	0.662588	0.729353	1			1.47137	-0.419194	2.52444	0.0101434	0.0338883	*	C6T1Q5	-0.00953767	0.0211341	-0.0446974	0.00353999
C7S8B9|C7S8B9_SOYBN;C6T0Q1|C6T0Q1_SOYBN	C7S8B9		External stimuli response_stress	(original description: Germin-like protein 5 OS=Glycine max OX=3847 GN=100811231 PE=2 SV=1) & Germin-like protein subfamily 1 member 1 OS=Arabidopsis thaliana(sp|p92998|gl11_arath : 234.0)	manganese ion binding(GO:0030145);metal ion binding(GO:0046872)	not assigned	-0.325571	0.0417885	0.882786	0.92624	1			-1.05226	1.33604	0.460679	0.0162592	0.0484948	*	C7S8B9	0.0127352	0.0055897	0.0196011	0.00348794
C7S8C0|C7S8C0_SOYBN	C7S8C0	X	External stimuli response_stress	(original description: Germin-like protein 6 OS=Glycine max OX=3847 GN=GLYMA_10G168900 PE=2 SV=1) & Germin-like protein subfamily 1 member 7 OS=Arabidopsis thaliana(sp|q9sff9|gl17_arath : 267.0)	manganese ion binding(GO:0030145);metal ion binding(GO:0046872)	not assigned	0.328437	1.24326	0.700495	0.583035	0.903528			-1.02178	-0.54991	0.625876	0.92369	1		C7S8C0	0.00167421	-0.0570881	0.0106729	-0.0161942
C7S8D4|C7S8D4_SOYBN;K7MWT6|K7MWT6_SOYBN	C7S8D4		External stimuli response_stress	(original description: Germin-like protein 20 OS=Glycine max OX=3847 GN=100803440 PE=2 SV=1) & Germin-like protein subfamily 1 member 7 OS=Arabidopsis thaliana(sp|q9sff9|gl17_arath : 281.0)	manganese ion binding(GO:0030145);metal ion binding(GO:0046872)	not assigned	-0.575711	-0.339229	0.152059	0.813924	1			-0.575711	1.49065	0.0201101	9.52818e-05	0.00116497	***	C7S8D4	0.0665572	0.0604044	0.0448287	0.0204612
C6TAW8|C6TAW8_SOYBN;I1KVB5|I1KVB5_SOYBN	C6TAW8		Cellular respiration	COX5b component of cytochrome c oxidase complex(original description: Uncharacterized protein OS=Glycine max OX=3847 GN=100780886 PE=2 SV=1)	metal ion binding(GO:0046872)	mitochondrial electron transport, cytochrome c to oxygen(GO:0006123)	0.138406	-0.389447	1.25199	0.409942	0.715572			1.30824	-1.0572	2.65763	0.000168733	0.00163798	***	C6TAW8	-0.0153928	-0.000353439	-0.0187674	0.0094749
C6SVX9|C6SVX9_SOYBN;K7K0R3|K7K0R3_SOYBN	C6SVX9		Nutrient uptake	CCH copper chaperone(original description: Uncharacterized protein OS=Glycine max OX=3847 GN=100305622 PE=2 SV=1)	metal ion binding(GO:0046872)	response to stimulus(GO:0050896)	-0.197427	1.39521	0.470189	0.00490511	0.0271116	**		-0.213491	-0.984293	2.23024	0.253828	0.417181		C6SVX9	-0.00270186	-0.0461529	-0.0303201	-0.0007804
I1JFN3|I1JFN3_SOYBN;A0A0R0L378|A0A0R0L378_SOYBN;Q9SE03|Q9SE03_SOYBN;C6TAZ4|C6TAZ4_SOYBN;I1JFN5|I1JFN5_SOYBN;I1JFN4|I1JFN4_SOYBN	I1JFN3		Nutrient uptake	CCH copper chaperone(original description: Uncharacterized protein OS=Glycine max OX=3847 GN=GLYMA_02G160500 PE=4 SV=1)	metal ion binding(GO:0046872)	response to stimulus(GO:0050896)	-0.148067	1.2722	0.563597	0.0798291	0.203579			0.0411446	-1.16528	2.47664	0.199088	0.344884		I1JFN3	-0.0064664	-0.0366147	-0.0305892	-0.00570252
C6SZC9|C6SZC9_SOYBN	C6SZC9	X	not assigned	no hits &(original description: Uncharacterized protein OS=Glycine max OX=3847 GN=100306429 PE=2 SV=1)	metal ion binding(GO:0046872)	not assigned	0.921982	-0.865091	5.88402	0.00951102	0.0417349	**		0.8082	-0.865091	5.57306	0.0230905	0.0631918	*	C6SZC9	-0.0412765	0.00917927	0.00796492	0.00490236
A0A0R0ILS3|A0A0R0ILS3_SOYBN;I1K609|I1K609_SOYBN;A0A0R0GCN6|A0A0R0GCN6_SOYBN	A0A0R0ILS3		Cellular respiration_Protein modification	alpha subunit of cytochrome c reductase MPP-type peptidase component(original description: Uncharacterized protein OS=Glycine max OX=3847 GN=GLYMA_08G031800 PE=3 SV=2)	metalloendopeptidase activity(GO:0004222);metal ion binding(GO:0046872)	proteolysis(GO:0006508)	-0.550018	-0.125922	0.779393	0.693376	0.993013			-0.769544	1.44548	0.366014	0.00113962	0.00648477	**	A0A0R0ILS3	0.0163572	0.00946587	0.0130497	0.014616
I1J5F2|I1J5F2_SOYBN	I1J5F2	X	Protein degradation	Matrixin-type metalloprotease(original description: Uncharacterized protein OS=Glycine max OX=3847 GN=100803218 PE=3 SV=1)	metalloendopeptidase activity(GO:0004222);peptidase activity(GO:0008233);metallopeptidase activity(GO:0008237);zinc ion binding(GO:0008270);hydrolase activity(GO:0016787);metal ion binding(GO:0046872)	proteolysis(GO:0006508);extracellular matrix organization(GO:0030198);collagen catabolic process(GO:0030574)	-0.881475	0.508028	0.278319	0.0115738	0.048508	*		-0.786719	1.16017	0.244664	0.00181776	0.00932219	**	I1J5F2	0.0329199	0.00209555	-0.00572134	-0.0102164
I1J983|I1J983_SOYBN;I1LHD2|I1LHD2_SOYBN;C6TFB0|C6TFB0_SOYBN;I1LHD1|I1LHD1_SOYBN	I1J983		Cell wall	caffeoyl-CoA 3-O-methyltransferase(CCoA-OMT)(original description: Uncharacterized protein OS=Glycine max OX=3847 GN=GLYMA_01G187700 PE=4 SV=1)	methyltransferase activity(GO:0008168);O-methyltransferase activity(GO:0008171);S-adenosylmethionine-dependent methyltransferase activity(GO:0008757);transferase activity(GO:0016740)	methylation(GO:0032259)	-0.46436	-0.608663	1.25	0.92296	1			-0.422188	1.49521	0.284842	5.04676e-05	0.000716436	***	I1J983	0.0148534	0.037593	0.0193962	-0.0413555
A0A0R0IYK3|A0A0R0IYK3_SOYBN;A0A0R0GV71|A0A0R0GV71_SOYBN;I1NAH4|I1NAH4_SOYBN;I1L981|I1L981_SOYBN;I1JPV1|I1JPV1_SOYBN;C6TFG4|C6TFG4_SOYBN;C6SZ00|C6SZ00_SOYBN;C6SXT2|C6SXT2_SOYBN;C6SVV1|C6SVV1_SOYBN	A0A0R0IYK3		RNA biosynthesis_Protein biosynthesis	STV1 pri-miRNA recruitment factor(original description: Uncharacterized protein(Fragment) OS=Glycine max OX=3847 GN=GLYMA_08G272900 PE=4 SV=1)	mRNA binding(GO:0003729);structural constituent of ribosome(GO:0003735)	cytoplasmic translation(GO:0002181)	0.0195281	-0.713556	1.92843	0.624232	0.936455			1.40758	-0.713556	3.68637	0.0316006	0.0811911	*	A0A0R0IYK3	-0.0222635	0.0185586	-0.0221534	0.0275151
A0A0R0H261|A0A0R0H261_SOYBN	A0A0R0H261	X	not assigned	(original description: Uncharacterized protein OS=Glycine max OX=3847 GN=100788328 PE=4 SV=1) & Probable NAD(P)H dehydrogenase(quinone) FQR1-like 1 OS=Arabidopsis thaliana(sp|q6nqe2|fqrl1_arath : 250.0)	NAD(P)H dehydrogenase (quinone) activity(GO:0003955);FMN binding(GO:0010181);oxidoreductase activity(GO:0016491)	not assigned	-1.09935	-0.131004	0.557037	0.54713	0.875578			1.3284	-0.0980455	1.64283	0.300589	0.479917		A0A0R0H261	0.000926871	0.0213511	-0.0363853	-0.0165054
A0A0R4J559|A0A0R4J559_SOYBN;I1ME74|I1ME74_SOYBN	A0A0R4J559		not assigned	(original description: Uncharacterized protein OS=Glycine max OX=3847 GN=100789057 PE=4 SV=1) & Probable NAD(P)H dehydrogenase(quinone) FQR1-like 1 OS=Arabidopsis thaliana(sp|q6nqe2|fqrl1_arath : 322.0)	NAD(P)H dehydrogenase (quinone) activity(GO:0003955);FMN binding(GO:0010181);oxidoreductase activity(GO:0016491)	not assigned	0.267608	-1.27083	2.65753	0.224329	0.456195			1.13807	-0.134852	1.61669	0.42763	0.623716		A0A0R4J559	-0.0177801	0.0405304	0.00843911	-0.000508066
C6T2H1|C6T2H1_SOYBN;I1M2F5|I1M2F5_SOYBN	C6T2H1		Lipid Metabolism	(original description: Uncharacterized protein OS=Glycine max OX=3847 GN=100500685 PE=2 SV=1) & Probable NAD(P)H dehydrogenase(quinone) FQR1-like 1 OS=Arabidopsis thaliana(sp|q6nqe2|fqrl1_arath : 316.0)	NAD(P)H dehydrogenase (quinone) activity(GO:0003955);FMN binding(GO:0010181);oxidoreductase activity(GO:0016491)	not assigned	0.302307	-1.05666	3.58524	0.0360892	0.109223	*		1.24538	-0.49103	2.59116	0.013543	0.0421656	*	C6T2H1	-0.0274324	0.0388934	0.00427953	-0.0226046
C6TIM5|C6TIM5_SOYBN	C6TIM5	X	Enzyme classification	Ferredoxin--NADP reductase, root isozyme, chloroplastic OS=Pisum sativum(sp|q41014|fenr2_pea : 694.0) & Enzyme classification.EC_1 oxidoreductases.EC_1.18 oxidoreductase acting on iron-sulfur protein as donor(50.1.17 : 357.3)(original description: Ferredoxin--NADP reductase, chloroplastic OS=Glycine max OX=3847 GN=100807968 PE=2 SV=1)	NADPH dehydrogenase activity(GO:0003959);ferredoxin-NADP+ reductase activity(GO:0004324);oxidoreductase activity(GO:0016491)	not assigned	1.48021	-0.372088	5.87132	0.00011889	0.00219512	***		-0.385877	-0.722243	12.1782	0.655951	0.860387		C6TIM5	-0.0566093	-0.0855835	0.0293116	0.0150728
I1KFS4|I1KFS4_SOYBN	I1KFS4	X	Enzyme classification	Monocopper oxidase-like protein SKS1 OS=Arabidopsis thaliana(sp|q8vxx5|sks1_arath : 798.0) & Enzyme classification.EC_1 oxidoreductases.EC_1.10 oxidoreductase acting on diphenol or related substance as donor(50.1.10 : 144.0)(original description: Uncharacterized protein OS=Glycine max OX=3847 GN=100775325 PE=4 SV=1)	not assigned	not assigned	-1.09008	0.222729	0.452663	0.168714	0.370163			-0.398779	1.26613	0.516288	0.090888	0.1832		I1KFS4	0.0179126	0.0179139	-0.00859737	0.00463375
I1KG34|I1KG34_SOYBN	I1KG34	X	Solute transport	subunit A of V-type ATPase peripheral V1 subcomplex(original description: Uncharacterized protein OS=Glycine max OX=3847 GN=GLYMA_07G002300 PE=3 SV=1)	not assigned	not assigned	-0.285582	-0.179092	0.944364	0.969969	1			-0.946308	1.41098	0.327281	1.02249e-05	0.000223755	***	I1KG34	0.0151381	0.00499628	0.0230741	-0.00423507
I1KGU0|I1KGU0_SOYBN;K7M5T0|K7M5T0_SOYBN	I1KGU0		Protein biosynthesis	RPS12 component of SSU proteome(original description: 40S ribosomal protein S12 OS=Glycine max OX=3847 GN=100786733 PE=3 SV=1)	not assigned	not assigned	0.824781	-0.696008	2.57648	0.0122978	0.0506179	*		0.89139	-1.02016	3.98439	0.00439299	0.0181907	**	I1KGU0	-0.0292567	-0.00338065	-0.00523374	-0.0127364
I1KGW2|I1KGW2_SOYBN	I1KGW2	X	Solute transport	AHA P3A-type proton-translocating ATPase(original description: Plasma membrane ATPase OS=Glycine max OX=3847 GN=100818997 PE=3 SV=2)	not assigned	not assigned	-0.277674	-0.816252	1.62521	0.682909	0.984192			1.45754	-0.363612	2.38588	0.0212998	0.0596395	*	I1KGW2	-0.0167454	0.0276328	-0.0242717	-0.00160488
I1KH38|I1KH38_SOYBN	I1KH38	X	Amino acid metabolism_Secondary metabolism	small subunit of isopropylmalate isomerase dimer(original description: Uncharacterized protein OS=Glycine max OX=3847 GN=100809737 PE=4 SV=1)	not assigned	not assigned	-0.287323	-0.667244	2.01974	0.527428	0.859419			1.48143	-0.526867	4.91524	0.000142721	0.00151402	***	I1KH38	-0.0267694	0.0390431	-0.0372137	0.0295744
I1KHC9|I1KHC9_SOYBN	I1KHC9	X	Protein degradation	SBT1 protease(original description: Uncharacterized protein OS=Glycine max OX=3847 GN=GLYMA_07G040100 PE=4 SV=1)	not assigned	not assigned	-0.687656	-0.295642	0.839317	0.644184	0.952393			1.48066	-0.497363	1.88386	0.000824057	0.00517046	***	I1KHC9	-0.00527219	0.0112659	-0.0270826	0.00843605
I1KHQ7|I1KHQ7_SOYBN;I1MKE0|I1MKE0_SOYBN	I1KHQ7		oxidases - copper, flavone etc	(original description: FAD-binding PCMH-type domain-containing protein OS=Glycine max OX=3847 GN=100787286 PE=4 SV=2) & Probable L-gulonolactone oxidase 6 OS=Arabidopsis thaliana(sp|o81032|gglo6_arath : 739.0)	not assigned	not assigned	-0.81063	0.324689	0.0785247	5.69152e-06	0.000249216	***		-0.786443	1.27238	0.0554806	2.86057e-08	2.82123e-06	***	I1KHQ7	0.0676871	0.000390015	-0.0107776	-0.0115863
I1KHU8|I1KHU8_SOYBN	I1KHU8	X	Protein degradation	pepsin-type protease(original description: Uncharacterized protein OS=Glycine max OX=3847 GN=100791511 PE=3 SV=1)	not assigned	not assigned	-0.684527	1.43476	0.258907	2.37508e-06	0.000139476	***		-0.684527	-0.065704	0.54472	0.0669416	0.143357		I1KHU8	0.0225148	-0.0281558	-0.0183387	0.0107479
I1KIE4|I1KIE4_SOYBN;I1KIE8|I1KIE8_SOYBN	I1KIE4		Enzyme classification	Enzyme classification.EC_1 oxidoreductases.EC_1.1 oxidoreductase acting on CH-OH group of donor(50.1.1 : 432.1) &(+)-neomenthol dehydrogenase OS=Arabidopsis thaliana(sp|q9m2e2|sdr1_arath : 311.0)(original description: Uncharacterized protein OS=Glycine max OX=3847 GN=100804943 PE=3 SV=1)	not assigned	not assigned	-0.794555	0.307354	0.360322	0.00156155	0.012173	**		-0.794555	1.28176	0.230141	1.10934e-05	0.000232172	***	I1KIE4	0.0307586	0.00466031	0.00375587	0.00108449
I1KIS3|I1KIS3_SOYBN;K7L0H3|K7L0H3_SOYBN	I1KIS3		Cell wall	hydroxycinnamaldehyde dehydrogenase(original description: Uncharacterized protein OS=Glycine max OX=3847 GN=100783920 PE=3 SV=1)	not assigned	not assigned	0.325315	-0.993117	2.99163	0.0210964	0.0742162	*		1.25175	-0.583952	2.71377	0.00395795	0.0166915	**	I1KIS3	-0.0262071	0.0228876	-0.00288192	-0.00251515
I1KJI7|I1KJI7_SOYBN;Q8GV24|Q8GV24_SOYBN;I1JMQ0|I1JMQ0_SOYBN;C6SYC6|C6SYC6_SOYBN	I1KJI7		Nucleotide metabolism	nucleoside diphosphate kinase(original description: Nucleoside diphosphate kinase OS=Glycine max OX=3847 GN=GLYMA_07G115900 PE=3 SV=1)	not assigned	not assigned	1.16292	-0.846888	2.17908	0.00267734	0.0182449	**		0.505484	-0.821514	1.76708	0.057136	0.126506		I1KJI7	-0.0168017	0.00326062	0.0129739	-0.00911089
I1KJJ6|I1KJJ6_SOYBN	I1KJJ6	X	Cellular respiration_ oxidases - copper, flavone etc_ plastocyanin-like	(original description: Uncharacterized protein OS=Glycine max OX=3847 GN=100803164 PE=4 SV=1) & Uclacyanin-3 OS=Arabidopsis thaliana(sp|q96316|bcb3_arath : 112.0)	not assigned	not assigned	-1.48728	0.31276	0.517087	0.0562469	0.153931			0.60226	0.572256	1.00753	0.999964	1		I1KJJ6	0.00882457	0.0117547	-0.0308576	-0.00100645
I1KJS2|I1KJS2_SOYBN;I1KJS5|I1KJS5_SOYBN;I1KJS3|I1KJS3_SOYBN;I1J4F9|I1J4F9_SOYBN;I1J4F8|I1J4F8_SOYBN;C6T843|C6T843_SOYBN	I1KJS2		Cellular respiration	ATP-dependent phosphofructokinase(original description: ATP-dependent 6-phosphofructokinase OS=Glycine max OX=3847 GN=100776597 PE=3 SV=1)	not assigned	not assigned	0.370125	-1.06326	2.42496	0.186243	0.399258			-0.517229	1.21036	0.47322	0.125991	0.240528		I1KJS2	-0.00263889	0.0301871	0.0346677	-0.0220645
I1KK52|I1KK52_SOYBN;C6SVZ6|C6SVZ6_SOYBN	I1KK52		protease inhibitor	no hits &(original description: Uncharacterized protein OS=Glycine max OX=3847 GN=100810277 PE=4 SV=1)	not assigned	not assigned	-0.783627	0.417784	0.585551	0.180427	0.389632			-0.852564	1.21841	0.440193	0.0210892	0.0592918	*	I1KK52	0.0161041	0.00136463	-0.00142961	-0.0142233
I1KKE9|I1KKE9_SOYBN	I1KKE9	X	Cellular respiration_ GDSL-motif lipase	(original description: Uncharacterized protein OS=Glycine max OX=3847 GN=100781048 PE=4 SV=1) & GDSL esterase/lipase CPRD49 OS=Arabidopsis thaliana(sp|q9srm5|cpr49_arath : 336.0)	not assigned	not assigned	-0.5	-0.5	1	1	1			-0.5	1.5	0.242463	0	0	***	I1KKE9	0.0187118	0.0345568	0.0215852	-0.0100368
I1KL55|I1KL55_SOYBN;C6TAY5|C6TAY5_SOYBN	I1KL55		Nucleotide metabolism	beta-ureidopropionase(original description: Uncharacterized protein OS=Glycine max OX=3847 GN=100792563 PE=4 SV=1)	not assigned	not assigned	1.22577	-0.690138	2.59558	0.0107532	0.046111	*		0.394655	-0.93029	2.37928	0.111911	0.217749		I1KL55	-0.0218496	-0.00382573	0.00844153	0.00262488
I1KL66|I1KL66_SOYBN;A0A0R0J513|A0A0R0J513_SOYBN;K7M9V5|K7M9V5_SOYBN;A0A0R0FWG6|A0A0R0FWG6_SOYBN;A0A0R0FXB3|A0A0R0FXB3_SOYBN	I1KL66		Amino acid metabolism	methylmalonate-semialdehyde dehydrogenase(original description: Uncharacterized protein OS=Glycine max OX=3847 GN=100791508 PE=4 SV=1)	not assigned	not assigned	-0.575275	-0.0728681	0.778881	0.461386	0.776395			-0.783562	1.43171	0.413437	0.000339386	0.0027298	***	I1KL66	0.0141831	0.00874455	0.00896696	-0.00450645
I1KL73|I1KL73_SOYBN	I1KL73	X	not assigned	no hits &(original description: Uncharacterized protein OS=Glycine max OX=3847 GN=100820420 PE=4 SV=2)	not assigned	not assigned	0.762316	-0.476982	1.72152	0.227054	0.459918			0.894313	-1.17965	3.0434	0.0374634	0.0927794	*	I1KL73	-0.0269429	0.00102317	-0.00651288	-0.0164863
I1KLX2|I1KLX2_SOYBN;A0A0R0JGI3|A0A0R0JGI3_SOYBN	I1KLX2		peroxidases	(original description: Peroxidase OS=Glycine max OX=3847 GN=100812961 PE=3 SV=2) & Peroxidase 10 OS=Arabidopsis thaliana(sp|q9fx85|per10_arath : 379.0)	not assigned	not assigned	-0.5	-0.5	1	1	1			-0.5	1.5	0.451078	8.50118e-09	1.64534e-06	***	I1KLX2	0.0104608	0.0192808	0.0120636	-0.00677101
I1KM16|I1KM16_SOYBN;I1JE07|I1JE07_SOYBN;I1JE08|I1JE08_SOYBN	I1KM16		Cell wall	caffeoyl-CoA 3-O-methyltransferase(CCoA-OMT)(original description: Uncharacterized protein OS=Glycine max OX=3847 GN=100779260 PE=4 SV=1)	not assigned	not assigned	1.39522	-0.675907	2.36789	0.000134015	0.00237761	***		0.0513131	-0.770629	1.57909	0.110258	0.21512		I1KM16	-0.0167749	-0.00196629	0.0230608	0.00111694
I1KM19|I1KM19_SOYBN	I1KM19	X	Protein biosynthesis	RPS16 component of SSU proteome(original description: Uncharacterized protein OS=Glycine max OX=3847 GN=100779794 PE=3 SV=2)	not assigned	not assigned	1.4747	-0.748259	2.60092	0.0256038	0.0862401	*		-0.390584	-0.335861	0.969615	0.999821	1		I1KM19	-0.0122646	0.00652162	0.0419366	0.0134816
I1KMC2|I1KMC2_SOYBN;A0A0R4J631|A0A0R4J631_SOYBN;Q5F2M7|Q5F2M7_SOYBN;A0A0R0KYX9|A0A0R0KYX9_SOYBN	I1KMC2		Cellular respiration	pyruvate kinase(original description: Pyruvate kinase OS=Glycine max OX=3847 GN=100807615 PE=3 SV=1)	not assigned	not assigned	-0.304289	-0.431975	1.19948	0.9916	1			-0.738612	1.47488	0.130923	0.003927	0.0166291	**	I1KMC2	0.0238909	0.0252852	0.0506253	-0.00725573
I1KMC5|I1KMC5_SOYBN;C6TG15|C6TG15_SOYBN;I1NDH7|I1NDH7_SOYBN	I1KMC5		RNA regulation	(original description: Uncharacterized protein OS=Glycine max OX=3847 GN=100499955 PE=4 SV=1) & Transcription factor Pur-alpha 1 OS=Arabidopsis thaliana(sp|q9skz1|pur_arath : 444.0)	not assigned	not assigned	0.694422	-0.581229	1.88317	0.00575288	0.0302043	**		0.985887	-1.09908	3.25027	0.000213083	0.00198427	***	I1KMC5	-0.023234	-0.00366087	-0.00641179	-0.00116192
I1KMD2|I1KMD2_SOYBN;C6TDJ7|C6TDJ7_SOYBN	I1KMD2		Cellular respiration_ gluco-, galacto- and mannosidases_beta 1,3 glucan hydrolases_	(original description: Uncharacterized protein OS=Glycine max OX=3847 GN=GLYMA_07G225800 PE=4 SV=1) & PLASMODESMATA CALLOSE-BINDING PROTEIN 3 OS=Arabidopsis thaliana(sp|q9fz86|pdcb3_arath : 110.0)	not assigned	not assigned	-1.33171	0.0846026	0.585718	0.0921499	0.230431			0.153584	1.09353	0.787711	0.407107	0.604057		I1KMD2	0.00951382	0.0130112	-0.0191688	-0.00239996
I1KN53|I1KN53_SOYBN;C6TG86|C6TG86_SOYBN	I1KN53		Protein modification	prolyl hydroxylase(original description: Uncharacterized protein OS=Glycine max OX=3847 GN=GLYMA_07G253200 PE=4 SV=1)	not assigned	not assigned	1.15753	-0.949156	2.16623	0.00138887	0.011162	**		0.503068	-0.711442	1.59415	0.072506	0.153043		I1KN53	-0.0151675	0.00369556	0.0111199	0.000901044
I1KN78|I1KN78_SOYBN;A0A0R0JCI5|A0A0R0JCI5_SOYBN;C6TLY1|C6TLY1_SOYBN;A0A0R0FIM6|A0A0R0FIM6_SOYBN	I1KN78		Cellular respiration	(original description: Uncharacterized protein OS=Glycine max OX=3847 GN=100802118 PE=4 SV=1) & Endo-1,3;1,4-beta-D-glucanase OS=Zea mays(sp|q9zt66|e134_maize : 140.0)	not assigned	not assigned	0.350705	-1.102	4.90518	5.82468e-08	1.19872e-05	***		1.20642	-0.455129	2.63078	3.25773e-08	3.04746e-06	***	I1KN78	-0.0307018	0.0432568	0.0103762	0.00492117
I1KNJ0|I1KNJ0_SOYBN;K7LIN7|K7LIN7_SOYBN	I1KNJ0		not assigned	no hits &(original description: Uncharacterized protein OS=Glycine max OX=3847 GN=100788703 PE=4 SV=1)	not assigned	not assigned	1.44646	-0.851523	3.35936	0.0105049	0.0455139	*		-0.24416	-0.350778	1.0723	0.998162	1		I1KNJ0	-0.0143788	0.000588434	0.0354991	0.00738494
I1KNN1|I1KNN1_SOYBN;I1MQW1|I1MQW1_SOYBN;C6TCC4|C6TCC4_SOYBN;C6SWG3|C6SWG3_SOYBN;I1KQ68|I1KQ68_SOYBN;I1MQW2|I1MQW2_SOYBN	I1KNN1		Protein biosynthesis	RPS15 component of SSU proteome(original description: Uncharacterized protein OS=Glycine max OX=3847 GN=100801408 PE=3 SV=1)	not assigned	not assigned	1.33209	0.165071	1.47933	0.127615	0.298785			-0.551674	-0.945487	1.29742	0.870441	1		I1KNN1	-0.00850003	-0.0264315	0.0162593	0.00262132
I1KNV7|I1KNV7_SOYBN	I1KNV7	X	Nucleotide metabolism	aminoimidazole RN synthase(original description: Uncharacterized protein OS=Glycine max OX=3847 GN=100817607 PE=3 SV=1)	not assigned	not assigned	1.15187	-0.86319	3.58006	0.00382327	0.02353	**		0.521406	-0.810085	2.59628	0.0714469	0.151273		I1KNV7	-0.0275732	0.00393012	0.0194491	0.00539201
I1KP95|I1KP95_SOYBN;I1KP96|I1KP96_SOYBN;A0A0R0IMN8|A0A0R0IMN8_SOYBN;K7KS34|K7KS34_SOYBN	I1KP95		Redox homeostasis	glutathione peroxidase(original description: Glutathione peroxidase OS=Glycine max OX=3847 GN=100808523 PE=3 SV=1)	not assigned	not assigned	0.0660939	-0.728451	1.6648	0.208122	0.432273			1.39081	-0.728451	2.7732	0.00138407	0.00751561	**	I1KP95	-0.0176786	0.0155668	-0.0182437	-0.0140841
I1KPF0|I1KPF0_SOYBN;C6T8Y2|C6T8Y2_SOYBN;A0A0R0JZ96|A0A0R0JZ96_SOYBN	I1KPF0		Redox homeostasis	monodehydroascorbate reductase(MDAR)(original description: Uncharacterized protein OS=Glycine max OX=3847 GN=100819919 PE=4 SV=1)	not assigned	not assigned	1.26958	0.325599	1.65955	4.9502e-05	0.00119853	***		-0.72742	-0.86776	1.58992	0.722261	0.918673		I1KPF0	-0.0139901	-0.0773872	0.0384973	-4.74116e-05
I1KPH6|I1KPH6_SOYBN;A0A0R0K737|A0A0R0K737_SOYBN	I1KPH6		Carbohydrate metabolism	6-phosphogluconate dehydrogenase(original description: 6-phosphogluconate dehydrogenase, decarboxylating OS=Glycine max OX=3847 GN=100803740 PE=3 SV=1)	not assigned	not assigned	1.44475	-0.148917	2.21024	0.00944657	0.0417319	**		-0.488362	-0.807474	1.48478	0.877644	1		I1KPH6	-0.015083	-0.034936	0.0314533	0.0130386
I1KPN2|I1KPN2_SOYBN	I1KPN2	X	Protein translocation	IMB1 nucleocytoplasmic import karyopherin(original description: Uncharacterized protein OS=Glycine max OX=3847 GN=100818831 PE=4 SV=1)	not assigned	not assigned	-0.527687	-0.533169	1.0089	0.999997	1			-0.437706	1.49856	0.268766	0.000252997	0.0022156	***	I1KPN2	0.0183339	0.0376489	0.0137733	0.00685788
I1KPR0|I1KPR0_SOYBN;I1K648|I1K648_SOYBN;C6T8N7|C6T8N7_SOYBN	I1KPR0		Coenzyme metabolism	SUF-C component of plastidial SUF system assembly phase(original description: Uncharacterized protein OS=Glycine max OX=3847 GN=100811883 PE=4 SV=1)	not assigned	not assigned	1.45479	-0.731426	2.07549	0.0324201	0.101708	*		-0.153128	-0.570233	1.19012	0.936802	1		I1KPR0	-0.0116215	-0.00489443	0.0265428	0.0100221
I1KQ26|I1KQ26_SOYBN;I1KQ28|I1KQ28_SOYBN;I1KQ27|I1KQ27_SOYBN;I1KQ29|I1KQ29_SOYBN	I1KQ26		Cell wall	hydroxycinnamaldehyde dehydrogenase(original description: Uncharacterized protein OS=Glycine max OX=3847 GN=100811540 PE=3 SV=1)	not assigned	not assigned	1.30348	-1.11991	2.37043	0.000406926	0.0049262	***		0.030498	-0.214071	1.09146	0.940167	1		I1KQ26	-0.0112404	0.00895874	0.0210708	-0.00172683
I1KQV6|I1KQV6_SOYBN	I1KQV6	X	not assigned	no hits &(original description: Uncharacterized protein OS=Glycine max OX=3847 GN=100810467 PE=4 SV=2)	not assigned	not assigned	0.631577	-0.851898	2.63437	0.00181055	0.0136301	**		1.07222	-0.851898	3.11983	0.000406905	0.00306015	***	I1KQV6	-0.0255108	0.00893999	-0.000161311	0.00155842
I1KRB6|I1KRB6_SOYBN	I1KRB6	X	Enzyme classification	Berberine bridge enzyme-like 13 OS=Arabidopsis thaliana(sp|q93za3|bbe13_arath : 574.0) & Enzyme classification.EC_1 oxidoreductases.EC_1.1 oxidoreductase acting on CH-OH group of donor(50.1.1 : 471.7)(original description: Uncharacterized protein OS=Glycine max OX=3847 GN=100800519 PE=3 SV=1)	not assigned	not assigned	-0.782372	1.29559	0.476757	0.00599068	0.0308221	**		-0.794028	0.280807	0.636455	0.22738	0.382311		I1KRB6	0.0149081	-0.0119455	-0.00841337	0.00723071
I1KRM4|I1KRM4_SOYBN	I1KRM4	X	not assigned	(original description: Uncharacterized protein OS=Glycine max OX=3847 GN=100780000 PE=4 SV=1) & protein SLOW GREEN 1, chloroplastic OS=Arabidopsis thaliana(sp|q9ls48|sg1_arath : 229.0)	not assigned	not assigned	1.36908	-0.826411	3.23009	0.00077992	0.00760699	***		0.112997	-0.655666	1.66538	0.316549	0.497675		I1KRM4	-0.0234133	0.0108382	0.0332213	-0.00326967
I1KRQ8|I1KRQ8_SOYBN;C6T7T0|C6T7T0_SOYBN	I1KRQ8		Secondary metabolism	geranylgeranyl pyrophosphate synthase(original description: Uncharacterized protein OS=Glycine max OX=3847 GN=GLYMA_08G093400 PE=3 SV=1)	not assigned	not assigned	0.859559	-0.866013	2.8865	0.00103111	0.00914669	**		0.872467	-0.866013	2.90061	0.00178993	0.00925548	**	I1KRQ8	-0.0251408	0.00785775	0.00641285	0.0178206
I1KS65|I1KS65_SOYBN;F8SMB9|F8SMB9_SOYBN;C6T8D6|C6T8D6_SOYBN;A0A1Y2J9H8|A0A1Y2J9H8_BRAJP;A0A1L3FB89|A0A1L3FB89_BRAJP;A0A0A3Y030|A0A0A3Y030_BRAJP	I1KS65		Coenzyme metabolism	S-adenosyl homocysteine hydrolase(original description: Adenosylhomocysteinase OS=Glycine max OX=3847 GN=100786939 PE=3 SV=1)	not assigned	not assigned	1.44877	-0.715408	9.48477	2.51698e-05	0.000761757	***		-0.121382	-0.611981	2.36851	0.355473	0.545129		I1KS65	-0.0371894	0.0013463	0.0560703	0.0177806
I1KSB8|I1KSB8_SOYBN;C6TC86|C6TC86_SOYBN;C6T5E0|C6T5E0_SOYBN;A0A0R0IQB1|A0A0R0IQB1_SOYBN;A0A0R0G431|A0A0R0G431_SOYBN;C6SYH6|C6SYH6_SOYBN	I1KSB8		Protein biosynthesis	component RPL32 of LSU proteome component(original description: Uncharacterized protein OS=Glycine max OX=3847 GN=100787561 PE=4 SV=1)	not assigned	not assigned	1.05623	-0.702437	2.38902	0.0290384	0.0937399	*		0.63808	-0.991874	2.66887	0.0638925	0.138377		I1KSB8	-0.0294552	-0.00268034	0.0102572	0.0191613
I1KSL0|I1KSL0_SOYBN	I1KSL0	X	Cellular respiration_ beta 1,3 glucan hydrolases	(original description: Uncharacterized protein OS=Glycine max OX=3847 GN=100802850 PE=4 SV=1) & Glucan endo-1,3-beta-glucosidase 1 OS=Arabidopsis thaliana(sp|o65399|e131_arath : 95.5)	not assigned	not assigned	-1.15462	0.825206	0.142199	0.00192104	0.0142726	**		-0.517803	0.847214	0.414164	0.036704	0.0910083	*	I1KSL0	0.0339274	0.00848005	-0.0503423	0.00859109
I1KSL6|I1KSL6_SOYBN;I1K467|I1K467_SOYBN	I1KSL6		Cytoskeleton	CCT1 alpha subunit of CCT chaperonin folding complex(original description: Uncharacterized protein OS=Glycine max OX=3847 GN=100818130 PE=3 SV=1)	not assigned	not assigned	0.311787	-1.10631	1.73276	0.210988	0.436833			-0.428345	1.22286	0.612797	0.164904	0.296137		I1KSL6	-0.00191284	0.0226131	0.0301551	0.0215287
I1KSP9|I1KSP9_SOYBN;K7KQP0|K7KQP0_SOYBN	I1KSP9		Amino acid metabolism	regulatory subunit of acetolactate synthase complex(original description: Uncharacterized protein OS=Glycine max OX=3847 GN=100810297 PE=4 SV=1)	not assigned	not assigned	1.12979	-0.841732	3.78827	0.000996262	0.00902472	***		0.553677	-0.841732	2.97349	0.0197994	0.0561894	*	I1KSP9	-0.0282957	0.00370538	0.0181752	0.00606204
I1KSR6|I1KSR6_SOYBN;I1KSR7|I1KSR7_SOYBN;C6TGS4|C6TGS4_SOYBN;C6TJZ9|C6TJZ9_SOYBN;A0A0R0JWT2|A0A0R0JWT2_SOYBN;I1K4A9|I1K4A9_SOYBN	I1KSR6		development	(original description: Uncharacterized protein OS=Glycine max OX=3847 GN=100789420 PE=4 SV=1) & Glutelin type-A 2 OS=Oryza sativa subsp. japonica(sp|p07730|glua2_orysj : 111.0)	not assigned	not assigned	0.620804	-0.945021	2.87598	0.000977309	0.00902472	***		1.07561	-0.751396	2.77674	0.000516322	0.00367678	***	I1KSR6	-0.0251059	0.0169315	0.00509807	0.000792957
I1KT36|I1KT36_SOYBN;I1K4K1|I1K4K1_SOYBN	I1KT36		not assigned	(original description: Uncharacterized protein OS=Glycine max OX=3847 GN=GLYMA_08G137000 PE=4 SV=1) & PLAT domain-containing protein 2 OS=Arabidopsis thaliana(sp|q9sie7|plat2_arath : 202.0)	not assigned	not assigned	0.578228	-0.430081	1.47669	0.0312346	0.0988937	*		1.03717	-1.18531	2.63418	0.000165033	0.00161552	***	I1KT36	-0.0170084	-0.0046027	-0.00744777	0.0106054
I1KTB0|I1KTB0_SOYBN;C6TBQ0|C6TBQ0_SOYBN;K7L6N8|K7L6N8_SOYBN;Q7DM06|Q7DM06_SOYBN	I1KTB0		not assigned	(original description: Uncharacterized protein OS=Glycine max OX=3847 GN=100787656 PE=4 SV=1) & Probable ATP synthase 24 kDa subunit, mitochondrial OS=Arabidopsis thaliana(sp|q9sj12|atp7_arath : 275.0)	not assigned	not assigned	0.959813	-0.930365	4.53746	4.80758e-05	0.00117786	***		0.763976	-0.793424	3.32007	0.000534189	0.00376493	***	I1KTB0	-0.0354587	0.0177447	0.0127284	-0.0104744
I1KTK0|I1KTK0_SOYBN	I1KTK0	X	Protein biosynthesis	RPL6 component of LSU proteome component(original description: Uncharacterized protein OS=Glycine max OX=3847 GN=100811720 PE=4 SV=1)	not assigned	not assigned	1.43954	-0.87706	2.85309	0.00399622	0.0239076	**		-0.293452	-0.269029	0.986856	0.999967	1		I1KTK0	-0.0162811	0.00567675	0.0367389	-0.00422057
I1KTM3|I1KTM3_SOYBN;I1MJN2|I1MJN2_SOYBN;C6T9E5|C6T9E5_SOYBN	I1KTM3		Solute transport	MC-type solute transporter(original description: Uncharacterized protein OS=Glycine max OX=3847 GN=100819556 PE=3 SV=1)	not assigned	not assigned	-0.371265	-0.454393	1.11165	0.951815	1			-0.663003	1.48866	0.199408	3.84336e-07	2.2599e-05	***	I1KTM3	0.0201956	0.0225983	0.0347342	-0.0016141
I1KTY6|I1KTY6_SOYBN;A0A0R0IN47|A0A0R0IN47_SOYBN;I1KTY5|I1KTY5_SOYBN;I1KTY3|I1KTY3_SOYBN	I1KTY6		Protein degradation	pepsin-type protease(original description: Uncharacterized protein OS=Glycine max OX=3847 GN=GLYMA_08G166700 PE=3 SV=2)	not assigned	not assigned	-0.757801	-0.928908	4.00431	0.970745	1			0.578425	1.10828	0.746981	0.608467	0.816237		I1KTY6	-0.003644	0.133772	0.0166206	0.0459844
I1KTY9|I1KTY9_SOYBN;A0A0R0GHQ9|A0A0R0GHQ9_SOYBN;I1MJB3|I1MJB3_SOYBN;C6TH99|C6TH99_SOYBN	I1KTY9		Amino acid metabolism_RNA processing	mercaptopyruvate sulfurtransferase(original description: Sulfurtransferase OS=Glycine max OX=3847 GN=100798053 PE=4 SV=1)	not assigned	not assigned	0.677683	-0.908386	2.20242	0.000859431	0.008265	***		1.03431	-0.803607	2.29081	0.000478953	0.00348298	***	I1KTY9	-0.0208137	0.0120273	0.00440445	-0.0057454
I1KU18|I1KU18_SOYBN;C6TLE7|C6TLE7_SOYBN	I1KU18		not assigned	(original description: Uncharacterized protein OS=Glycine max OX=3847 GN=100808508 PE=4 SV=1) & Nitrile-specifier protein 5 OS=Arabidopsis thaliana(sp|q93xw5|nsp5_arath : 366.0)	not assigned	not assigned	1.00539	-0.823551	7.45362	7.52898e-10	3.95247e-07	***		0.713579	-0.895414	8.60632	8.79434e-09	1.64534e-06	***	I1KU18	-0.0515079	0.00440577	0.0122999	0.00833243
I1KUQ0|I1KUQ0_SOYBN;A0A0R0IVM8|A0A0R0IVM8_SOYBN;D6PAW7|D6PAW7_SOYBN;B3TDK6|B3TDK6_SOYBN;I1KUQ2|I1KUQ2_SOYBN;Q9ARI1|Q9ARI1_SOYBN	I1KUQ0		Enzyme classification	Enzyme classification.EC_1 oxidoreductases.EC_1.13 oxidoreductase acting on single donor with incorporation of molecular oxygen(oxygenase)(50.1.12 : 1431.1) & Seed linoleate 9S-lipoxygenase-3 OS=Glycine max(sp|p09186|lox3_soybn : 1313.0)(original description: Lipoxygenase OS=Glycine max OX=3847 GN=547694 PE=3 SV=1)	not assigned	not assigned	-0.658818	-1.02772	1.71298	0.684091	0.985118			0.634033	1.0525	0.838904	0.651654	0.855296		I1KUQ0	-0.00131146	0.0686734	-0.00643512	0.0155769
I1KUQ3|I1KUQ3_SOYBN;K7KYV7|K7KYV7_SOYBN;A0A0R0IP85|A0A0R0IP85_SOYBN	I1KUQ3		Enzyme classification	Enzyme classification.EC_1 oxidoreductases.EC_1.13 oxidoreductase acting on single donor with incorporation of molecular oxygen(oxygenase)(50.1.12 : 1424.6) & Seed linoleate 9S-lipoxygenase OS=Glycine max(sp|p24095|loxx_soybn : 1380.0)(original description: Lipoxygenase OS=Glycine max OX=3847 GN=100815477 PE=3 SV=1)	not assigned	not assigned	-0.660161	-0.575568	0.818104	0.983911	1			-0.239281	1.47501	0.318548	0.000179786	0.00172897	***	I1KUQ3	0.0186953	0.057789	0.00362877	0.0206526
I1KUU7|I1KUU7_SOYBN;I1KGC4|I1KGC4_SOYBN	I1KUU7		Cell wall	beta-galactosidase(original description: Beta-galactosidase OS=Glycine max OX=3847 GN=100781074 PE=3 SV=1)	not assigned	not assigned	1.15896	-1.13609	2.5466	0.0270561	0.0898088	*		0.416268	-0.439132	1.39222	0.65937	0.862677		I1KUU7	-0.0174149	0.0157043	0.0174749	-0.00265675
I1KVC1|I1KVC1_SOYBN	I1KVC1	X	Amino acid metabolism_Secondary metabolism	small subunit of isopropylmalate isomerase dimer(original description: Uncharacterized protein OS=Glycine max OX=3847 GN=100782688 PE=4 SV=1)	not assigned	not assigned	0.518334	-0.406642	1.45141	0.2336	0.466746			1.07547	-1.18716	2.78361	0.00358136	0.0152914	**	I1KVC1	-0.018217	-0.00756918	-0.0134429	-0.0106814
I1KVQ4|I1KVQ4_SOYBN;C6TIR3|C6TIR3_SOYBN;I1KGP9|I1KGP9_SOYBN;I1KGP8|I1KGP8_SOYBN	I1KVQ4		not assigned	no hits &(original description: Uncharacterized protein OS=Glycine max OX=3847 GN=GLYMA_08G221400 PE=4 SV=1)	not assigned	not assigned	0.933146	-0.864671	2.95778	0.000254169	0.00353432	***		0.796195	-0.864671	2.80864	0.000950242	0.00576942	***	I1KVQ4	-0.0255328	0.00685772	0.0100769	0.00127898
I1KVS6|I1KVS6_SOYBN;I1KG47|I1KG47_SOYBN	I1KVS6		Amino acid metabolism	phosphoglycerate dehydrogenase(original description: D-3-phosphoglycerate dehydrogenase OS=Glycine max OX=3847 GN=100817949 PE=3 SV=1)	not assigned	not assigned	1.34045	-0.830693	6.24103	0.000527239	0.0059439	***		0.182846	-0.692606	2.58497	0.184961	0.324299		I1KVS6	-0.0332411	0.00753915	0.0314948	-0.0187576
I1KVZ9|I1KVZ9_SOYBN;Q9SWS4|Q9SWS4_SOYBN	I1KVZ9		External stimuli response_stress	(original description: Uncharacterized protein OS=Glycine max OX=3847 GN=GLYMA_08G230100 PE=4 SV=1) & MLP-like protein 43 OS=Arabidopsis thaliana(sp|q9ssk5|mlp43_arath : 111.0)	not assigned	not assigned	0.541636	-0.82041	6.36213	0.000190274	0.00290062	***		1.13806	-0.859287	10.2842	1.10145e-05	0.000232172	***	I1KVZ9	-0.0520301	0.0150626	-0.00402026	0.00154495
I1KW34|I1KW34_SOYBN	I1KW34	X	Multi-process regulation	MCP2 programmed cell death metacaspase-like regulator(original description: Uncharacterized protein OS=Glycine max OX=3847 GN=100795043 PE=4 SV=1)	not assigned	not assigned	1.31341	-0.0820557	1.82416	0.133585	0.308204			-0.110659	-1.1207	2.54308	0.411719	0.607831		I1KW34	-0.0221187	-0.0210777	0.0157962	0.00159422
I1KW53|I1KW53_SOYBN;C4XVM5|C4XVM5_SOYBN	I1KW53		protease inhibitor	(original description: Uncharacterized protein OS=Glycine max OX=3847 GN=GLYMA_08G235300 PE=4 SV=1) & Alpha-amylase/subtilisin inhibitor OS=Oryza sativa subsp. japonica(sp|p29421|iaas_orysj : 92.0)	not assigned	not assigned	-0.765531	1.32544	0.0409046	7.03939e-06	0.000301814	***		-0.780164	0.220252	0.069347	0.00735777	0.0267304	**	I1KW53	0.0733012	-0.0414949	-0.0219998	0.00635303
I1KW54|I1KW54_SOYBN;C6SY93|C6SY93_SOYBN	I1KW54		protease inhibitor	(original description: Uncharacterized protein OS=Glycine max OX=3847 GN=GLYMA_08G235400 PE=4 SV=1) & Alpha-amylase/subtilisin inhibitor OS=Oryza sativa subsp. japonica(sp|p29421|iaas_orysj : 88.2)	not assigned	not assigned	-0.846061	1.08115	0.036386	0.000107716	0.00211124	***		-0.854994	0.619908	0.0414877	0.00196589	0.00989194	**	I1KW54	0.0797085	-0.0303849	-0.0181143	-0.015575
I1KW58|I1KW58_SOYBN	I1KW58	X	Protein modification	LRR-VIII-2 kinase(original description: Uncharacterized protein OS=Glycine max OX=3847 GN=100798233 PE=4 SV=2)	not assigned	not assigned	-0.740277	0.0107537	0.587494	0.0929661	0.23219			-0.68065	1.41017	0.35069	0.000150965	0.0015457	***	I1KW58	0.0212304	0.0122457	0.00306845	-0.0149213
I1KWA0|I1KWA0_SOYBN;I1KWA1|I1KWA1_SOYBN;A0A0R0F7Q8|A0A0R0F7Q8_SOYBN	I1KWA0		Protein translocation	(original description: Uncharacterized protein OS=Glycine max OX=3847 GN=100806382 PE=4 SV=1) & Patellin-3 OS=Arabidopsis thaliana(sp|q56z59|patl3_arath : 417.0)	not assigned	not assigned	-0.133684	-1.35092	1.61162	0.321526	0.590511			0.576258	0.908341	0.921852	0.967079	1		I1KWA0	-0.00655581	0.0311257	0.00247255	-0.0304453
I1KWE5|I1KWE5_SOYBN	I1KWE5	X	RNA processing	ORRM-type RNA editing factor(original description: Uncharacterized protein OS=Glycine max OX=3847 GN=100818300 PE=4 SV=1)	not assigned	not assigned	0.0207687	0.674116	0.786644	0.441746	0.755478			0.725801	-1.42069	3.21872	0.00298537	0.0133345	**	I1KWE5	-0.0132581	-0.0256067	-0.0311944	-0.00134822
I1KWJ3|I1KWJ3_SOYBN	I1KWJ3	X	not assigned	no hits &(original description: Uncharacterized protein OS=Glycine max OX=3847 GN=100787661 PE=4 SV=1)	not assigned	not assigned	0.222739	-0.554426	1.34369	0.223745	0.45552			1.30338	-0.971695	2.23379	0.000790661	0.00502216	***	I1KWJ3	-0.0145223	0.00456459	-0.0125411	-0.0130651
I1KXE7|I1KXE7_SOYBN	I1KXE7	X	Redox homeostasis	nucleoredoxin(original description: Uncharacterized protein OS=Glycine max OX=3847 GN=100809224 PE=4 SV=1)	not assigned	not assigned	-0.731272	-0.0762935	0.218201	0.0155789	0.059045	*		-0.629014	1.43658	0.12127	1.71605e-06	6.30647e-05	***	I1KXE7	0.0461806	0.0254507	-0.000435223	0.015692
I1KXM1|I1KXM1_SOYBN;K7MRS5|K7MRS5_SOYBN	I1KXM1		Cellular respiration	alpha subunit of pyruvate dehydrogenase E1 component subcomplex(original description: Pyruvate dehydrogenase E1 component subunit alpha OS=Glycine max OX=3847 GN=100781250 PE=4 SV=1)	not assigned	not assigned	-0.719145	-0.283211	0.781369	0.729037	1			-0.473569	1.47593	0.480559	0.00570628	0.0221576	**	I1KXM1	0.013527	0.0170353	0.000309108	-0.0110101
I1KY39|I1KY39_SOYBN;K7MR36|K7MR36_SOYBN	I1KY39		Lipid metabolism	peroxisomal citrate synthase(original description: Citrate synthase OS=Glycine max OX=3847 GN=100775180 PE=3 SV=1)	not assigned	not assigned	-0.0630012	-0.574299	1.86356	0.27868	0.532519			-0.79111	1.42841	0.144625	4.88222e-05	0.00070482	***	I1KY39	0.0187162	0.0253092	0.0798597	0.0062517
I1KYC4|I1KYC4_SOYBN	I1KYC4	X	Protein degradation	pepsin-type protease(original description: Uncharacterized protein OS=Glycine max OX=3847 GN=100796818 PE=3 SV=1)	not assigned	not assigned	0.0307061	0.272251	0.89793	0.981798	1			1.04832	-1.35128	4.2299	0.0258698	0.0692278	*	I1KYC4	-0.016364	-0.0211834	-0.027447	0.0249412
I1KYQ5|I1KYQ5_SOYBN;A0A0R0J6Q8|A0A0R0J6Q8_SOYBN;I1KYQ2|I1KYQ2_SOYBN;I1KYQ1|I1KYQ1_SOYBN;I1KYP9|I1KYP9_SOYBN	I1KYQ5		Enzyme classification	Hydroquinone glucosyltransferase OS=Rauvolfia serpentina(sp|q9ar73|hqgt_rause : 473.0) & Enzyme classification.EC_2 transferases.EC_2.4 glycosyltransferase(50.2.4 : 436.8)(original description: Glycosyltransferase OS=Glycine max OX=3847 GN=100777345 PE=3 SV=1)	not assigned	not assigned	-0.526553	-0.526553	1	1	1			-0.445807	1.49891	0.171915	1.23216e-06	4.97211e-05	***	I1KYQ5	0.0240123	0.051512	0.0246945	-0.00171098
I1KYW5|I1KYW5_SOYBN	I1KYW5	X	External stimuli response_stress	(original description: Uncharacterized protein OS=Glycine max OX=3847 GN=100500599 PE=4 SV=1) & Kunitz-type trypsin inhibitor KTI1 OS=Glycine max(sp|p25272|kti1_soybn : 207.0)	not assigned	not assigned	-0.367498	1.32752	0.61762	0.170733	0.373078			-1.0465	0.0864863	0.645028	0.530302	0.733442		I1KYW5	0.0115056	-0.0163699	0.00371039	0.00102161
I1KYX9|I1KYX9_SOYBN	I1KYX9	X	not assigned	no hits &(original description: Uncharacterized protein OS=Glycine max OX=3847 GN=100801962 PE=4 SV=1)	not assigned	not assigned	0.832069	-0.56878	1.87827	0.00446628	0.0253473	**		0.855647	-1.11894	2.8898	0.000559669	0.00387811	***	I1KYX9	-0.021948	-0.00489232	-0.00487782	-0.00802202
I1KZ22|I1KZ22_SOYBN;A0A0R0IWQ4|A0A0R0IWQ4_SOYBN	I1KZ22		Enzyme classification	Probable glucan endo-1,3-beta-glucosidase A6 OS=Arabidopsis thaliana(sp|q06915|ea6_arath : 501.0) & Enzyme classification.EC_3 hydrolases.EC_3.2 glycosylase(50.3.2 : 304.6)(original description: Uncharacterized protein OS=Glycine max OX=3847 GN=100815282 PE=3 SV=1)	not assigned	not assigned	0.0469866	1.39784	0.527578	0.0369139	0.111066	*		-0.728643	-0.716183	0.983284	0.999992	1		I1KZ22	0.00663857	-0.0538855	0.00366471	-0.00339292
I1KZJ9|I1KZJ9_SOYBN	I1KZJ9	X	Protein biosynthesis	glycine-tRNA ligase(original description: Uncharacterized protein OS=Glycine max OX=3847 GN=100810476 PE=4 SV=1)	not assigned	not assigned	-0.438601	-0.599305	1.26903	0.927942	1			-0.458246	1.49615	0.274216	0.000142638	0.00151402	***	I1KZJ9	0.0146489	0.0477152	0.023677	-0.0176415
I1KZU7|I1KZU7_SOYBN;Q8H949|Q8H949_SOYBN	I1KZU7		Protein degradation	pepsin-type protease(original description: Uncharacterized protein OS=Glycine max OX=3847 GN=547943 PE=3 SV=1)	not assigned	not assigned	-0.512803	-0.781023	1.18584	0.919873	1			1.45005	-0.156219	1.77669	0.022072	0.061054	*	I1KZU7	-0.00967405	0.0266709	-0.0177704	0.0129239
I1KZW3|I1KZW3_SOYBN	I1KZW3	X	Protein degradation	(original description: Uncharacterized protein OS=Glycine max OX=3847 GN=100792095 PE=4 SV=1) & Plant UBX domain-containing protein 4 OS=Arabidopsis thaliana(sp|q8rwu7|pux4_arath : 337.0)	not assigned	not assigned	0.891805	-0.187704	1.3341	0.135526	0.312333			0.628146	-1.33225	1.93953	0.00916688	0.0316394	**	I1KZW3	-0.0126042	-0.0103259	-0.0049464	-0.00401367
I1KZX0|I1KZX0_SOYBN;C6TM90|C6TM90_SOYBN;F8SMC4|F8SMC4_SOYBN;I1MFL6|I1MFL6_SOYBN;C6TJE6|C6TJE6_SOYBN;I1M7I2|I1M7I2_SOYBN;C6TMZ4|C6TMZ4_SOYBN;I1KNH9|I1KNH9_SOYBN;A0A0R0L1Z4|A0A0R0L1Z4_SOYBN;I1JII6|I1JII6_SOYBN;I1JII8|I1JII8_SOYBN;C6TAF9|C6TAF9_SOYBN;C6TDX2|C6TDX2_SOYBN;I1M7I3|I1M7I3_SOYBN;I1JII9|I1JII9_SOYBN;C6TN41|C6TN41_SOYBN;I1MR21|I1MR21_SOYBN	I1KZX0		Phytohomrone Metabolism	1-aminocyclopropane-1-carboxylate(ACC) oxidase(original description: Uncharacterized protein OS=Glycine max OX=3847 GN=100808025 PE=3 SV=1)	not assigned	not assigned	0.271444	-0.768089	6.93805	0.00575319	0.0302043	**		1.30023	-0.803588	16.0742	3.0143e-05	0.000485	***	I1KZX0	-0.0585773	0.0200055	-0.0158187	0.00944668
I1L053|I1L053_SOYBN;I1MFU1|I1MFU1_SOYBN;C6THU1|C6THU1_SOYBN;A0A0R0FZN4|A0A0R0FZN4_SOYBN	I1L053		Secondary metabolism	farnesyl diphosphate synthase(original description: Uncharacterized protein OS=Glycine max OX=3847 GN=100802347 PE=3 SV=1)	not assigned	not assigned	0.061816	-0.727111	2.07005	0.532084	0.860889			1.39241	-0.727111	3.87479	0.0239897	0.0653053	*	I1L053	-0.0230927	0.018317	-0.024895	-0.0315013
I1L0F8|I1L0F8_SOYBN	I1L0F8	X	not assigned	no hits &(original description: Uncharacterized protein OS=Glycine max OX=3847 GN=100791925 PE=4 SV=1)	not assigned	not assigned	-0.852841	1.06573	0.135003	0.00210674	0.0149231	**		-0.852841	0.639949	0.167075	0.0198367	0.0561894	*	I1L0F8	0.0454406	-0.0182729	-0.0107623	0.00277114
I1L0V0|I1L0V0_SOYBN;C6TMB1|C6TMB1_SOYBN	I1L0V0		Cellular respiration	COX2 component of cytochrome c oxidase complex(original description: Cytochrome c oxidase subunit 2 OS=Glycine max OX=3847 GN=GLYMA_09G040100 PE=3 SV=1)	not assigned	not assigned	-1.04671	0.138015	0.499922	0.247543	0.487506			-0.403693	1.31239	0.515704	0.0868216	0.177085		I1L0V0	0.016163	0.0124426	-0.00914586	0.0203578
I1L1I7|I1L1I7_SOYBN;A0A0R0G058|A0A0R0G058_SOYBN;C6TEL3|C6TEL3_SOYBN;I1JDA4|I1JDA4_SOYBN;I1L1I8|I1L1I8_SOYBN;K7MHN0|K7MHN0_SOYBN;A0A0R0FZ67|A0A0R0FZ67_SOYBN;A0A0R0FRA3|A0A0R0FRA3_SOYBN;K7MHN5|K7MHN5_SOYBN	I1L1I7		Phytohomrone Metabolism	tryptophan aminotransferase(original description: Uncharacterized protein OS=Glycine max OX=3847 GN=100782177 PE=4 SV=1)	not assigned	not assigned	-0.776218	0.224638	0.00887756	0.000149308	0.00253947	***		-0.771803	1.32338	0.00634569	2.295e-07	1.47597e-05	***	I1L1I7	0.125928	-0.00426311	-0.0377852	-0.0266606
I1L1Q8|I1L1Q8_SOYBN;Q84P31|Q84P31_SOYBN;C6T8B7|C6T8B7_SOYBN;A0A0R0GC36|A0A0R0GC36_SOYBN	I1L1Q8		Enzyme classification	Aldehyde dehydrogenase family 7 member A1 OS=Pisum sativum(sp|p25795|al7a1_pea : 816.0) & Enzyme classification.EC_1 oxidoreductases.EC_1.2 oxidoreductase acting on aldehyde or oxo group of donor(50.1.2 : 501.8)(original description: Uncharacterized protein OS=Glycine max OX=3847 GN=GLYMA_09G070300 PE=3 SV=1)	not assigned	not assigned	-0.750331	0.301251	0.453774	0.125689	0.296298			-0.835039	1.28412	0.271277	0.00387246	0.016432	**	I1L1Q8	0.0260314	0.00461306	0.00296248	0.0167542
I1L281|I1L281_SOYBN;K7LCQ3|K7LCQ3_SOYBN;I1MHW9|I1MHW9_SOYBN	I1L281		Cell wall	(original description: Uncharacterized protein OS=Glycine max OX=3847 GN=100791916 PE=4 SV=1) & Heparanase-like protein 3 OS=Arabidopsis thaliana(sp|q9fzp1|hpse3_arath : 708.0)	not assigned	not assigned	-1.09136	0.913665	0.31104	0.00282155	0.018792	**		-0.603376	0.781075	0.501572	0.0473803	0.109931	*	I1L281	0.0219478	0.000686212	-0.0221633	-0.00133302
I1L2L1|I1L2L1_SOYBN	I1L2L1	X	peroxidases	(original description: Peroxidase OS=Glycine max OX=3847 GN=100782549 PE=3 SV=2) & Peroxidase 15 OS=Ipomoea batatas(sp|q9leh3|per15_ipoba : 411.0)	not assigned	not assigned	-1.31998	1.10035	0.370227	0.00514579	0.0280364	**		0.00313528	0.216488	0.927905	0.983514	1		I1L2L1	0.0120163	0.00203866	-0.0291365	0.00965317
I1L2V6|I1L2V6_SOYBN	I1L2V6	X	Cellular respiration_ invertase/pectin methylesterase inhibitor family protein	(original description: Uncharacterized protein OS=Glycine max OX=3847 GN=100797734 PE=4 SV=1) & Pectinesterase inhibitor 7 OS=Arabidopsis thaliana(sp|q9sb37|pmei7_arath : 95.1)	not assigned	not assigned	-0.727286	0.0425033	0.0216738	0.464424	0.779596			-0.714677	1.39946	0.0138367	0.0125231	0.0396316	*	I1L2V6	0.0981871	0.0160922	-0.0159386	-0.0121857
I1L317|I1L317_SOYBN	I1L317	X	Cellular respiration	(original description: Uncharacterized protein OS=Glycine max OX=3847 GN=100811755 PE=4 SV=1) & Glutaminyl-peptide cyclotransferase OS=Arabidopsis thaliana(sp|q84wv9|qpct_arath : 315.0)	not assigned	not assigned	-0.00636194	-0.755417	1.87032	0.0843052	0.213145			1.41509	-0.653314	3.14839	0.000132554	0.00144336	***	I1L317	-0.0233038	0.0269192	-0.0116257	0.011687
I1L3F9|I1L3F9_SOYBN	I1L3F9	X	peroxidases	(original description: Peroxidase OS=Glycine max OX=3847 GN=100795422 PE=3 SV=1) & Peroxidase 66 OS=Arabidopsis thaliana(sp|q9lt91|per66_arath : 460.0)	not assigned	not assigned	-0.815021	-0.907622	2.64207	0.937333	1			0.980093	0.74255	1.13919	0.543115	0.747646		I1L3F9	-0.0104127	0.141994	-0.0299988	-0.00250134
I1L3K3|I1L3K3_SOYBN;K7MIQ9|K7MIQ9_SOYBN;C6TDF0|C6TDF0_SOYBN	I1L3K3		Protein degradation	ClpT plant-specific stabilizing component of chloroplast Clp-type protease complex(original description: Uncharacterized protein OS=Glycine max OX=3847 GN=100802336 PE=4 SV=1)	not assigned	not assigned	0.912673	-1.04003	2.58832	0.0082099	0.038471	**		0.79759	-0.670231	1.91784	0.0651851	0.140325		I1L3K3	-0.0214373	0.0200802	0.0164792	-0.00515937
I1L3P5|I1L3P5_SOYBN;I1MQC8|I1MQC8_SOYBN;C6TLQ4|C6TLQ4_SOYBN;I1NIE5|I1NIE5_SOYBN;K7LK09|K7LK09_SOYBN;C6SYP0|C6SYP0_SOYBN;A0A0R0I2S1|A0A0R0I2S1_SOYBN;A0A0R0HV63|A0A0R0HV63_SOYBN	I1L3P5		Protein biosynthesis	eIF6 ribosome assembly factor(original description: Eukaryotic translation initiation factor 6 OS=Glycine max OX=3847 GN=100813909 PE=3 SV=1)	not assigned	not assigned	1.10805	-0.845965	3.43852	3.39949e-05	0.000971688	***		0.58388	-0.845965	2.78438	0.00104745	0.00612403	**	I1L3P5	-0.027583	0.00376123	0.0133305	-0.0060189
I1L4R3|I1L4R3_SOYBN	I1L4R3	X	Secondary metabolism	no hits &(original description: Dirigent protein OS=Glycine max OX=3847 GN=100817263 PE=3 SV=1) -	not assigned	not assigned	-0.841339	1.02827	0.122254	3.34085e-06	0.000171887	***		-0.873638	0.686706	0.127543	4.0709e-05	0.000623533	***	I1L4R3	0.0538305	-0.0180818	-0.00946622	0.0014724
I1L4U3|I1L4U3_SOYBN	I1L4U3	X	Protein degradation	M3 protease(original description: Uncharacterized protein OS=Glycine max OX=3847 GN=100780377 PE=3 SV=2)	not assigned	not assigned	-0.550938	-0.860788	1.18722	0.419511	0.728568			0.013395	1.39833	0.646173	0.000191758	0.001802	***	I1L4U3	0.00403612	0.028622	0.00767887	0.00695072
I1L4Z3|I1L4Z3_SOYBN;C6TJQ6|C6TJQ6_SOYBN	I1L4Z3		not assigned	(original description: RRM domain-containing protein OS=Glycine max OX=3847 GN=100797009 PE=4 SV=1) araport11 RNA-binding(RRM/RBD/RNP motifs) family protein(at4g17720.1 : 297.0)	not assigned	not assigned	0.667097	-0.467974	1.90087	0.309471	0.575852			0.976579	-1.1757	4.89731	0.0352904	0.0883548	*	I1L4Z3	-0.0328136	-0.0027257	-0.0173376	-0.0317872
I1L5G8|I1L5G8_SOYBN;I1LP29|I1LP29_SOYBN;C6T6Z4|C6T6Z4_SOYBN	I1L5G8		not assigned	no hits &(original description: Uncharacterized protein OS=Glycine max OX=3847 GN=100793492 PE=4 SV=1)	not assigned	not assigned	-0.333472	-0.578254	1.25	0.737739	1			1.48998	-0.578254	3.11233	3.17995e-05	0.00050341	***	I1L5G8	-0.016233	0.0209408	-0.031869	0.0164782
I1L602|I1L602_SOYBN;C6TE70|C6TE70_SOYBN	I1L602		Solute transport	VDAC voltage-gated anion channel(original description: Uncharacterized protein OS=Glycine max OX=3847 GN=GLYMA_09G240600 PE=4 SV=1)	not assigned	not assigned	0.144002	-1.39583	2.00218	0.0656427	0.174764			0.274214	0.977613	0.820099	0.637441	0.843586		I1L602	-0.00622506	0.0355579	0.0200758	-0.0334862
I1L690|I1L690_SOYBN;C6T9S5|C6T9S5_SOYBN	I1L690		development	no hits &(original description: Uncharacterized protein OS=Glycine max OX=3847 GN=100777711 PE=4 SV=1)	not assigned	not assigned	-0.31886	-0.733748	1.85305	0.696267	0.993013			-0.423947	1.47655	0.295239	0.00324784	0.0141611	**	I1L690	0.0072327	0.0457741	0.031276	-0.00563251
I1L691|I1L691_SOYBN;I1L692|I1L692_SOYBN	I1L691		Lipid metabolism	biotin carboxyl carrier subunit of polymeric acetyl-CoA carboxylase complex(original description: Biotin carboxyl carrier protein of acetyl-CoA carboxylase OS=Glycine max OX=3847 GN=100778244 PE=4 SV=1)	not assigned	not assigned	0.467867	-0.75256	2.28699	0.00278698	0.0186221	**		1.18499	-0.900301	3.60486	5.76542e-05	0.000765499	***	I1L691	-0.0262618	0.00716553	-0.0082578	0.00708884
I1L697|I1L697_SOYBN	I1L697	X	Protein degradation	serine carboxypeptidase(original description: Carboxypeptidase OS=Glycine max OX=3847 GN=100781451 PE=3 SV=1)	not assigned	not assigned	-0.846896	0.140061	0.167795	0.223776	0.45552			-0.649913	1.35675	0.16481	0.0115846	0.0373686	*	I1L697	0.0412019	0.02782	-0.0106703	-0.00916076
I1L6W0|I1L6W0_SOYBN	I1L6W0	X	Enzyme classification	2,3-bisphosphoglycerate-independent phosphoglycerate mutase OS=Mesembryanthemum crystallinum(sp|q42908|pmgi_mescr : 957.0) & Enzyme classification.EC_5 isomerases.EC_5.4 intramolecular transferase(50.5.4 : 638.3)(original description: Uncharacterized protein OS=Glycine max OX=3847 GN=100794734 PE=4 SV=1)	not assigned	not assigned	1.33423	-0.95688	2.68957	1.20853e-07	1.9132e-05	***		0.152651	-0.530004	1.38289	0.0120484	0.0383834	*	I1L6W0	-0.0155783	0.00640816	0.0245276	0.00182606
I1L738|I1L738_SOYBN;C6TJ75|C6TJ75_SOYBN;K7MTR6|K7MTR6_SOYBN;Q9S9H5|Q9S9H5_SOYBN	I1L738		peroxidases	(original description: Peroxidase OS=Glycine max OX=3847 GN=GLYMA_09G277800 PE=3 SV=1) & Cationic peroxidase 1 OS=Arachis hypogaea(sp|p22195|per1_arahy : 431.0)	not assigned	not assigned	1.09082	0.261023	1.37307	0.317302	0.587748			-0.0324024	-1.31944	2.99913	0.0969765	0.192829		I1L738	-0.0188092	-0.0397168	-0.000600173	0.00313924
I1L776|I1L776_SOYBN;C6TA74|C6TA74_SOYBN	I1L776		Enzyme classification	Isoliquiritigenin 2-O-methyltransferase OS=Medicago sativa(sp|p93324|chomt_medsa : 364.0) & Enzyme classification.EC_2 transferases.EC_2.1 transferase transferring one-carbon group(50.2.1 : 341.7)(original description: Uncharacterized protein OS=Glycine max OX=3847 GN=GLYMA_09G281900 PE=3 SV=1)	not assigned	not assigned	1.28071	-1.1398	8.25481	7.70638e-05	0.00158597	***		0.08878	-0.229683	1.25605	0.810172	0.991281		I1L776	-0.0266349	0.0320348	0.0520827	-0.00518416
I1L7A3|I1L7A3_SOYBN	I1L7A3	X	External stimuli response_stress_ peroxidases	(original description: Peroxidase OS=Glycine max OX=3847 GN=100796311 PE=3 SV=1) & Peroxidase 5 OS=Vitis vinifera(sp|a7qeu4|per5_vitvi : 314.0)	not assigned	not assigned	-0.203778	-0.760674	4.06492	0.84177	1			1.46069	-0.496233	5.38632	0.0856556	0.175054		I1L7A3	-0.0367177	0.0578027	-0.0159427	-0.00108651
I1L7G1|I1L7G1_SOYBN	I1L7G1	X	Enzyme classification	Cyanate hydratase OS=Glycine max(sp|c6sxe1|cyns_soybn : 283.0) & Enzyme classification.EC_4 lyases.EC_4.2 carbon-oxygen lyase(50.4.2 : 250.4)(original description: Cyanate hydratase OS=Glycine max OX=3847 GN=CYN PE=3 SV=1)	not assigned	not assigned	1.05358	0.541158	1.19144	0.28387	0.538781			-0.393926	-1.20081	1.86329	0.074886	0.1571		I1L7G1	-0.011266	-0.0368016	0.00359611	-0.00126289
I1L7Z5|I1L7Z5_SOYBN	I1L7Z5	X	External stimuli response_stress_ peroxidases	(original description: Peroxidase OS=Glycine max OX=3847 GN=100799691 PE=3 SV=2) & Peroxidase 3 OS=Arabidopsis thaliana(sp|o23044|per3_arath : 335.0)	not assigned	not assigned	-0.872903	-0.858375	0.941798	0.999838	1			0.901506	0.829771	1.03702	0.985309	1		I1L7Z5	0.00154425	0.094703	-0.0403459	0.0248771
I1L8G3|I1L8G3_SOYBN;C6T5X8|C6T5X8_SOYBN;C6T5X9|C6T5X9_SOYBN;K7MSJ6|K7MSJ6_SOYBN	I1L8G3		Cellular respiration	beta subunit of succinyl-CoA ligase dimer(original description: Succinate--CoA ligase [ADP-forming] subunit beta, mitochondrial OS=Glycine max OX=3847 GN=GLYMA_10G039000 PE=3 SV=1)	not assigned	not assigned	0.779629	-1.35388	2.638	5.12784e-05	0.0012271	***		0.731148	-0.1569	1.35529	0.055893	0.12422		I1L8G3	-0.0146203	0.0224235	0.0173637	0.0105852
I1L8Q0|I1L8Q0_SOYBN;A0A0R0I0I4|A0A0R0I0I4_SOYBN;I1LYZ1|I1LYZ1_SOYBN	I1L8Q0		Protein modification	class lambda(original description: Lambda class glutathione S-transferase OS=Glycine max OX=3847 GN=GSTL3 PE=2 SV=1)	not assigned	not assigned	0.221539	-1.40024	1.81034	0.00702943	0.0338795	**		0.973785	0.204915	1.21319	0.30721	0.487357		I1L8Q0	-0.00885039	0.0234032	0.00531308	0.0011006
I1L927|I1L927_SOYBN;I1L925|I1L925_SOYBN;I1L930|I1L930_SOYBN;Q2VC78|Q2VC78_SOYBN	I1L927		External stimuli response_stress	(original description: Uncharacterized protein OS=Glycine max OX=3847 GN=GLYMA_10G061000 PE=4 SV=1) & Thaumatin-like protein 1a OS=Malus domestica(sp|q9fsg7|tp1a_maldo : 314.0)	not assigned	not assigned	-0.79296	0.566852	0.121378	0.00135079	0.0109261	**		-0.89301	1.11912	0.0418124	9.12786e-05	0.00113849	***	I1L927	0.0651451	-0.0225423	0.0210112	-0.0275612
I1L983|I1L983_SOYBN;C6TJM1|C6TJM1_SOYBN;Q6RUF6|Q6RUF6_SOYBN;I1M6D5|I1M6D5_SOYBN;I1JJM3|I1JJM3_SOYBN	I1L983		Cellular respiration_Carbohydrate metabolism	aldolase(original description: Fructose-bisphosphate aldolase OS=Glycine max OX=3847 GN=GLYMA_10G066700 PE=3 SV=1)	not assigned	not assigned	1.08149	-1.21872	7.77541	0.000251823	0.00352552	***		0.47831	-0.34108	1.67322	0.208779	0.358056		I1L983	-0.0323087	0.0405925	0.038886	-0.00459538
I1L9H8|I1L9H8_SOYBN;I1L9H9|I1L9H9_SOYBN;A0A0R0G321|A0A0R0G321_SOYBN;I1KKU2|I1KKU2_SOYBN;C6SXX8|C6SXX8_SOYBN;C6TLV8|C6TLV8_SOYBN;C6T394|C6T394_SOYBN;C6SZD1|C6SZD1_SOYBN;REV__I1MER3|I1MER3_SOYBN	I1L9H8		Protein degradation	Uev1 component of Ubc13-Uev1 conjugating E2 complex(original description: Uncharacterized protein OS=Glycine max OX=3847 GN=100805567 PE=4 SV=1)	not assigned	not assigned	1.33651	-0.766525	3.6562	0.0187031	0.0683676	*		0.196542	-0.766525	2.21639	0.456084	0.652727		I1L9H8	-0.0232593	-0.00559328	0.0232788	-0.0121442
I1L9L2|I1L9L2_SOYBN	I1L9L2	X	Vesicle trafficking	SYP1-group Qa-type SNARE protein(original description: Uncharacterized protein OS=Glycine max OX=3847 GN=100789318 PE=3 SV=1)	not assigned	not assigned	-0.449866	-0.524601	1.42076	0.977659	1			-0.524601	1.49907	0.0806887	3.92612e-06	0.000110684	***	I1L9L2	0.0307322	0.0574354	0.048843	0.00342645
I1L9P5|I1L9P5_SOYBN;C6TK02|C6TK02_SOYBN	I1L9P5		Carbohydrate metabolism	sucrose-phosphate phosphatase(original description: Uncharacterized protein OS=Glycine max OX=3847 GN=100800397 PE=4 SV=1)	not assigned	not assigned	1.0015	-1.38509	8.46822	0.00174059	0.0133662	**		0.241502	0.14209	1.05383	0.99719	1		I1L9P5	-0.0241119	0.0517996	0.0505869	-0.00387441
I1LAF3|I1LAF3_SOYBN	I1LAF3	X	Protein degradation	SBT4 protease(original description: Uncharacterized protein OS=Glycine max OX=3847 GN=100801111 PE=4 SV=2)	not assigned	not assigned	-0.693173	-0.034734	0.0318313	0.0473722	0.134287	*		-0.697503	1.42541	0.00809186	9.81769e-06	0.000217256	***	I1LAF3	0.102473	0.00494638	0.0129533	0.0122114
I1LAL4|I1LAL4_SOYBN	I1LAL4	X	External stimuli response_stress	Hsp60 protein(original description: Uncharacterized protein OS=Glycine max OX=3847 GN=100788248 PE=3 SV=1)	not assigned	not assigned	-0.5	-0.5	1	1	1			-0.5	1.5	0.415605	4.57786e-06	0.000122354	***	I1LAL4	0.0114572	0.0211169	0.013216	-0.00607833
I1LAZ3|I1LAZ3_SOYBN;I1LAZ4|I1LAZ4_SOYBN;Q8H948|Q8H948_SOYBN	I1LAZ3		Protein degradation	pepsin-type protease(original description: Uncharacterized protein OS=Glycine max OX=3847 GN=100776327 PE=3 SV=1)	not assigned	not assigned	-1.11446	-0.364091	0.742179	0.454595	0.76874			0.22334	1.25521	0.7722	0.265155	0.431038		I1LAZ3	0.00814621	0.0211438	-0.00857023	-0.000262084
I1LBD0|I1LBD0_SOYBN	I1LBD0	X	Protein biosynthesis	serine-tRNA ligase(original description: Uncharacterized protein OS=Glycine max OX=3847 GN=100806082 PE=4 SV=1)	not assigned	not assigned	0.897124	-1.43181	3.59767	0.00205932	0.0147814	**		0.23459	0.300096	0.975078	0.999181	1		I1LBD0	-0.0136498	0.0315892	0.032527	-0.01159
I1LBD2|I1LBD2_SOYBN	I1LBD2	X	not assigned	(original description: Uncharacterized protein OS=Glycine max OX=3847 GN=100806610 PE=4 SV=1) & Uncharacterized GPI-anchored protein At3g06035 OS=Arabidopsis thaliana(sp|q84mc0|ugpi4_arath : 126.0)	not assigned	not assigned	-1.1984	1.10461	0.254718	0.000324693	0.00410474	***		-0.364979	0.458765	0.66299	0.225458	0.380635		I1LBD2	0.0231628	-0.0012423	-0.0380083	0.00713764
I1LBH6|I1LBH6_SOYBN;C6TMQ1|C6TMQ1_SOYBN	I1LBH6		Enzyme classification	Benzyl alcohol O-benzoyltransferase OS=Nicotiana tabacum(sp|q8gt20|bebt_tobac : 519.0) & Enzyme classification.EC_2 transferases.EC_2.3 acyltransferase(50.2.3 : 18.9)(original description: Uncharacterized protein OS=Glycine max OX=3847 GN=100820325 PE=4 SV=1)	not assigned	not assigned	0.371098	-0.761059	3.33402	0.000297598	0.0038763	***		1.24547	-0.855506	6.37856	1.77042e-06	6.39215e-05	***	I1LBH6	-0.0383538	0.012439	-0.0128874	0.0209734
I1LBI3|I1LBI3_SOYBN;C6TJE5|C6TJE5_SOYBN;A0A0R0I270|A0A0R0I270_SOYBN;I1LBH7|I1LBH7_SOYBN;A3RM05|A3RM05_SOYBN;A0A0R0I1U4|A0A0R0I1U4_SOYBN;I1LBH8|I1LBH8_SOYBN;K7MXY9|K7MXY9_SOYBN;K7KBZ4|K7KBZ4_SOYBN	I1LBI3		Enzyme classification	Enzyme classification.EC_2 transferases.EC_2.5 transferase transferring alkyl or aryl group, other than methyl group(50.2.5 : 496.9) & Bifunctional L-3-cyanoalanine synthase/cysteine synthase D1 OS=Arabidopsis thaliana(sp|q9s6z7|cysd1_arath : 443.0)(original description: Cysteine synthase OS=Glycine max OX=3847 GN=100775420 PE=3 SV=1)	not assigned	not assigned	-0.5	-0.5	1	1	1			-0.5	1.5	0.373954	1.68281e-05	0.000311559	***	I1LBI3	0.0127955	0.0238446	0.014774	-0.00297348
I1LBK9|I1LBK9_SOYBN;C6SWW7|C6SWW7_SOYBN	I1LBK9		not assigned	(original description: Uncharacterized protein OS=Glycine max OX=3847 GN=GLYMA_10G161600 PE=4 SV=1) & PITH domain-containing protein At3g04780 OS=Arabidopsis thaliana(sp|q9sqz9|pith1_arath : 301.0)	not assigned	not assigned	0.794347	-0.574141	2.01707	0.00459434	0.0257634	**		0.893672	-1.11388	3.49144	0.000412841	0.00308381	***	I1LBK9	-0.0247012	-0.00790288	-0.00672131	-0.00171967
I1LBR4|I1LBR4_SOYBN;C6TMI1|C6TMI1_SOYBN	I1LBR4		Protein modification	PP1 phosphatase(original description: Serine/threonine-protein phosphatase OS=Glycine max OX=3847 GN=100794578 PE=3 SV=1)	not assigned	not assigned	-0.0656475	-0.684547	1.68137	0.6422	0.950825			1.43474	-0.684547	3.3332	0.0136066	0.042236	*	I1LBR4	-0.019234	0.0188886	-0.0216782	0.0218814
I1LBZ3|I1LBZ3_SOYBN;C6SY40|C6SY40_SOYBN	I1LBZ3		not assigned	no hits &(original description: Uncharacterized protein OS=Glycine max OX=3847 GN=GLYMA_10G174000 PE=4 SV=1)	not assigned	not assigned	-0.733153	0.579777	0.408953	0.034069	0.104648	*		1.10493	-0.951559	3.98032	0.003105	0.0136833	**	I1LBZ3	-0.00546805	-0.0113888	-0.0618076	0.0157176
I1LC49|I1LC49_SOYBN	I1LC49	X	Protein degradation	pepsin-type protease(original description: Uncharacterized protein OS=Glycine max OX=3847 GN=100787358 PE=3 SV=1)	not assigned	not assigned	-0.705699	-0.00421631	0.0310232	0.323058	0.592033			-0.705699	1.41561	0.0104764	0.00181235	0.00932219	**	I1LC49	0.0949491	0.0185074	0.0162592	0.019815
I1LCI1|I1LCI1_SOYBN	I1LCI1	X	External stimuli response_stress	Hsp60 protein(original description: Uncharacterized protein OS=Glycine max OX=3847 GN=100818544 PE=3 SV=1)	not assigned	not assigned	-0.877498	0.366978	0.379933	0.00689756	0.0335584	**		-0.735954	1.24647	0.313207	0.000334969	0.00271404	***	I1LCI1	0.0277693	0.00345784	-0.00216643	-0.0181023
I1LCI3|I1LCI3_SOYBN;Q71UA1|Q71UA1_SOYBN;I1LCI4|I1LCI4_SOYBN	I1LCI3		Redox homeostasis_RNA biosynthesis	iron superoxide dismutase(original description: Superoxide dismutase OS=Glycine max OX=3847 GN=GLYMA_10G193500 PE=3 SV=1)	not assigned	not assigned	0.842479	0.835717	1.00218	0.999999	1			-0.536082	-1.14211	1.5389	0.640734	0.846904		I1LCI3	-0.00736082	-0.0353217	0.00746273	-0.00135579
I1LCK4|I1LCK4_SOYBN;I1NHU3|I1NHU3_SOYBN;C6T387|C6T387_SOYBN;C6SY66|C6SY66_SOYBN	I1LCK4		Vesicle trafficking	associated protein of ESCRT-III complex(VPS60)(original description: Uncharacterized protein OS=Glycine max OX=3847 GN=GLYMA_10G195600 PE=4 SV=1)	not assigned	not assigned	-0.218377	-0.93409	1.70027	0.686306	0.986325			1.41757	-0.265104	1.99506	0.127451	0.241969		I1LCK4	-0.0149293	0.0275459	-0.0157132	-0.0177201
I1LDC1|I1LDC1_SOYBN;I1LDC2|I1LDC2_SOYBN	I1LDC1		Protein translocation	RanBP1 GTPase activation accessory protein(original description: Uncharacterized protein OS=Glycine max OX=3847 GN=100798469 PE=4 SV=1)	not assigned	not assigned	0.670707	-0.737102	2.21964	0.0307129	0.0973915	*		1.03435	-0.967959	3.16835	0.0054376	0.021479	**	I1LDC1	-0.0241853	0.00248733	-0.00397466	-0.000335261
I1LEI5|I1LEI5_SOYBN;C6T5T1|C6T5T1_SOYBN;Q84ZV0|Q84ZV0_SOYBN;A0A0R0FTY7|A0A0R0FTY7_SOYBN	I1LEI5		External stimuli response_stress	no hits &(original description: Uncharacterized protein OS=Glycine max OX=3847 GN=GLYMA_10G261200 PE=4 SV=1)	not assigned	not assigned	-0.777125	0.33283	0.0932743	0.0226293	0.0784026	*		-0.823463	1.26776	0.0314218	0.000395443	0.00301819	***	I1LEI5	0.0737212	-0.00640675	0.0122197	-0.0323666
I1LEQ8|I1LEQ8_SOYBN;I1LEQ9|I1LEQ9_SOYBN	I1LEQ8		Photosynthesis_Cellular respiration	fructose 1,6-bisphosphate aldolase(original description: Fructose-bisphosphate aldolase OS=Glycine max OX=3847 GN=100802732 PE=3 SV=1)	not assigned	not assigned	1.40171	-0.295915	1.87846	0.000495462	0.00579056	***		-0.142873	-0.962925	1.64801	0.090816	0.1832		I1LEQ8	-0.0141753	-0.0172461	0.01586	-0.00221887
I1LEX5|I1LEX5_SOYBN;C6T9G7|C6T9G7_SOYBN	I1LEX5		DNA repair_protein degradation	(original description: Uncharacterized protein OS=Glycine max OX=3847 GN=100818012 PE=4 SV=1) & Ubiquitin receptor RAD23c OS=Arabidopsis thaliana(sp|q84l31|rd23c_arath : 349.0)	not assigned	not assigned	0.564994	-0.631815	1.99122	0.110178	0.268976			1.10097	-1.03415	3.65208	0.00722255	0.0265014	**	I1LEX5	-0.0256229	0.000317093	-0.0126406	-0.00215685
I1LFG6|I1LFG6_SOYBN;I1NJ85|I1NJ85_SOYBN;I1L9Z8|I1L9Z8_SOYBN	I1LFG6		Coenzyme metabolism	10-formyl-THF synthetase(original description: Uncharacterized protein OS=Glycine max OX=3847 GN=GLYMA_10G293800 PE=3 SV=1)	not assigned	not assigned	-0.570947	-0.230986	0.773722	0.901254	1			-0.671207	1.47314	0.331257	0.00972982	0.0329341	**	I1LFG6	0.0160433	0.0185151	0.009743	-0.0215837
I1LGG2|I1LGG2_SOYBN;C6SZX7|C6SZX7_SOYBN;C6SZK3|C6SZK3_SOYBN	I1LGG2		Redox homeostasis	glutathione peroxidase(original description: Glutathione peroxidase OS=Glycine max OX=3847 GN=GLYMA_11G024100 PE=3 SV=1)	not assigned	not assigned	-0.948017	0.67266	0.352657	0.0213499	0.0748519	*		-0.759785	1.03514	0.373731	0.0183909	0.0536728	*	I1LGG2	0.0312773	0.000421367	-0.00454096	0.0152413
I1LGI7|I1LGI7_SOYBN;A0A0R0FLQ3|A0A0R0FLQ3_SOYBN;I1MUS1|I1MUS1_SOYBN	I1LGI7		Secondary metabolism	3-hydroxy-3-methylglutaryl-CoA synthase(original description: 3-hydroxy-3-methylglutaryl coenzyme A synthase OS=Glycine max OX=3847 GN=GLYMA_11G027000 PE=3 SV=1)	not assigned	not assigned	-0.272904	-0.604337	1.26736	0.792861	1			1.48158	-0.604337	2.68266	0.00107978	0.00625969	**	I1LGI7	-0.0141253	0.0172917	-0.0262421	0.00450672
I1LGL7|I1LGL7_SOYBN;C6T4Q6|C6T4Q6_SOYBN	I1LGL7		protein modification_signalling	(original description: Uncharacterized protein OS=Glycine max OX=3847 GN=GLYMA_11G030100 PE=4 SV=1) & Probable calcium-binding protein CML13 OS=Arabidopsis thaliana(sp|q94az4|cml13_arath : 245.0)	not assigned	not assigned	0.63024	-0.595702	1.92457	0.0270466	0.0898088	*		1.04276	-1.0773	3.51086	0.00104355	0.0061205	**	I1LGL7	-0.0250496	-0.0013156	-0.0092135	-0.0079586
I1LGU8|I1LGU8_SOYBN	I1LGU8	X	Cell wall	beta-like-type expansin(original description: Uncharacterized protein OS=Glycine max OX=3847 GN=100777427 PE=3 SV=1)	not assigned	not assigned	-0.18108	0.520152	0.749862	0.425184	0.735317			0.979195	-1.31827	3.38089	0.00261469	0.0120651	**	I1LGU8	-0.0133218	-0.0180608	-0.0336329	0.013
I1LH30|I1LH30_SOYBN;I1J9H6|I1J9H6_SOYBN	I1LH30		Coenzyme metabolism	NFS1 cysteine desulfurase component of mitochondrial ISC system assembly phase(original description: Uncharacterized protein OS=Glycine max OX=3847 GN=100789340 PE=3 SV=1)	not assigned	not assigned	-0.170053	-0.731041	1.39259	0.864921	1			1.45819	-0.557093	2.25727	0.102507	0.202263		I1LH30	-0.0154515	0.0172504	-0.0276839	0.00409733
I1LHH6|I1LHH6_SOYBN;I1J937|I1J937_SOYBN	I1LHH6		Enzyme classification	L-ascorbate oxidase homolog OS=Nicotiana tabacum(sp|p29162|asol_tobac : 576.0) & Enzyme classification.EC_1 oxidoreductases.EC_1.10 oxidoreductase acting on diphenol or related substance as donor(50.1.10 : 139.3)(original description: Uncharacterized protein OS=Glycine max OX=3847 GN=100796699 PE=4 SV=1)	not assigned	not assigned	0.124753	1.32306	0.626912	0.0151288	0.0583054	*		-1.02875	-0.419062	0.585173	0.343557	0.531209		I1LHH6	0.0114437	-0.0400835	0.0145492	-0.0102714
I1LHN4|I1LHN4_SOYBN	I1LHN4	X	Enzyme classification	Enzyme classification.EC_3 hydrolases.EC_3.4 hydrolase acting on peptide bond(peptidase)(50.3.4 : 666.2)(original description: Uncharacterized protein OS=Glycine max OX=3847 GN=100803268 PE=3 SV=1)	not assigned	not assigned	1.13449	-1.29159	2.37122	0.0364833	0.110092	*		-0.0487142	0.205809	0.922085	0.989028	1		I1LHN4	-0.0108759	0.0186739	0.0271996	0.00918872
I1LI46|I1LI46_SOYBN;I1J8H7|I1J8H7_SOYBN;I1J8H8|I1J8H8_SOYBN;C6TBM4|C6TBM4_SOYBN;Q9ZRG6|Q9ZRG6_SOYBN;Q9ZRG5|Q9ZRG5_SOYBN;C6TM46|C6TM46_SOYBN	I1LI46		peroxidases	(original description: Peroxidase OS=Glycine max OX=3847 GN=GLYMA_11G080300 PE=3 SV=1) & Peroxidase 64 OS=Arabidopsis thaliana(sp|q43872|per64_arath : 435.0)	not assigned	not assigned	-0.119775	1.08868	0.67232	0.150228	0.339001			-1.30025	0.331344	0.443252	0.0588356	0.129779		I1LI46	0.0144137	-0.0216473	0.0154124	-0.0106055
I1LI96|I1LI96_SOYBN;I1J8D7|I1J8D7_SOYBN;C6T8T9|C6T8T9_SOYBN	I1LI96		Amino acid metabolism	phosphoserine aminotransferase(original description: Phosphoserine aminotransferase OS=Glycine max OX=3847 GN=100779355 PE=3 SV=1)	not assigned	not assigned	1.20464	-0.662035	2.21675	0.000201188	0.00297901	***		0.422719	-0.965326	2.12771	0.00410691	0.0172139	**	I1LI96	-0.0197334	-0.00466048	0.0107743	0.0059825
I1LIH7|I1LIH7_SOYBN	I1LIH7	X	Cellular respiration	NduFS6non-core component of NADH dehydrogenase(original description: Uncharacterized protein OS=Glycine max OX=3847 GN=GLYMA_11G091800 PE=4 SV=1)	not assigned	not assigned	1.04886	-0.260727	1.63241	0.188467	0.402767			0.4781	-1.26623	2.63743	0.0847969	0.173644		I1LIH7	-0.0206893	-0.0147937	-0.00549078	-0.00730849
I1LIJ6|I1LIJ6_SOYBN;I1LP98|I1LP98_SOYBN	I1LIJ6		Nutrient uptake	sulfite reductase(original description: Uncharacterized protein OS=Glycine max OX=3847 GN=GLYMA_11G093200 PE=4 SV=1)	not assigned	not assigned	0.565054	-1.15462	2.98668	0.00154391	0.0121048	**		-0.471308	1.06087	0.502715	0.00640617	0.0242374	**	I1LIJ6	-0.00484364	0.0312676	0.0436535	0.00814941
I1LIP5|I1LIP5_SOYBN;C6TNH2|C6TNH2_SOYBN;I1LIP7|I1LIP7_SOYBN;K7LSM6|K7LSM6_SOYBN;I1LIP6|I1LIP6_SOYBN;I1LPF9|I1LPF9_SOYBN;I1K711|I1K711_SOYBN;I1LPF8|I1LPF8_SOYBN;I1JSH0|I1JSH0_SOYBN;A0A0R0K1N5|A0A0R0K1N5_SOYBN;A0A0R0K1L6|A0A0R0K1L6_SOYBN;K7KHF8|K7KHF8_SOYBN	I1LIP5		signalling	no hits &(original description: Uncharacterized protein OS=Glycine max OX=3847 GN=100820516 PE=4 SV=1)	not assigned	not assigned	0.175089	-0.739365	1.76488	0.00015087	0.002545	***		1.34597	-0.781695	2.84497	7.74124e-08	5.49361e-06	***	I1LIP5	-0.0195159	0.0128032	-0.0110201	0.0138211
I1LIS1|I1LIS1_SOYBN;C6TMN0|C6TMN0_SOYBN;C6THZ5|C6THZ5_SOYBN;A0A1L3FE03|A0A1L3FE03_BRAJP;A0A0A3YMQ2|A0A0A3YMQ2_BRAJP	I1LIS1		protein degradation	(original description: ATP-dependent Clp protease proteolytic subunit OS=Glycine max OX=3847 GN=100782585 PE=3 SV=1) & ATP-dependent Clp protease proteolytic subunit 2, mitochondrial OS=Arabidopsis thaliana(sp|q9fn42|clpp2_arath : 358.0)	not assigned	not assigned	0.805081	-0.927106	2.4803	0.000581729	0.00617113	***		0.92266	-0.800635	2.32906	0.00114128	0.00648477	**	I1LIS1	-0.0218035	0.00975344	0.00698625	0.00974143
I1LJG3|I1LJG3_SOYBN;C6TLP4|C6TLP4_SOYBN	I1LJG3		Lipid metabolism	(original description: Uncharacterized protein OS=Glycine max OX=3847 GN=100803804 PE=4 SV=1) & Probable NAD(P)H dehydrogenase(quinone) FQR1-like 2 OS=Arabidopsis thaliana(sp|o23207|fqrl2_arath : 303.0)	not assigned	not assigned	-0.898827	-0.83175	0.952277	0.99779	1			0.827517	0.90306	0.975944	0.997498	1		I1LJG3	0.00352969	0.0377047	-0.0163523	0.0262232
I1LJP3|I1LJP3_SOYBN;I1LQD7|I1LQD7_SOYBN;K7LT57|K7LT57_SOYBN	I1LJP3		Carbohydrate metabolism	fructose kinase(original description: Uncharacterized protein OS=Glycine max OX=3847 GN=100780082 PE=3 SV=1)	not assigned	not assigned	0.992774	-0.777809	2.38802	7.01533e-07	6.61002e-05	***		0.725076	-0.940041	2.49554	2.85531e-06	8.77047e-05	***	I1LJP3	-0.0224102	0.000546837	0.00563749	0.00671872
I1LJW6|I1LJW6_SOYBN	I1LJW6	X	External stimuli response_stress	class-C-IV small heat-shock-responsive protein(original description: Uncharacterized protein OS=Glycine max OX=3847 GN=100797426 PE=3 SV=1)	not assigned	not assigned	-0.0624533	-1.22739	1.77931	0.196821	0.416297			1.21841	0.0714353	1.41056	0.25944	0.424763		I1LJW6	-0.0104391	0.0326726	0.00322553	-0.00231821
I1LJY6|I1LJY6_SOYBN;A0A0R0JB97|A0A0R0JB97_SOYBN	I1LJY6		RNA biosynthesis	large subunit of TFIIa basal transcription factor complex(original description: Uncharacterized protein OS=Glycine max OX=3847 GN=100800601 PE=4 SV=1)	not assigned	not assigned	-0.43169	0.447047	0.727874	0.52906	0.859424			1.13549	-1.15085	2.40158	0.0281663	0.0739365	*	I1LJY6	-0.00834266	-0.0102394	-0.0337395	-0.00121633
I1LK48|I1LK48_SOYBN	I1LK48	X	RNA processing	'ALY/Tho4 mRNA-binding adaptor component of TREX/THO mRNP trafficking complex (original description: Uncharacterized protein OS=Glycine max OX=3847 GN=100817317 PE=4 SV=1)'	not assigned	not assigned	1.29423	-0.788861	2.59068	0.021216	0.0745096	*		0.283493	-0.788861	1.81886	0.378684	0.571362		I1LK48	-0.0170819	-0.00454618	0.0171059	0.00445469
I1LK73|I1LK73_SOYBN;C6TBI3|C6TBI3_SOYBN;C6SZQ3|C6SZQ3_SOYBN;I1MDJ2|I1MDJ2_SOYBN;I1M4S4|I1M4S4_SOYBN;C6T0H0|C6T0H0_SOYBN;I1N527|I1N527_SOYBN;C6T5B2|C6T5B2_SOYBN;I1LQU5|I1LQU5_SOYBN;C6TJY8|C6TJY8_SOYBN	I1LK73		Protein biosynthesis	RPL23a component of LSU proteome component(original description: Uncharacterized protein OS=Glycine max OX=3847 GN=100779362 PE=3 SV=1)	not assigned	not assigned	-0.606238	-0.268377	0.56468	0.444584	0.758668			-0.606238	1.48085	0.173544	1.26227e-05	0.000249783	***	I1LK73	0.0283455	0.0286729	0.0157624	-0.0238986
I1LKM5|I1LKM5_SOYBN	I1LKM5	X	Redox Homeostasis	no hits &(original description: Uncharacterized protein OS=Glycine max OX=3847 GN=100817682 PE=4 SV=1)	not assigned	not assigned	-0.668729	-0.432096	0.706597	0.170127	0.372865			-0.387721	1.48855	0.312005	2.2553e-08	2.67354e-06	***	I1LKM5	0.0193472	0.0357576	0.00220394	-0.00354704
I1LKW2|I1LKW2_SOYBN;I1LRC2|I1LRC2_SOYBN	I1LKW2		Chromatin organisation	HD2 histone deacetylase(original description: Uncharacterized protein OS=Glycine max OX=3847 GN=100802220 PE=4 SV=1)	not assigned	not assigned	-0.0893068	-1.24885	1.68094	0.250476	0.492811			0.150871	1.18728	0.749598	0.395839	0.592784		I1LKW2	-0.00239199	0.0353864	0.0224633	0.0252003
I1LL59|I1LL59_SOYBN	I1LL59	X	Enzyme classification	Protein disulfide isomerase-like 1-4 OS=Arabidopsis thaliana(sp|q9ff55|pdi14_arath : 647.0) & Enzyme classification.EC_5 isomerases.EC_5.3 intramolecular oxidoreductase(50.5.3 : 342.4)(original description: Protein disulfide-isomerase OS=Glycine max OX=3847 GN=100790223 PE=3 SV=1)	not assigned	not assigned	1.22661	-1.16867	2.9607	0.00405294	0.0240373	**		0.223962	-0.281904	1.23993	0.81229	0.993		I1LL59	-0.0151064	0.0169177	0.027507	-0.0223018
I1LLG3|I1LLG3_SOYBN	I1LLG3	X	Protein degradation	pepsin-type protease(original description: Uncharacterized protein OS=Glycine max OX=3847 GN=100775446 PE=3 SV=1)	not assigned	not assigned	-0.268957	1.48045	0.542382	0.0474541	0.134334	*		-0.57351	-0.637981	1.03783	0.999574	1		I1LLG3	0.00712302	-0.02692	-0.01085	0.020782
I1LLR5|I1LLR5_SOYBN;C6TCF1|C6TCF1_SOYBN	I1LLR5		not assigned	no hits &(original description: Uncharacterized protein OS=Glycine max OX=3847 GN=100805754 PE=4 SV=1)	not assigned	not assigned	0.402252	-0.747991	1.6248	0.00440101	0.0251591	**		1.22618	-0.880443	2.23301	5.39563e-05	0.00073054	***	I1LLR5	-0.0167164	0.00829328	-0.0068177	-0.00882144
I1LLU6|I1LLU6_SOYBN	I1LLU6	X	peroxidases	(original description: Peroxidase OS=Glycine max OX=3847 GN=100811634 PE=3 SV=1) & Cationic peroxidase 1 OS=Arachis hypogaea(sp|p22195|per1_arahy : 397.0)	not assigned	not assigned	-0.866014	0.859654	0.187155	0.000974975	0.00902472	***		-0.866014	0.872373	0.18604	0.00169756	0.00891219	**	I1LLU6	0.0405523	-0.0104562	-0.00824794	-0.0111337
I1LLU8|I1LLU8_SOYBN;C6TH58|C6TH58_SOYBN	I1LLU8		peroxidases	(original description: Peroxidase OS=Glycine max OX=3847 GN=GLYMA_11G161800 PE=3 SV=1) & Peroxidase 4 OS=Vitis vinifera(sp|a7ny33|per4_vitvi : 330.0)	not assigned	not assigned	-0.488004	-0.395334	0.868867	0.994187	1			1.49415	-0.610809	5.28518	0.00130539	0.00722175	**	I1LLU8	-0.0201823	0.0206084	-0.060862	0.00184384
I1LM07|I1LM07_SOYBN;C6T520|C6T520_SOYBN	I1LM07		Enzyme classification	Bifunctional bis(5-adenosyl)-triphosphatase/adenylylsulfatase FHIT OS=Arabidopsis thaliana(sp|f4kev7|fhit_arath : 148.0) & Enzyme classification.EC_3 hydrolases.EC_3.6 hydrolase acting on acid anhydride(50.3.6 : 123.2)(original description: Uncharacterized protein OS=Glycine max OX=3847 GN=GLYMA_11G201800 PE=4 SV=2)	not assigned	not assigned	0.156928	-0.570372	1.62169	0.653874	0.958849			1.3391	-0.925661	3.78024	0.0266103	0.0706138	*	I1LM07	-0.0216611	0.0100002	-0.0250106	0.0478005
I1LM14|I1LM14_SOYBN;A0A0R0HJS2|A0A0R0HJS2_SOYBN;K7LR88|K7LR88_SOYBN;A0A0R0HJQ9|A0A0R0HJQ9_SOYBN;K7LR89|K7LR89_SOYBN	I1LM14		Protein translocation	Tic40 component of inner envelope TIC translocation system(original description: Uncharacterized protein OS=Glycine max OX=3847 GN=100781154 PE=4 SV=1)	not assigned	not assigned	-0.143437	-0.53056	1.41783	0.834041	1			1.44848	-0.774486	4.25668	0.00445402	0.0184064	**	I1LM14	-0.0208676	0.00904672	-0.0341755	0.0344672
I1LMY0|I1LMY0_SOYBN;K7LRT5|K7LRT5_SOYBN	I1LMY0		Protein degradation	GGT gamma-glutamyl transpeptidase(original description: Uncharacterized protein OS=Glycine max OX=3847 GN=100819288 PE=4 SV=1)	not assigned	not assigned	-1.26405	0.282168	0.536182	0.0169367	0.0633742	*		-0.157338	1.13922	0.690613	0.0662915	0.142261		I1LMY0	0.012249	0.0114832	-0.0140614	0.00779678
I1LN15|I1LN15_SOYBN;C6SVS2|C6SVS2_SOYBN	I1LN15		Cell wall	xylogen-type arabinogalactan protein(original description: Uncharacterized protein OS=Glycine max OX=3847 GN=GLYMA_11G256100 PE=4 SV=1)	not assigned	not assigned	0.290937	-0.407795	1.42577	0.317578	0.587748			1.22938	-1.11252	3.50103	0.000751853	0.00483535	***	I1LN15	-0.0202426	0.000165296	-0.0105139	0.0240371
I1LN34|I1LN34_SOYBN	I1LN34	X	metal handling	(original description: Uncharacterized protein OS=Glycine max OX=3847 GN=100788278 PE=4 SV=1) & Selenium-binding protein 1 OS=Arabidopsis thaliana(sp|o23264|sebp1_arath : 840.0)	not assigned	not assigned	-0.879534	-0.0428571	0.588505	0.148035	0.334919			-0.487271	1.40966	0.455808	0.00222977	0.0107632	**	I1LN34	0.0173765	0.0180609	-0.000462855	0.0106121
I1LN65|I1LN65_SOYBN;I1LN66|I1LN66_SOYBN;I1LN67|I1LN67_SOYBN	I1LN65		Protein translocation	(original description: Uncharacterized protein OS=Glycine max OX=3847 GN=100500395 PE=4 SV=1) & Nuclear transport factor 2B OS=Arabidopsis thaliana(sp|q9c7f5|ntf2b_arath : 201.0)	not assigned	not assigned	0.465915	-0.827436	1.83044	0.204016	0.427997			1.18896	-0.827436	2.29469	0.0451893	0.105968	*	I1LN65	-0.0165261	0.0107292	-0.0104712	0.0148718
I1LNG1|I1LNG1_SOYBN;I1LNG3|I1LNG3_SOYBN;I1LNG2|I1LNG2_SOYBN	I1LNG1		Cellular respiration_minor CHO metabolism galactose alpha-galactosidases	(original description: Alpha-galactosidase OS=Glycine max OX=3847 GN=100777954 PE=3 SV=1) & Alpha-galactosidase OS=Coffea arabica(sp|q42656|agal_cofar : 90.5)	not assigned	not assigned	-0.22916	-0.106668	0.953812	0.973747	1			1.36786	-1.03203	2.38986	5.15127e-05	0.000719152	***	I1LNG1	-0.0109059	-0.000946958	-0.0242759	0.0088113
I1LNL7|I1LNL7_SOYBN;C6TCG3|C6TCG3_SOYBN	I1LNL7		not assigned	(original description: Uncharacterized protein OS=Glycine max OX=3847 GN=100793024 PE=4 SV=1) & PLAT domain-containing protein 2 OS=Arabidopsis thaliana(sp|q9sie7|plat2_arath : 221.0)	not assigned	not assigned	1.07714	0.352084	1.27555	0.74879	1			-0.125342	-1.30388	2.20837	0.46138	0.658018		I1LNL7	-0.0129458	-0.027524	0.000598403	0.0128763
I1LP68|I1LP68_SOYBN;C6SWU2|C6SWU2_SOYBN	I1LP68		not assigned	(original description: Uncharacterized protein OS=Glycine max OX=3847 GN=GLYMA_12G017100 PE=4 SV=1) & S-norcoclaurine synthase 2 OS=Papaver somniferum(sp|q4qtj1|ncs2_papso : 113.0)	not assigned	not assigned	0.854511	-0.810787	7.25994	0.00134855	0.0109261	**		0.875768	-0.919493	12.4116	0.00136932	0.00745517	**	I1LP68	-0.0577704	-0.000201672	0.000960658	0.0128615
I1LP77|I1LP77_SOYBN;C6TFH2|C6TFH2_SOYBN	I1LP77		development	(original description: Uncharacterized protein OS=Glycine max OX=3847 GN=GLYMA_12G017900 PE=4 SV=1) & Protein HIGH ARSENIC CONTENT 1, mitochondrial OS=Arabidopsis thaliana(sp|q8rud6|harc1_arath : 187.0)	not assigned	not assigned	1.05046	-0.799566	4.40252	0.00317222	0.0204497	**		0.657411	-0.908311	4.59954	0.0165717	0.0491793	*	I1LP77	-0.0378124	0.00145383	0.00947052	0.00208057
I1LPA3|I1LPA3_SOYBN;I1LPA5|I1LPA5_SOYBN;C6TI53|C6TI53_SOYBN;C6T5J7|C6T5J7_SOYBN	I1LPA3		Cellular respiration_ alcohol dehydrogenases cinnamyl alcohol dehydrogenase_	(original description: Uncharacterized protein OS=Glycine max OX=3847 GN=GLYMA_12G019800 PE=4 SV=1) & Tetraketide alpha-pyrone reductase 1 OS=Arabidopsis thaliana(sp|q500u8|tkpr1_arath : 272.0)	not assigned	not assigned	0.422225	-1.29553	1.78467	0.0165293	0.0621888	*		1.05391	-0.180606	1.37364	0.125738	0.240492		I1LPA3	-0.010408	0.0161173	0.00299576	-0.00388339
I1LPT2|I1LPT2_SOYBN;C6TA07|C6TA07_SOYBN;I1LIH2|I1LIH2_SOYBN;K7MRI9|K7MRI9_SOYBN	I1LPT2		Chromatin organisation	CAF1c/MSI component of CAF1 histone chaperone complex(original description: Uncharacterized protein OS=Glycine max OX=3847 GN=GLYMA_12G033100 PE=4 SV=1)	not assigned	not assigned	-0.314063	-0.941981	1.65013	0.759177	1			1.41071	-0.15467	1.8929	0.162039	0.292267		I1LPT2	-0.0142573	0.0354724	-0.00843332	0.00475253
I1LQ56|I1LQ56_SOYBN;C6TNI8|C6TNI8_SOYBN	I1LQ56		Lipid metabolism	(original description: Uncharacterized protein OS=Glycine max OX=3847 GN=100809530 PE=4 SV=1) & Probable NAD(P)H dehydrogenase(quinone) FQR1-like 2 OS=Arabidopsis thaliana(sp|o23207|fqrl2_arath : 299.0)	not assigned	not assigned	-0.855185	-0.791786	0.92831	0.996886	1			0.445678	1.20129	0.737399	0.174016	0.309529		I1LQ56	0.00707053	0.058174	-0.0109372	0.0168802
I1LQR4|I1LQR4_SOYBN;G3LTU4|G3LTU4_SOYBN	I1LQR4		External stimuli response_stress	DnaK protein(original description: Uncharacterized protein OS=Glycine max OX=3847 GN=GLYMA_12G064000 PE=3 SV=1)	not assigned	not assigned	-0.619629	-0.348768	0.862503	0.92465	1			-0.522162	1.49056	0.471626	0.00645139	0.0242723	**	I1LQR4	0.0121631	0.0160774	0.00601022	0.00742872
I1LQX8|I1LQX8_SOYBN;C6T705|C6T705_SOYBN;A0A0R0HEV4|A0A0R0HEV4_SOYBN;I1LQX7|I1LQX7_SOYBN;C6TAI5|C6TAI5_SOYBN;A0A0R0HHE7|A0A0R0HHE7_SOYBN	I1LQX8		Cell wall	fasciclin-type arabinogalactan protein(original description: Uncharacterized protein OS=Glycine max OX=3847 GN=GLYMA_12G069900 PE=4 SV=1)	not assigned	not assigned	-0.185915	1.09119	0.712725	0.302815	0.568089			0.373494	-1.27877	1.79603	0.178848	0.31621		I1LQX8	-0.00374347	-0.0200192	-0.0195773	0.00532185
I1LR60|I1LR60_SOYBN;G3E7M5|G3E7M5_SOYBN	I1LR60		Photosynthesis_External stimuli response_stress	alpha subunit of Cpn60 chaperonin complex(original description: Uncharacterized protein OS=Glycine max OX=3847 GN=GLYMA_12G078100 PE=3 SV=1)	not assigned	not assigned	1.0679	-0.708224	2.06278	7.52428e-06	0.00031602	***		0.62432	-0.983993	2.15256	4.09023e-05	0.000623533	***	I1LR60	-0.0184535	-0.00257152	0.00542456	0.00935861
I1LRE4|I1LRE4_SOYBN;I1LKU1|I1LKU1_SOYBN	I1LRE4		Cytoskeleton	CCT2 beta subunit of CCT chaperonin folding complex(original description: Uncharacterized protein OS=Glycine max OX=3847 GN=100797805 PE=3 SV=1)	not assigned	not assigned	0.63922	-1.49137	2.62033	0.000763464	0.00748195	***		0.380678	0.471474	0.972299	0.995924	1		I1LRE4	-0.010492	0.0292473	0.0245661	0.00248193
I1LRM9|I1LRM9_SOYBN	I1LRM9	X	Cell wall	fasciclin-type arabinogalactan protein(original description: Uncharacterized protein OS=Glycine max OX=3847 GN=100790599 PE=4 SV=2)	not assigned	not assigned	0.629686	0.814052	0.939989	0.978486	1			-0.0515621	-1.39218	2.54807	0.0916024	0.184099		I1LRM9	-0.0139179	-0.0433892	-0.0139518	-0.00831768
I1LS61|I1LS61_SOYBN	I1LS61	X	Protein modification	clade F phosphatase(original description: Uncharacterized protein OS=Glycine max OX=3847 GN=100819846 PE=4 SV=1)	not assigned	not assigned	-1.20721	0.0256622	0.37952	0.0081961	0.038471	**		-0.0588248	1.24037	0.594213	0.00965836	0.0329219	**	I1LS61	0.0212612	0.0241283	-0.0327888	0.0155272
I1LSY9|I1LSY9_SOYBN;K7MNU0|K7MNU0_SOYBN	I1LSY9		External stimuli response_stress	(original description: Uncharacterized protein OS=Glycine max OX=3847 GN=100805067 PE=4 SV=1) & Universal stress protein PHOS34 OS=Arabidopsis thaliana(sp|q8l4n1|pho34_arath : 204.0)	not assigned	not assigned	0.380494	-0.627962	1.76168	0.0129224	0.0520437	*		1.22607	-0.978597	3.26503	4.56669e-05	0.000676133	***	I1LSY9	-0.0217635	0.00160762	-0.0136296	-0.000434632
I1LT62|I1LT62_SOYBN	I1LT62	X	External stimuli response_stress	(original description: Uncharacterized protein OS=Glycine max OX=3847 GN=100783329 PE=3 SV=2) & Acidic endochitinase OS=Phaseolus angularis(sp|p29024|chia_phaan : 418.0)	not assigned	not assigned	-0.706031	0.211279	0.231453	0.452519	0.766191			-0.833016	1.32777	0.064617	0.0287318	0.0751334	*	I1LT62	0.0485076	0.0147901	0.045085	-0.00224805
I1LTP6|I1LTP6_SOYBN;I1MS81|I1MS81_SOYBN;C6T7G8|C6T7G8_SOYBN	I1LTP6		Protein degradation	pepsin-type protease(original description: Uncharacterized protein OS=Glycine max OX=3847 GN=100791299 PE=3 SV=1)	not assigned	not assigned	-0.6777	-0.157345	0.123293	0.0791723	0.202406			-0.623466	1.45851	0.0576689	3.38432e-06	9.94991e-05	***	I1LTP6	0.0633379	0.0400767	0.00146051	0.0344404
I1LU76|I1LU76_SOYBN	I1LU76	X	peroxidases	(original description: Peroxidase OS=Glycine max OX=3847 GN=100803114 PE=3 SV=1) & Peroxidase 39 OS=Arabidopsis thaliana(sp|q9sut2|per39_arath : 457.0)	not assigned	not assigned	0.039112	-0.671603	2.0085	0.0609557	0.164413			1.39962	-0.767128	4.55671	2.75464e-05	0.000467005	***	I1LU76	-0.0276387	0.0160058	-0.019371	0.00265569
I1LUA5|I1LUA5_SOYBN	I1LUA5	X	External stimuli response_stress	(original description: Uncharacterized protein OS=Glycine max OX=3847 GN=100810053 PE=4 SV=1) & Universal stress protein PHOS34 OS=Arabidopsis thaliana(sp|q8l4n1|pho34_arath : 185.0)	not assigned	not assigned	0.321607	-1.07535	2.2191	0.046331	0.13188	*		1.23014	-0.476399	1.97805	0.0237236	0.0646841	*	I1LUA5	-0.0192146	0.0290587	0.00727198	-0.000373587
I1LUJ6|I1LUJ6_SOYBN	I1LUJ6	X	Cellular respiration_mitochondrial electron transport / ATP synthesis	(original description: Uncharacterized protein OS=Glycine max OX=3847 GN=100793227 PE=4 SV=1) & Prohibitin-2, mitochondrial OS=Arabidopsis thaliana(sp|q9znt7|phb2_arath : 416.0)	not assigned	not assigned	-0.715538	0.0778505	0.576787	0.108407	0.265913			-0.748541	1.38623	0.329334	0.0002825	0.00238272	***	I1LUJ6	0.020822	0.00864293	0.002683	-0.000725393
I1LUS3|I1LUS3_SOYBN;C6TB05|C6TB05_SOYBN;C6SZZ5|C6SZZ5_SOYBN	I1LUS3		Chromatin organisation	H2A-type histone(original description: Histone H2A OS=Glycine max OX=3847 GN=100816280 PE=3 SV=1)	not assigned	not assigned	-0.440051	-1.04309	2.05703	0.641444	0.95039			0.185475	1.29766	0.617969	0.230844	0.386241		I1LUS3	0.00355602	0.0568777	0.0042051	0.0284106
I1LVB0|I1LVB0_SOYBN	I1LVB0	X	protease inhibitor	(original description: Uncharacterized protein OS=Glycine max OX=3847 GN=100776726 PE=4 SV=1) & Miraculin OS=Synsepalum dulcificum(sp|p13087|mira_syndu : 86.7)	not assigned	not assigned	-0.838904	0.93822	0.0719547	0.00027464	0.00371848	***		-0.889614	0.790298	0.0492798	0.000847124	0.00529903	***	I1LVB0	0.0702326	-0.0271976	0.000778166	-0.0141104
I1LVB1|I1LVB1_SOYBN;C6SWI5|C6SWI5_SOYBN	I1LVB1		protease inhibitor	(original description: Uncharacterized protein OS=Glycine max OX=3847 GN=GLYMA_12G234800 PE=4 SV=1) & Alpha-amylase/subtilisin inhibitor OS=Oryza sativa subsp. japonica(sp|p29421|iaas_orysj : 96.3)	not assigned	not assigned	-0.804641	0.385824	0.060794	8.56161e-08	1.6018e-05	***		-0.81918	1.238	0.0294945	4.15227e-10	1.70907e-07	***	I1LVB1	0.0800497	-0.0100852	-0.000878169	-0.00436165
I1LVC9|I1LVC9_SOYBN;A0A0R4J4U0|A0A0R4J4U0_SOYBN;I1M0X1|I1M0X1_SOYBN;I1M0X0|I1M0X0_SOYBN	I1LVC9		Secondary metabolism	CCD carotenoid cleavage dioxygenase(original description: Uncharacterized protein OS=Glycine max OX=3847 GN=GLYMA_12G236700 PE=3 SV=2)	not assigned	not assigned	-0.996642	0.132975	0.332514	0.177863	0.384913			-0.467071	1.33074	0.377944	0.0324062	0.0827444	*	I1LVC9	0.026669	0.0158963	-0.0149003	0.00316373
I1LVG6|I1LVG6_SOYBN;I1KZQ2|I1KZQ2_SOYBN;K7LB14|K7LB14_SOYBN;K7LB13|K7LB13_SOYBN	I1LVG6		RNA processing	SF3B4 component of splicing factor 3B complex(original description: Uncharacterized protein OS=Glycine max OX=3847 GN=100792707 PE=4 SV=1)	not assigned	not assigned	1.11784	-0.589055	2.08188	0.0397054	0.116401	*		0.530483	-1.05926	2.43544	0.0813366	0.168232		I1LVG6	-0.0195551	-0.00624271	0.00734688	-0.00793936
I1LVH0|I1LVH0_SOYBN	I1LVH0	X	Enzyme classification	Enzyme classification.EC_1 oxidoreductases.EC_1.3 oxidoreductase acting on CH-CH group of donor(50.1.3 : 58.4)(original description: Uncharacterized protein OS=Glycine max OX=3847 GN=100793768 PE=4 SV=1)	not assigned	not assigned	0.912461	-1.00652	2.84969	0.0438465	0.126082	*		0.805286	-0.711222	2.13787	0.167168	0.299419		I1LVH0	-0.0222959	0.0131433	0.0116527	-0.00174866
I1LVQ6|I1LVQ6_SOYBN;C6T529|C6T529_SOYBN	I1LVQ6		Photosynthesis	small subunit of ribulose-1,5-bisphosphat carboxylase/oxygenase dimer(original description: Ribulose bisphosphate carboxylase small chain OS=Glycine max OX=3847 GN=GLYMA_13G097100 PE=3 SV=1)	not assigned	not assigned	1.43407	-0.377879	3.84591	4.06786e-05	0.00110153	***		-0.179611	-0.87658	6.05106	0.0721823	0.152673		I1LVQ6	-0.0398464	-0.0511921	0.0246009	0.0289756
I1LVS8|I1LVS8_SOYBN;C6TDR2|C6TDR2_SOYBN;A0A0R4J5H9|A0A0R4J5H9_SOYBN	I1LVS8		Enzyme classification	Probable xyloglucan endotransglucosylase/hydrolase protein 25 OS=Arabidopsis thaliana(sp|q38907|xth25_arath : 391.0) & Enzyme classification.EC_2 transferases.EC_2.4 glycosyltransferase(50.2.4 : 314.4)(original description: Xyloglucan endotransglucosylase/hydrolase OS=Glycine max OX=3847 GN=100778340 PE=3 SV=1)	not assigned	not assigned	-0.492843	0.273054	0.504628	0.467641	0.781808			-1.04301	1.2628	0.0907136	0.0070081	0.0258471	**	I1LVS8	0.0394859	-0.0131288	0.0478069	-0.0176394
I1LWI3|I1LWI3_SOYBN;C6SZW1|C6SZW1_SOYBN	I1LWI3		not assigned	(original description: Uncharacterized protein OS=Glycine max OX=3847 GN=100306559 PE=4 SV=1) & Hypersensitive-induced response protein 2 OS=Arabidopsis thaliana(sp|q9car7|hir2_arath : 449.0)	not assigned	not assigned	-0.813141	0.305071	0.313947	0.0145879	0.0571844	*		-0.774718	1.28279	0.21097	0.000258765	0.00224699	***	I1LWI3	0.0357617	0.00510491	-0.0100047	0.0112038
I1LWR7|I1LWR7_SOYBN;I1JW21|I1JW21_SOYBN;C6THE9|C6THE9_SOYBN;C6SWT1|C6SWT1_SOYBN;C6SVR8|C6SVR8_SOYBN;C6SVH1|C6SVH1_SOYBN;C6T4Z6|C6T4Z6_SOYBN	I1LWR7		Protein biosynthesis	RPS19 component of SSU proteome(original description: Uncharacterized protein OS=Glycine max OX=3847 GN=GLYMA_13G057500 PE=4 SV=1)	not assigned	not assigned	0.995741	-0.505988	1.8402	7.32146e-05	0.00155336	***		0.658602	-1.14835	2.57815	2.66788e-05	0.000457541	***	I1LWR7	-0.0194215	-0.00838576	0.00148891	0.0136259
I1LWU0|I1LWU0_SOYBN	I1LWU0	X	not assigned	no hits &(original description: Uncharacterized protein OS=Glycine max OX=3847 GN=GLYMA_13G054700 PE=4 SV=1)	not assigned	not assigned	-0.476839	1.45069	0.502615	0.0654511	0.17448			-0.798307	-0.175548	0.723107	0.829002	1		I1LWU0	0.0117878	-0.0250732	-0.0101853	0.00440494
I1LXX8|I1LXX8_SOYBN;A0A0R0EHS1|A0A0R0EHS1_SOYBN;A0A0R0GRD6|A0A0R0GRD6_SOYBN	I1LXX8		Protein degradation	serine carboxypeptidase(original description: Carboxypeptidase OS=Glycine max OX=3847 GN=100778342 PE=3 SV=1)	not assigned	not assigned	-0.766721	0.197266	0.110319	0.434083	0.745696			-0.766721	1.33618	0.0537846	0.0385482	0.0942346	*	I1LXX8	0.0586822	-0.00260621	-0.00323676	-0.0323562
I1LXY1|I1LXY1_SOYBN;I1LXY2|I1LXY2_SOYBN	I1LXY1		Amino acid metabolism	cobalamine-independent methionine synthase(original description: Uncharacterized protein OS=Glycine max OX=3847 GN=100779947 PE=3 SV=1)	not assigned	not assigned	0.723421	-1.46584	3.20847	0.000292398	0.00384927	***		0.209385	0.533036	0.891762	0.824255	1		I1LXY1	-0.0109237	0.0323754	0.0294337	-0.00551179
I1LY51|I1LY51_SOYBN;I1MSB3|I1MSB3_SOYBN;C6TAE3|C6TAE3_SOYBN	I1LY51		Phytohomrone Metabolism	oxophytodienoate reductase(original description: Uncharacterized protein OS=Glycine max OX=3847 GN=GLYMA_13G109700 PE=4 SV=1)	not assigned	not assigned	-0.516426	-0.476586	0.870333	0.993875	1			-0.506772	1.49978	0.121325	6.71329e-07	3.13999e-05	***	I1LY51	0.0327142	0.0571371	0.0355142	-0.0317062
I1LYN0|I1LYN0_SOYBN	I1LYN0	X	Cellular respiration	beta subunit of succinyl-CoA ligase dimer(original description: Succinate--CoA ligase [ADP-forming] subunit beta, mitochondrial OS=Glycine max OX=3847 GN=100790952 PE=3 SV=1)	not assigned	not assigned	0.147247	-1.03378	1.78979	0.324823	0.594739			1.31408	-0.427555	1.82872	0.123656	0.237614		I1LYN0	-0.0138521	0.0200835	-0.00803256	0.0218922
I1LZ03|I1LZ03_SOYBN	I1LZ03	X	Protein biosynthesis	component RPL4 of LSU proteome component(original description: Ribos_L4_asso_C domain-containing protein OS=Glycine max OX=3847 GN=100779764 PE=4 SV=1)	not assigned	not assigned	1.36869	-0.886317	3.09349	0.0198022	0.0713713	*		0.0940648	-0.576438	1.48341	0.762875	0.952091		I1LZ03	-0.0173236	0.00647718	0.0326178	0.0230513
I1LZE1|I1LZE1_SOYBN;I1L964|I1L964_SOYBN;A0A0R0KSL9|A0A0R0KSL9_SOYBN;K7KFW9|K7KFW9_SOYBN;A0A0R0KLR3|A0A0R0KLR3_SOYBN;I1JPV5|I1JPV5_SOYBN;I1NAH7|I1NAH7_SOYBN;A0A0R0EXX1|A0A0R0EXX1_SOYBN;A0A0R0JYI4|A0A0R0JYI4_SOYBN;K7KP97|K7KP97_SOYBN	I1LZE1		Enzyme classification	Pyruvate kinase 1, cytosolic OS=Oryza sativa subsp. indica(sp|b8bj39|kpyc1_orysi : 952.0) & Enzyme classification.EC_2 transferases.EC_2.7 transferase transferring phosphorus-containing group(50.2.7 : 373.0)(original description: Pyruvate kinase OS=Glycine max OX=3847 GN=100802271 PE=3 SV=1)	not assigned	not assigned	-0.273335	-0.427624	1.2102	0.892096	1			-0.766829	1.46779	0.150145	6.40488e-06	0.000160003	***	I1LZE1	0.0225915	0.0162233	0.0460639	0.00379991
I1LZG1|I1LZG1_SOYBN	I1LZG1	X	Cellular respiration_Carbohydrate metabolism	aldolase(original description: Fructose-bisphosphate aldolase OS=Glycine max OX=3847 GN=100815070 PE=3 SV=1)	not assigned	not assigned	1.36132	-1.01311	4.27138	0.000533404	0.00596601	***		-0.0011784	-0.347029	1.24847	0.857044	1		I1LZG1	-0.0203635	0.0160606	0.0388942	0.00486121
I1M0B5|I1M0B5_SOYBN;C6T6Q4|C6T6Q4_SOYBN;C6T6Q3|C6T6Q3_SOYBN;C6T9B6|C6T9B6_SOYBN	I1M0B5		Redox homeostasis_RNA biosynthesis	(original description: Uncharacterized protein OS=Glycine max OX=3847 GN=GLYMA_13G180400 PE=4 SV=1) & Monothiol glutaredoxin-S17 OS=Arabidopsis thaliana(sp|q9zph2|grs17_arath : 657.0)	not assigned	not assigned	0.374104	-1.49294	2.7711	0.000757051	0.0074546	***		0.61077	0.508066	1.03362	0.991341	1		I1M0B5	-0.0117601	0.0340234	0.0203435	0.00419681
I1M0R6|I1M0R6_SOYBN;C6SV92|C6SV92_SOYBN;I1M0R7|I1M0R7_SOYBN;C6T4M4|C6T4M4_SOYBN;K7M0Q5|K7M0Q5_SOYBN	I1M0R6		Cellular respiration_mitochondrial electron transport / ATP synthesis	(original description: Uncharacterized protein OS=Glycine max OX=3847 GN=GLYMA_13G196500 PE=4 SV=1) & NADPH:quinone oxidoreductase OS=Arabidopsis thaliana(sp|q9lk88|nqr_arath : 219.0)	not assigned	not assigned	-0.664198	0.256196	0.353029	0.345253	0.622181			-0.893718	1.30172	0.11049	0.0119564	0.0381493	*	I1M0R6	0.0362078	0.0162388	0.0356816	-0.00945237
I1M137|I1M137_SOYBN;D2DKF0|D2DKF0_SOYBN	I1M137		Amino acid metabolism	dihydroxy-acid dehydratase(original description: Uncharacterized protein OS=Glycine max OX=3847 GN=GLYMA_13G207900 PE=3 SV=1)	not assigned	not assigned	-0.5	-0.5	1	1	1			1.5	-0.5	2.73297	0.000155086	0.00156455	***	I1M137	-0.0122745	0.0193353	-0.0345488	0.00620984
I1M138|I1M138_SOYBN	I1M138	X	Protein degradation	pepsin-type protease(original description: Uncharacterized protein OS=Glycine max OX=3847 GN=100807221 PE=3 SV=1)	not assigned	not assigned	-0.654359	0.395133	0.353417	0.183313	0.393798			-0.961736	1.22096	0.108726	0.00653667	0.0245483	**	I1M138	0.043505	-0.0048769	0.0308442	0.0039082
I1M2J1|I1M2J1_SOYBN;C6TLC0|C6TLC0_SOYBN	I1M2J1		Enzyme classification	Soluble inorganic pyrophosphatase 6, chloroplastic OS=Arabidopsis thaliana(sp|q9lxc9|ipyr6_arath : 441.0) & Enzyme classification.EC_3 hydrolases.EC_3.6 hydrolase acting on acid anhydride(50.3.6 : 210.8)(original description: Uncharacterized protein OS=Glycine max OX=3847 GN=100798544 PE=4 SV=1)	not assigned	not assigned	1.25	-0.611007	2.30483	0.000538214	0.00598727	***		0.336254	-0.975246	2.23492	0.0128465	0.0403634	*	I1M2J1	-0.022236	-0.00286832	0.0117825	-0.0158759
I1M2S7|I1M2S7_SOYBN	I1M2S7	X	Amino acid metabolism	sulfur dioxygenase(original description: Uncharacterized protein OS=Glycine max OX=3847 GN=GLYMA_13G261400 PE=4 SV=1)	not assigned	not assigned	0.900251	-0.702336	3.03468	8.71464e-07	7.79771e-05	***		0.816654	-1.01457	4.85195	4.88547e-07	2.57803e-05	***	I1M2S7	-0.0342426	-0.00586308	-0.00294637	0.0014881
I1M2X3|I1M2X3_SOYBN;Q49N12|Q49N12_SOYBN	I1M2X3		Protein modification	LRR-VIII-2 kinase(original description: Uncharacterized protein OS=Glycine max OX=3847 GN=GLYMA_13G266100 PE=4 SV=1)	not assigned	not assigned	-0.377769	-0.854407	1.67112	0.823625	1			1.44318	-0.211001	2.22204	0.0740361	0.155797		I1M2X3	-0.0142344	0.0365124	-0.02185	0.0110206
I1M393|I1M393_SOYBN	I1M393	X	Redox homeostasis	M-type thioredoxin(original description: Uncharacterized protein OS=Glycine max OX=3847 GN=100811845 PE=4 SV=1)	not assigned	not assigned	0.817257	-0.721508	2.84307	0.00626603	0.0316842	**		0.902634	-0.998383	4.40674	0.00236095	0.0112213	**	I1M393	-0.0320352	-0.00321911	-0.00169699	0.011476
I1M3U3|I1M3U3_SOYBN;A0A0R0GWU6|A0A0R0GWU6_SOYBN;A0A0R0GWA2|A0A0R0GWA2_SOYBN;A0A0R0I571|A0A0R0I571_SOYBN;K7LW21|K7LW21_SOYBN	I1M3U3		Cellular respiration	no hits &(original description: Uncharacterized protein OS=Glycine max OX=3847 GN=100784428 PE=4 SV=1)	not assigned	not assigned	1.39827	-0.72206	11.3421	0.000201206	0.00297901	***		0.0458524	-0.72206	4.74558	0.182357	0.320488		I1M3U3	-0.0467823	0.000252091	0.0452115	0.00214644
I1M469|I1M469_SOYBN;K7LVV1|K7LVV1_SOYBN	I1M469		Cell wall	fasciclin-type arabinogalactan protein(original description: Uncharacterized protein OS=Glycine max OX=3847 GN=100815434 PE=4 SV=1)	not assigned	not assigned	-0.311181	1.41342	0.39348	0.0045326	0.0254933	**		-0.165137	-0.937098	2.56612	0.303234	0.482642		I1M469	-0.000375325	-0.0441908	-0.0430314	0.034298
I1M4K9|I1M4K9_SOYBN	I1M4K9	X	Enzyme classification	Protein disulfide isomerase-like 1-4 OS=Arabidopsis thaliana(sp|q9ff55|pdi14_arath : 655.0) & Enzyme classification.EC_5 isomerases.EC_5.3 intramolecular oxidoreductase(50.5.3 : 353.7)(original description: Protein disulfide-isomerase OS=Glycine max OX=3847 GN=100804924 PE=3 SV=1)	not assigned	not assigned	0.915158	-1.42555	2.23473	0.00775426	0.0366857	**		0.259927	0.250465	1.00265	0.999999	1		I1M4K9	-0.00924046	0.0193635	0.01903	-0.0184785
I1M561|I1M561_SOYBN;C6TGX6|C6TGX6_SOYBN	I1M561		Carbohydrate metabolism	fructose kinase(original description: Uncharacterized protein OS=Glycine max OX=3847 GN=100814192 PE=3 SV=1)	not assigned	not assigned	1.12243	-0.750571	3.28575	4.42007e-07	4.89266e-05	***		0.558272	-0.930127	3.3261	9.68483e-06	0.000217256	***	I1M561	-0.0298417	-0.00287657	0.0108882	0.00945186
I1M587|I1M587_SOYBN;C6TK83|C6TK83_SOYBN	I1M587		External stimuli response_stress	(original description: Uncharacterized protein OS=Glycine max OX=3847 GN=100776582 PE=4 SV=1) & Endochitinase PR4 OS=Phaseolus vulgaris(sp|p27054|chi4_phavu : 427.0)	not assigned	not assigned	-0.781622	1.28543	0.035794	2.24777e-05	0.000711677	***		-0.804088	0.300276	0.0468387	0.00784639	0.0282305	**	I1M587	0.0871354	-0.0403714	-0.0221872	0.027798
I1M5E1|I1M5E1_SOYBN;I1MCX7|I1MCX7_SOYBN;C6T0W1|C6T0W1_SOYBN	I1M5E1		Protein biosynthesis	RPL28 component of LSU proteome component(original description: Uncharacterized protein OS=Glycine max OX=3847 GN=100499963 PE=4 SV=1)	not assigned	not assigned	-0.552836	0.270775	0.671423	0.521985	0.852576			-0.995032	1.27709	0.353208	0.019027	0.0547657	*	I1M5E1	0.0220217	0.00116694	0.012887	-0.00963341
I1M5E5|I1M5E5_SOYBN;A0A0R0H5B2|A0A0R0H5B2_SOYBN	I1M5E5		Protein degradation	M20 IAA-amino acid hydrolase(original description: Uncharacterized protein OS=Glycine max OX=3847 GN=100794121 PE=4 SV=1)	not assigned	not assigned	0.994921	-0.480332	1.58043	0.0398743	0.11664	*		0.650178	-1.16477	1.97724	0.0191845	0.0550379	*	I1M5E5	-0.0135797	-0.00605635	-3.23028e-05	-0.00497371
I1M5L7|I1M5L7_SOYBN;I1M5L8|I1M5L8_SOYBN;I1KG78|I1KG78_SOYBN	I1M5L7		Protein homeostasis	HSP70-chaperone(BiP)(original description: Ig-like domain-containing protein OS=Glycine max OX=3847 GN=100813658 PE=4 SV=1)	not assigned	not assigned	-0.324932	-1.14268	1.53868	0.641277	0.95039			1.23965	0.227965	1.35022	0.541135	0.745419		I1M5L7	-0.0105907	0.0329584	-0.00704321	0.0176781
I1M5S6|I1M5S6_SOYBN;C6T433|C6T433_SOYBN;I1NIR8|I1NIR8_SOYBN;I1LBN1|I1LBN1_SOYBN	I1M5S6		not assigned	(original description: Uncharacterized protein OS=Glycine max OX=3847 GN=GLYMA_13G364200 PE=4 SV=1) & Uncharacterized protein At2g34160 OS=Arabidopsis thaliana(sp|o22969|y2416_arath : 160.0)	not assigned	not assigned	0.560774	-1.44141	2.56331	0.0467706	0.132764	*		0.772052	0.108589	1.23438	0.786892	0.970296		I1M5S6	-0.0132996	0.0316194	0.0170786	-0.0111995
I1M5T2|I1M5T2_SOYBN;K7M8T2|K7M8T2_SOYBN;A0A0R0L1Q3|A0A0R0L1Q3_SOYBN;A0A0R0LBW3|A0A0R0LBW3_SOYBN;K7KAX6|K7KAX6_SOYBN;K7KAY7|K7KAY7_SOYBN;A0A0R0L1K5|A0A0R0L1K5_SOYBN;K7KAY1|K7KAY1_SOYBN;A0A0R0L1P5|A0A0R0L1P5_SOYBN;A0A0R0L7J2|A0A0R0L7J2_SOYBN	I1M5T2		Lipid metabolism	PLD-alpha-type phospholipase D(original description: Phospholipase D OS=Glycine max OX=3847 GN=100784434 PE=3 SV=1)	not assigned	not assigned	-0.694358	-0.0125602	0.659408	0.176631	0.383042			-0.711398	1.41832	0.379577	0.000242539	0.00214226	***	I1M5T2	0.0179189	0.0087431	0.00440307	0.00939716
I1M666|I1M666_SOYBN;C6TNM3|C6TNM3_SOYBN	I1M666		Nucleotide metabolism	(original description: Uncharacterized protein OS=Glycine max OX=3847 GN=100818821 PE=3 SV=1) & Nudix hydrolase 2 OS=Arabidopsis thaliana(sp|q94b74|nudt2_arath : 313.0)	not assigned	not assigned	-0.765004	1.33906	0.0970375	2.28319e-05	0.000711941	***		-0.765004	0.190951	0.191287	0.0220398	0.061047	*	I1M666	0.0460614	-0.037034	-0.0245671	-0.00205087
I1M672|I1M672_SOYBN;I1JJT3|I1JJT3_SOYBN;I1JJT2|I1JJT2_SOYBN;C6T498|C6T498_SOYBN	I1M672		Vesicle trafficking	p24-beta COPI trafficking regulator protein(original description: Uncharacterized protein OS=Glycine max OX=3847 GN=100775345 PE=3 SV=1)	not assigned	not assigned	1.11349	-0.934875	2.93323	0.000301987	0.00390874	***		0.570318	-0.748929	2.05921	0.0147825	0.0451743	*	I1M672	-0.0244708	0.0158701	0.0232289	-0.0014996
I1M6J9|I1M6J9_SOYBN;I1JJG3|I1JJG3_SOYBN;A0A0R0G7R2|A0A0R0G7R2_SOYBN	I1M6J9		RNA binding	(original description: Uncharacterized protein OS=Glycine max OX=3847 GN=100788515 PE=4 SV=1) & Heterogeneous nuclear ribonucleoprotein 1 OS=Arabidopsis thaliana(sp|q8w034|rnp1_arath : 211.0)	not assigned	not assigned	1.22352	-0.816903	5.01505	4.70457e-06	0.000210478	***		0.410283	-0.816903	3.4148	0.000980421	0.00584842	***	I1M6J9	-0.0345169	0.00237584	0.021899	0.00600748
I1M6N3|I1M6N3_SOYBN	I1M6N3	X	Enzyme classification	Glucan endo-1,3-beta-glucosidase 13 OS=Arabidopsis thaliana(sp|q9fju9|e1313_arath : 358.0) & Enzyme classification.EC_3 hydrolases.EC_3.2 glycosylase(50.3.2 : 332.2)(original description: Uncharacterized protein OS=Glycine max OX=3847 GN=100819716 PE=3 SV=1)	not assigned	not assigned	0.629833	-1.02684	5.96994	0.00846329	0.0390526	**		1.05585	-0.658846	3.44491	0.0112046	0.036355	*	I1M6N3	-0.0384319	0.0289982	0.0139894	0.0124929
I1M769|I1M769_SOYBN;C6T2V7|C6T2V7_SOYBN	I1M769		plastocyanin-like	no hits &(original description: Uncharacterized protein OS=Glycine max OX=3847 GN=GLYMA_14G036900 PE=4 SV=1)	not assigned	not assigned	1.41839	-0.702852	3.08686	0.0455232	0.13012	*		-0.0126885	-0.702852	1.67898	0.793147	0.976254		I1M769	-0.0171719	-0.00551594	0.0244059	0.00510024
I1M786|I1M786_SOYBN;C6TLF0|C6TLF0_SOYBN	I1M786		Protein biosynthesis	eEF1B-beta/-delta component of eEF1B eEF1A-GDP-recycling complex(original description: Uncharacterized protein OS=Glycine max OX=3847 GN=100816855 PE=3 SV=1)	not assigned	not assigned	0.917242	-0.371541	1.47833	0.0650976	0.173762			0.694551	-1.24025	2.05979	0.0102172	0.0339694	*	I1M786	-0.0144531	-0.00884785	-0.00483847	-0.00313567
I1M7C7|I1M7C7_SOYBN	I1M7C7	X	Protein biosynthesis	component RPS20 of SSU proteome(original description: Ribosomal_S10 domain-containing protein OS=Glycine max OX=3847 GN=GLYMA_14G044100 PE=3 SV=1)	not assigned	not assigned	0.90823	-1.37494	2.59697	0.0284692	0.0930343	*		0.529798	-0.0630914	1.21626	0.850946	1		I1M7C7	-0.0133549	0.0246281	0.0214754	0.0130499
I1M877|I1M877_SOYBN;C6SZN7|C6SZN7_SOYBN	I1M877		Redox homeostasis_Protein modification	H-type thioredoxin(original description: Thioredoxin OS=Glycine max OX=3847 GN=GLYMA_14G070500 PE=3 SV=1)	not assigned	not assigned	0.961386	-0.727401	3.03264	8.40886e-06	0.000339322	***		0.754572	-0.988557	4.05984	1.30814e-05	0.000256395	***	I1M877	-0.0316779	-0.00353586	0.00146868	0.00699492
I1M8D6|I1M8D6_SOYBN	I1M8D6	X	Enzyme classification	Glucan endo-1,3-beta-glucosidase 7 OS=Arabidopsis thaliana(sp|q9m069|e137_arath : 566.0) & Enzyme classification.EC_3 hydrolases.EC_3.2 glycosylase(50.3.2 : 313.4)(original description: Uncharacterized protein OS=Glycine max OX=3847 GN=100802287 PE=3 SV=2)	not assigned	not assigned	-0.795584	0.0511865	0.338091	0.000959835	0.00901982	***		-0.649409	1.39381	0.220713	5.03382e-07	2.5899e-05	***	I1M8D6	0.0326191	0.0174847	-0.00130946	0.00393712
I1M8S3|I1M8S3_SOYBN	I1M8S3	X	Protein degradation	SBT1 protease(original description: Uncharacterized protein OS=Glycine max OX=3847 GN=100793808 PE=4 SV=1)	not assigned	not assigned	-0.926007	0.930733	0.402588	0.000993677	0.00902472	***		-0.801186	0.79646	0.462741	0.00555755	0.0217442	**	I1M8S3	0.0217222	-0.00280917	-0.00637321	0.00658746
I1M8Y5|I1M8Y5_SOYBN;I1MXE8|I1MXE8_SOYBN;A0A0R0FRF9|A0A0R0FRF9_SOYBN	I1M8Y5		not assigned	(original description: Uncharacterized protein OS=Glycine max OX=3847 GN=100809198 PE=4 SV=1) & Clathrin interactor EPSIN 1 OS=Arabidopsis thaliana(sp|q8vy07|epn1_arath : 467.0)	not assigned	not assigned	0.825622	-0.839363	2.5917	0.0239833	0.0823055	*		0.905125	-0.891384	2.80732	0.0241285	0.0654236	*	I1M8Y5	-0.0279766	0.00572216	-0.00122928	-0.00992778
I1M903|I1M903_SOYBN	I1M903	X	RNA binding	no hits &(original description: Uncharacterized protein OS=Glycine max OX=3847 GN=100813135 PE=4 SV=2)	not assigned	not assigned	-0.10446	0.260993	0.883695	0.889409	1			1.1277	-1.28424	2.51032	0.0052925	0.021027	**	I1M903	-0.0103147	-0.011663	-0.0257726	0.0036871
I1M9G9|I1M9G9_SOYBN;C6TML0|C6TML0_SOYBN	I1M9G9		not assigned	no hits &(original description: Uncharacterized protein OS=Glycine max OX=3847 GN=100815790 PE=3 SV=1)	not assigned	not assigned	1.19265	-0.826396	3.16785	0.000409617	0.00492978	***		0.460147	-0.826396	2.38136	0.0195851	0.0557534	*	I1M9G9	-0.023904	0.00215576	0.0165911	0.014775
I1M9N1|I1M9N1_SOYBN;C6TFM0|C6TFM0_SOYBN	I1M9N1		not assigned	(original description: Uncharacterized protein OS=Glycine max OX=3847 GN=GLYMA_14G129200 PE=4 SV=1) & Polyadenylate-binding protein-interacting protein 5 OS=Arabidopsis thaliana(sp|q9lye5|cid5_arath : 81.3)	not assigned	not assigned	-0.0745871	0.421308	0.794038	0.880138	1			1.0007	-1.34742	4.6748	0.0345151	0.0871543	*	I1M9N1	-0.0187891	-0.0273187	-0.0410293	0.00955666
I1M9Q6|I1M9Q6_SOYBN;C6T3D7|C6T3D7_SOYBN	I1M9Q6		External stimuli response_stress	AGG1/2 G-gamma component ofnon-canonical heterotrimeric G-protein complex(original description: Uncharacterized protein OS=Glycine max OX=3847 GN=GLYMA_14G132400 PE=4 SV=1)	not assigned	not assigned	0.946126	-0.506201	1.97371	0.0603721	0.163191			0.715944	-1.15587	3.2234	0.0237301	0.0646841	*	I1M9Q6	-0.0244101	-0.00910362	-0.00484199	-0.0116397
I1M9X1|I1M9X1_SOYBN;C6T2S6|C6T2S6_SOYBN	I1M9X1		Redox homeostasis_RNA biosynthesis	(original description: Uncharacterized protein OS=Glycine max OX=3847 GN=GLYMA_14G140400 PE=4 SV=1) & Two-on-two hemoglobin-3 OS=Arabidopsis thaliana(sp|q67xg0|glb3_arath : 235.0)	not assigned	not assigned	1.39801	-0.706727	14.6632	2.59774e-05	0.000774804	***		0.0462504	-0.737536	7.36006	0.0673254	0.143879		I1M9X1	-0.0581217	-0.00319783	0.0422743	-0.0126159
I1MA39|I1MA39_SOYBN;A0A368UH71|A0A368UH71_SOYBN	I1MA39		Cell wall	(original description: Uncharacterized protein OS=Glycine max OX=3847 GN=100818460 PE=3 SV=2) & Esterase OS=Hevea brasiliensis(sp|q7y1x1|est_hevbr : 468.0)	not assigned	not assigned	-0.0826816	-0.836304	4.92937	0.0646582	0.172814			1.42683	-0.507847	4.71875	0.000150954	0.0015457	***	I1MA39	-0.0390089	0.058083	-0.00669195	0.00554431
I1MAJ4|I1MAJ4_SOYBN	I1MAJ4	X	Carbohydrate metabolism	6-phosphogluconolactonase(original description: Probable 6-phosphogluconolactonase OS=Glycine max OX=3847 GN=100803687 PE=3 SV=1)	not assigned	not assigned	-0.594947	-0.397544	0.785578	0.966317	1			-0.502623	1.49511	0.289892	0.00581179	0.0224403	**	I1MAJ4	0.0219219	0.0375022	0.0236976	-0.00167417
I1MAW4|I1MAW4_SOYBN	I1MAW4	X	Cellular respiration	COX6b component of cytochrome c oxidase complex(original description: Uncharacterized protein OS=Glycine max OX=3847 GN=100794661 PE=4 SV=1)	not assigned	not assigned	0.314914	0.874752	0.854257	0.791005	1			0.250148	-1.43981	2.10693	0.0990702	0.196422		I1MAW4	-0.00882828	-0.024573	-0.0181955	0.000418318
I1MB50|I1MB50_SOYBN;I1MB51|I1MB51_SOYBN;C6T3E0|C6T3E0_SOYBN;A0A0R0KBD7|A0A0R0KBD7_SOYBN;K7KLP8|K7KLP8_SOYBN;K7KLP7|K7KLP7_SOYBN;K7KLP6|K7KLP6_SOYBN	I1MB50		Cellular respiration	GLX2 hydroxy-acyl-glutathione hydrolase(original description: Uncharacterized protein OS=Glycine max OX=3847 GN=GLYMA_14G187700 PE=3 SV=1)	not assigned	not assigned	0.620914	-0.62244	1.68033	0.000694436	0.00700564	***		1.056	-1.05447	2.51229	1.15314e-05	0.000235157	***	I1MB50	-0.0181175	0.000161189	-0.00440879	0.0183128
I1MB71|I1MB71_SOYBN;C6TMG1|C6TMG1_SOYBN	I1MB71		Cellular respiration_Carbohydrate metabolism	aldolase(original description: Fructose-bisphosphate aldolase OS=Glycine max OX=3847 GN=GLYMA_14G189400 PE=3 SV=1)	not assigned	not assigned	1.32138	-0.862014	2.50296	5.49869e-05	0.00124575	***		0.220527	-0.679893	1.55076	0.0606129	0.132647		I1MB71	-0.0165966	0.00286377	0.021318	-0.00140321
I1MBG2|I1MBG2_SOYBN;I1JHH8|I1JHH8_SOYBN;I1MZU9|I1MZU9_SOYBN;I1LLS9|I1LLS9_SOYBN	I1MBG2		Enzyme classification	Laccase-3 OS=Arabidopsis thaliana(sp|q56yt0|lac3_arath : 779.0) & Enzyme classification.EC_1 oxidoreductases.EC_1.10 oxidoreductase acting on diphenol or related substance as donor(50.1.10 : 315.0)(original description: Laccase OS=Glycine max OX=3847 GN=100786719 PE=3 SV=1)	not assigned	not assigned	-1.14477	0.0418064	0.485328	0.321287	0.590511			1.28616	-0.183193	1.70625	0.221962	0.377207		I1MBG2	0.00771698	0.0234115	-0.0457249	0.0558214
I1MBJ1|I1MBJ1_SOYBN;C6THS5|C6THS5_SOYBN	I1MBJ1		peroxidases	(original description: Peroxidase OS=Glycine max OX=3847 GN=100812415 PE=3 SV=1) & Peroxidase 4 OS=Vitis vinifera(sp|a7ny33|per4_vitvi : 396.0)	not assigned	not assigned	-0.0157666	1.35962	0.611424	0.0118502	0.0492683	*		-1.02421	-0.319651	0.621267	0.308242	0.487971		I1MBJ1	0.0115468	-0.0326283	0.00824117	0.0105578
I1MBL6|I1MBL6_SOYBN;I1JHM4|I1JHM4_SOYBN;C6TP03|C6TP03_SOYBN;C6TAV3|C6TAV3_SOYBN	I1MBL6		Protein biosynthesis	eIF2-beta component of eIF2 Met-tRNA binding factor complex(original description: Uncharacterized protein OS=Glycine max OX=3847 GN=100775688 PE=4 SV=1)	not assigned	not assigned	0.113778	-0.742996	1.69152	0.239872	0.475585			1.37221	-0.742996	2.70724	0.00357787	0.0152914	**	I1MBL6	-0.0162926	0.0143905	-0.0161141	0.0211253
I1MBN4|I1MBN4_SOYBN;C6T3K4|C6T3K4_SOYBN	I1MBN4		not assigned	(original description: Uncharacterized protein OS=Glycine max OX=3847 GN=100527191 PE=4 SV=1) & CBS domain-containing protein CBSX3, mitochondrial OS=Arabidopsis thaliana(sp|q9lev3|cbsx3_arath : 308.0)	not assigned	not assigned	0.444449	-0.605001	1.73427	0.00605718	0.0310092	**		1.18108	-1.02053	3.17183	2.29795e-05	0.000407688	***	I1MBN4	-0.0215271	-6.17369e-05	-0.0135052	0.00350592
I1MBR7|I1MBR7_SOYBN	I1MBR7	X	Carbohydrate metabolism	cytosolic UDP-glucose pyrophosphorylase(original description: UTP--glucose-1-phosphate uridylyltransferase OS=Glycine max OX=3847 GN=100790112 PE=3 SV=1)	not assigned	not assigned	1.22353	-0.837733	2.29026	0.000549455	0.00601478	***		0.409907	-0.795706	1.73531	0.0385679	0.0942346	*	I1MBR7	-0.0162757	0.00239291	0.0163873	0.0039027
I1MCI6|I1MCI6_SOYBN;C6T685|C6T685_SOYBN;I1MCI7|I1MCI7_SOYBN	I1MCI6		Cellular respiration	COX5b component of cytochrome c oxidase complex(original description: Uncharacterized protein OS=Glycine max OX=3847 GN=GLYMA_15G010900 PE=4 SV=1)	not assigned	not assigned	1.23631	-0.259453	1.81087	0.00317974	0.0204497	**		0.192411	-1.16927	2.45662	0.0104707	0.0345536	*	I1MCI6	-0.0194009	-0.0208214	0.00358165	0.00133045
I1MCI8|I1MCI8_SOYBN;I1M5Q9|I1M5Q9_SOYBN;C6T7S9|C6T7S9_SOYBN;I1KVB1|I1KVB1_SOYBN;A0A0R0IVF1|A0A0R0IVF1_SOYBN;C6TIV0|C6TIV0_SOYBN	I1MCI8		not assigned	no hits &(original description: Uncharacterized protein OS=Glycine max OX=3847 GN=GLYMA_15G011000 PE=4 SV=1)	not assigned	not assigned	0.731318	-0.861146	2.77758	3.53522e-05	0.000973725	***		0.990974	-0.861146	3.06742	1.74852e-05	0.000315654	***	I1MCI8	-0.0261161	0.0089426	0.00127834	0.011139
I1MCM6|I1MCM6_SOYBN;I1MCM7|I1MCM7_SOYBN	I1MCM6		Vesicle trafficking	(original description: Uncharacterized protein OS=Glycine max OX=3847 GN=100807969 PE=4 SV=1) & Coatomer subunit beta-2 OS=Arabidopsis thaliana(sp|q9c827|cob22_arath : 427.0)	not assigned	not assigned	-0.825792	0.456824	0.136601	0.00405031	0.0240373	**		-0.825792	1.19476	0.0912657	0.000190841	0.001802	***	I1MCM6	0.0525922	-0.00345824	-0.00398845	-0.0144775
I1MD61|I1MD61_SOYBN;A0A0R0IHP7|A0A0R0IHP7_SOYBN;A0A0R0IEM2|A0A0R0IEM2_SOYBN;A0A0R0I8P3|A0A0R0I8P3_SOYBN;A0A0R0IIM3|A0A0R0IIM3_SOYBN;I1LDW8|I1LDW8_SOYBN;A0A0R0EBJ8|A0A0R0EBJ8_SOYBN;I1MQ49|I1MQ49_SOYBN;I1L3G2|I1L3G2_SOYBN;A0A0R0G0T0|A0A0R0G0T0_SOYBN;A0A0R0I8N3|A0A0R0I8N3_SOYBN	I1MD61		Carbohydrate metabolism	fructose kinase(original description: Uncharacterized protein OS=Glycine max OX=3847 GN=100803713 PE=3 SV=1)	not assigned	not assigned	1.23507	-0.730114	5.39719	4.09865e-07	4.89266e-05	***		0.38551	-0.890463	5.45261	6.17609e-05	0.000809579	***	I1MD61	-0.0426052	-0.0072827	0.0196501	0.0155069
I1MDC4|I1MDC4_SOYBN;I1M4Y9|I1M4Y9_SOYBN	I1MDC4		Protein translocation	Toc75-III component of outer envelope TOC translocation system(original description: Uncharacterized protein OS=Glycine max OX=3847 GN=100776079 PE=4 SV=2)	not assigned	not assigned	-0.822223	-0.395361	0.702066	0.836824	1			-0.235715	1.4533	0.485276	0.046027	0.107518	*	I1MDC4	0.00769179	0.0365648	-0.00614365	-0.0205986
I1MDN0|I1MDN0_SOYBN;C6SYN2|C6SYN2_SOYBN;C6TCR7|C6TCR7_SOYBN	I1MDN0		Redox homeostasis_RNA biosynthesis	(original description: Uncharacterized protein OS=Glycine max OX=3847 GN=100499960 PE=4 SV=1) & Protein disulfide isomerase-like 5-1 OS=Oryza sativa subsp. japonica(sp|q10n04|pdi51_orysj : 158.0)	not assigned	not assigned	0.335293	-0.124887	1.16583	0.875165	1			1.0885	-1.2989	2.49115	0.0186867	0.0540889	*	I1MDN0	-0.0141728	-0.0117943	-0.0172946	0.0103799
I1MDY5|I1MDY5_SOYBN;A0A0R0IV26|A0A0R0IV26_SOYBN	I1MDY5		Nucleotide metabolism	dihydopyrimidine aminohydrolase(original description: Uncharacterized protein OS=Glycine max OX=3847 GN=100797867 PE=4 SV=1)	not assigned	not assigned	-0.293557	-0.872183	1.87493	0.519689	0.850175			-0.275515	1.44125	0.422891	0.0118959	0.0380743	*	I1MDY5	0.00537585	0.0413441	0.026948	0.00525791
I1ME40|I1ME40_SOYBN;C6TF34|C6TF34_SOYBN	I1ME40		Enzyme classification	Soluble inorganic pyrophosphatase 6, chloroplastic OS=Arabidopsis thaliana(sp|q9lxc9|ipyr6_arath : 441.0) & Enzyme classification.EC_3 hydrolases.EC_3.6 hydrolase acting on acid anhydride(50.3.6 : 210.9)(original description: Uncharacterized protein OS=Glycine max OX=3847 GN=GLYMA_15G061300 PE=4 SV=1)	not assigned	not assigned	0.492487	0.449873	1.01345	0.999828	1			0.556207	-1.49857	2.68358	0.0250268	0.0673427	*	I1ME40	-0.0162941	-0.0231905	-0.0183938	-0.0112285
I1ME45|I1ME45_SOYBN	I1ME45	X	Protein degradation	(original description: Proline iminopeptidase OS=Glycine max OX=3847 GN=100793450 PE=3 SV=1) & Proline iminopeptidase OS=Arabidopsis thaliana(sp|p93732|pip_arath : 576.0)	not assigned	not assigned	0.580257	-1.03417	2.17301	0.148093	0.334919			1.09032	-0.636404	1.97331	0.153426	0.279178		I1ME45	-0.0223874	0.019692	0.00112525	-0.0258101
I1ME53|I1ME53_SOYBN;K7M1T8|K7M1T8_SOYBN	I1ME53		External stimuli response_stress	(original description: Uncharacterized protein OS=Glycine max OX=3847 GN=100805116 PE=3 SV=1) & Basic form of pathogenesis-related protein 1 OS=Nicotiana tabacum(sp|p11670|prb1_tobac : 201.0)	not assigned	not assigned	-0.765775	1.27598	0.0828133	3.4914e-08	1.0507e-05	***		-0.827518	0.317318	0.0967368	2.6138e-05	0.000452033	***	I1ME53	0.0619153	-0.0398492	-0.00694845	0.001066
I1ME54|I1ME54_SOYBN;C6T1I7|C6T1I7_SOYBN	I1ME54		External stimuli response_stress	(original description: Uncharacterized protein OS=Glycine max OX=3847 GN=100806194 PE=3 SV=1) & Basic form of pathogenesis-related protein 1 OS=Nicotiana tabacum(sp|p11670|prb1_tobac : 179.0)	not assigned	not assigned	-0.824219	0.913594	0.0844222	0.0284799	0.0930343	*		-0.905505	0.81613	0.0438477	0.0452603	0.105968	*	I1ME54	0.0689171	-0.0296122	0.0137478	-0.0343248
I1MEE6|I1MEE6_SOYBN;I1M285|I1M285_SOYBN;I1KEH4|I1KEH4_SOYBN	I1MEE6		oxidases - copper, flavone etc	(original description: Uncharacterized protein OS=Glycine max OX=3847 GN=100803171 PE=4 SV=1) & Polyphenol oxidase A1, chloroplastic OS=Vicia faba(sp|q06215|ppo_vicfa : 668.0)	not assigned	not assigned	-0.712393	0.408	0.440747	0.013231	0.0530786	*		-0.915442	1.21984	0.241521	0.000165468	0.00161552	***	I1MEE6	0.0283123	-0.00316295	0.00977272	-0.0127481
I1MER7|I1MER7_SOYBN	I1MER7	X	Enzyme classification	P34 probable thiol protease OS=Glycine max(sp|p22895|p34_soybn : 276.0) & Enzyme classification.EC_3 hydrolases.EC_3.4 hydrolase acting on peptide bond(peptidase)(50.3.4 : 210.1)(original description: Uncharacterized protein OS=Glycine max OX=3847 GN=100782679 PE=3 SV=1)	not assigned	not assigned	-0.300402	-0.42019	1.16269	0.994931	1			1.4724	-0.751813	6.49641	0.00809483	0.028755	**	I1MER7	-0.0247464	0.0216281	-0.0455987	0.0156588
I1MFL0|I1MFL0_SOYBN;C6TCL6|C6TCL6_SOYBN	I1MFL0		Protein degradation	(original description: Uncharacterized protein OS=Glycine max OX=3847 GN=100806361 PE=4 SV=1) & Plant UBX domain-containing protein 4 OS=Arabidopsis thaliana(sp|q8rwu7|pux4_arath : 340.0)	not assigned	not assigned	0.565868	0.618441	0.983239	0.999503	1			0.301163	-1.48547	2.72999	0.0244202	0.0659537	*	I1MFL0	-0.0139787	-0.0304841	-0.0173585	-0.00123468
I1MFN6|I1MFN6_SOYBN;C6TC96|C6TC96_SOYBN;K7LUU3|K7LUU3_SOYBN	I1MFN6		not assigned	no hits &(original description: Uncharacterized protein OS=Glycine max OX=3847 GN=100814402 PE=4 SV=1)	not assigned	not assigned	1.35623	-0.131803	2.23628	0.0132701	0.053132	*		-0.168552	-1.05587	4.1739	0.212389	0.363641		I1MFN6	-0.0304396	-0.0484966	0.0048807	0.00635618
I1MG21|I1MG21_SOYBN;I1L0D5|I1L0D5_SOYBN;C6TJD7|C6TJD7_SOYBN;I1L0D8|I1L0D8_SOYBN	I1MG21		peroxidases	(original description: Peroxidase OS=Glycine max OX=3847 GN=GLYMA_15G128800 PE=3 SV=1) & Peroxidase 15 OS=Ipomoea batatas(sp|q9leh3|per15_ipoba : 379.0)	not assigned	not assigned	-0.769453	-0.433325	0.771655	0.893828	1			1.4665	-0.263722	2.05397	0.0283166	0.0741419	*	I1MG21	-0.00456479	0.0211567	-0.038779	-0.00200295
I1MG74|I1MG74_SOYBN	I1MG74	X	Enzyme classification	Alpha-glucosidase OS=Spinacia oleracea(sp|o04893|aglu_spiol : 1059.0) & Enzyme classification.EC_3 hydrolases.EC_3.2 glycosylase(50.3.2 : 738.1)(original description: Uncharacterized protein OS=Glycine max OX=3847 GN=GLYMA_15G133700 PE=3 SV=2)	not assigned	not assigned	-0.605748	-0.693551	1.25	0.993892	1			-0.159043	1.45834	0.353848	0.00553118	0.0216822	**	I1MG74	0.0159791	0.0609049	0.0176087	-0.000290651
I1MG80|I1MG80_SOYBN;I1L0J0|I1L0J0_SOYBN;I1MG79|I1MG79_SOYBN	I1MG80		Enzyme classification	Berberine bridge enzyme-like 8 OS=Arabidopsis thaliana(sp|q9sa85|bbe8_arath : 676.0) & Enzyme classification.EC_1 oxidoreductases.EC_1.1 oxidoreductase acting on CH-OH group of donor(50.1.1 : 492.3)(original description: Uncharacterized protein OS=Glycine max OX=3847 GN=100778568 PE=3 SV=1)	not assigned	not assigned	-0.72288	-0.00363935	0.0883451	0.00842949	0.038984	**		-0.688766	1.41529	0.0470198	1.39826e-06	5.53386e-05	***	I1MG80	0.0705848	0.0193637	-0.010218	0.0348353
I1MGE7|I1MGE7_SOYBN;I1MRQ9|I1MRQ9_SOYBN;I1KMR0|I1KMR0_SOYBN;A0A0R0JD83|A0A0R0JD83_SOYBN;A0A0R0G0M9|A0A0R0G0M9_SOYBN;A0A0R0G1B5|A0A0R0G1B5_SOYBN	I1MGE7		Lipid metabolism	beta chain of ATP-dependent citrate lyase complex(original description: Uncharacterized protein OS=Glycine max OX=3847 GN=100795745 PE=4 SV=1)	not assigned	not assigned	-0.453995	-0.543381	1.05107	0.990453	1			-0.501623	1.499	0.472517	0.000363321	0.00284235	***	I1MGE7	0.00971954	0.0188108	0.0139098	0.00615567
I1MGG3|I1MGG3_SOYBN;C6SXF5|C6SXF5_SOYBN	I1MGG3		RNA biosynthesis	subunit 9 of RNA polymerase(original description: DNA-directed RNA polymerase subunit OS=Glycine max OX=3847 GN=100802125 PE=3 SV=1)	not assigned	not assigned	-0.0388594	-0.693916	1.95978	0.506954	0.831987			1.42669	-0.693916	4.10708	0.00595993	0.0228765	**	I1MGG3	-0.0246099	0.0190126	-0.0285195	-0.0104792
I1MGG7|I1MGG7_SOYBN;I1KMS9|I1KMS9_SOYBN;I1KMS8|I1KMS8_SOYBN;I1MRP6|I1MRP6_SOYBN;A0A0R0I3F1|A0A0R0I3F1_SOYBN	I1MGG7		Lipid metabolism	E3 dihydrolipoamide dehydrogenase component of plastidial pyruvate dehydrogenase complex(original description: Uncharacterized protein OS=Glycine max OX=3847 GN=100803176 PE=4 SV=1)	not assigned	not assigned	1.11503	-1.3084	2.65347	0.00585432	0.0305791	**		-0.0175213	0.210895	0.923478	0.981043	1		I1MGG7	-0.0102237	0.0205057	0.034608	0.0179779
I1MGJ7|I1MGJ7_SOYBN	I1MGJ7	X	not assigned	(original description: Uncharacterized protein OS=Glycine max OX=3847 GN=GLYMA_15G146000 PE=4 SV=1) &nodulin-13 OS=Medicago truncatula(sp|p93330|nod13_medtr : 142.0)	not assigned	not assigned	0.552734	-0.873775	3.46243	0.0109163	0.0466094	*		1.12992	-0.808879	4.0096	0.00214355	0.0104784	**	I1MGJ7	-0.0334501	0.018586	-0.00267002	0.0116673
I1MGN0|I1MGN0_SOYBN;A0A0R0I3M6|A0A0R0I3M6_SOYBN;K7LBR9|K7LBR9_SOYBN;C6SX45|C6SX45_SOYBN	I1MGN0		Cell cycle	(original description: Dynein light chain OS=Glycine max OX=3847 GN=100777142 PE=3 SV=1) & Dynein 8 kDa light chain, flagellar outer arm OS=Chlamydomonas reinhardtii(sp|q39580|dyl1_chlre : 126.0)	not assigned	not assigned	1.43577	-0.683296	3.81076	0.0494927	0.139147	*		-0.0691762	-0.683296	1.81458	0.848881	1		I1MGN0	-0.0202241	-0.00700569	0.0351622	0.0360306
I1MGX8|I1MGX8_SOYBN;C6T0V7|C6T0V7_SOYBN	I1MGX8		Enzyme classification	14 kDa zinc-binding protein OS=Zea mays(sp|p42856|zb14_maize : 204.0) & Enzyme classification.EC_3 hydrolases.EC_3.6 hydrolase acting on acid anhydride(50.3.6 : 26.3)(original description: Uncharacterized protein OS=Glycine max OX=3847 GN=GLYMA_15G161000 PE=4 SV=1)	not assigned	not assigned	0.908528	-0.940949	2.48575	0.00204412	0.0147814	**		0.818914	-0.786493	2.14732	0.0097463	0.0329358	**	I1MGX8	-0.0222074	0.0064434	0.00339174	-0.0222404
I1MGZ2|I1MGZ2_SOYBN;I1MWG2|I1MWG2_SOYBN;I1M9S1|I1M9S1_SOYBN	I1MGZ2		Solute transport	AHA P3A-type proton-translocating ATPase(original description: Plasma membrane ATPase OS=Glycine max OX=3847 GN=100804422 PE=3 SV=2)	not assigned	not assigned	-0.102493	-1.13446	1.80712	0.308917	0.575341			-0.0661646	1.30312	0.631533	0.168677	0.301858		I1MGZ2	-0.00189862	0.0334385	0.0178286	-0.00911734
I1MH24|I1MH24_SOYBN;I1MH25|I1MH25_SOYBN;C6TG76|C6TG76_SOYBN	I1MH24		Protein degradation	PTRE1 regulator(original description: Uncharacterized protein OS=Glycine max OX=3847 GN=100811536 PE=4 SV=1)	not assigned	not assigned	0.63755	-0.852574	2.70759	3.91259e-06	0.000185875	***		1.0676	-0.852574	3.2004	6.56875e-07	3.13999e-05	***	I1MH24	-0.0262189	0.010041	-0.000951692	0.00444808
I1MH73|I1MH73_SOYBN;C6F122|C6F122_SOYBN	I1MH73		Cell wall	beta-galactosidase(original description: Beta-galactosidase OS=Glycine max OX=3847 GN=100781959 PE=3 SV=1)	not assigned	not assigned	1.47911	-0.272392	2.81385	0.0286816	0.0933969	*		-0.532842	-0.673878	1.25	0.994247	1		I1MH73	-0.0177101	-0.0265278	0.0466865	0.00906568
I1MHG0|I1MHG0_SOYBN;I1MHG1|I1MHG1_SOYBN;B1NC19|B1NC19_SOYBN	I1MHG0		Protein degradation	papain-type protease(original description: Uncharacterized protein OS=Glycine max OX=3847 GN=GLYMA_15G177800 PE=3 SV=1)	not assigned	not assigned	-0.327675	-0.182891	0.950627	0.994932	1			1.42337	-0.912801	2.06065	0.0197464	0.0561299	*	I1MHG0	-0.00776798	0.0013168	-0.0230461	0.00429359
I1MHR0|I1MHR0_SOYBN	I1MHR0	X	Coenzyme metabolism	S-adenosyl methionine synthetase(original description: S-adenosylmethionine synthase OS=Glycine max OX=3847 GN=100787994 PE=3 SV=1)	not assigned	not assigned	1.29393	-0.835319	6.24171	0.000144277	0.00247436	***		0.281989	-0.740595	3.04135	0.0481972	0.111449	*	I1MHR0	-0.0368467	0.0107535	0.0313289	-0.0230355
I1MHX1|I1MHX1_SOYBN	I1MHX1	X	Protein degradation	OS9 component of ER-associated protein degradation(ERAD) machinery(original description: Uncharacterized protein OS=Glycine max OX=3847 GN=100803528 PE=4 SV=1)	not assigned	not assigned	0.911529	-0.865411	2.55785	7.07403e-05	0.00151649	***		0.819293	-0.865411	2.47699	0.000228693	0.00205524	***	I1MHX1	-0.0224738	0.0052871	0.00494673	-0.00283796
I1MI59|I1MI59_SOYBN	I1MI59	X	protease inhibitor	no hits &(original description: Uncharacterized protein OS=Glycine max OX=3847 GN=100789064 PE=4 SV=1)	not assigned	not assigned	-0.667575	1.44619	0.0294318	7.68217e-10	3.95247e-07	***		-0.671925	-0.106694	0.0956013	0.00091379	0.00559697	***	I1MI59	0.0737903	-0.0564357	-0.0358617	0.012574
I1MIW3|I1MIW3_SOYBN;A0A0R0G601|A0A0R0G601_SOYBN	I1MIW3		Nucleotide metabolism	ribokinase(original description: Ribokinase OS=Glycine max OX=3847 GN=100801418 PE=3 SV=1)	not assigned	not assigned	1.36853	-0.950631	2.6078	0.0364122	0.110039	*		0.0519151	-0.469816	1.27127	0.90752	1		I1MIW3	-0.012413	0.00263982	0.0268049	0.00710307
I1MJE2|I1MJE2_SOYBN;I1KTW1|I1KTW1_SOYBN	I1MJE2		not assigned	no hits &(original description: Uncharacterized protein OS=Glycine max OX=3847 GN=100806731 PE=4 SV=1) -BLAST Vacuolar protein sorting-associated protein 62	not assigned	not assigned	-0.595661	-0.228927	0.295022	0.337262	0.609916			-0.649027	1.47362	0.0450371	6.453e-06	0.000160003	***	I1MJE2	0.0555289	0.0202954	0.0250049	-0.000463743
I1MJF0|I1MJF0_SOYBN;C6TEH5|C6TEH5_SOYBN;I1MJE9|I1MJE9_SOYBN;C6TLQ8|C6TLQ8_SOYBN	I1MJF0		Cellular respiration_ GDSL-motif lipase	(original description: Uncharacterized protein OS=Glycine max OX=3847 GN=GLYMA_15G264300 PE=3 SV=1) & GDSL esterase/lipase 5 OS=Arabidopsis thaliana(sp|q9ssa7|glip5_arath : 357.0)	not assigned	not assigned	-0.823745	-0.823745	1	1	1			0.445737	1.20175	0.656755	0.315311	0.496487		I1MJF0	0.0100064	0.102343	-0.0223139	0.000950435
I1MJG4|I1MJG4_SOYBN;I1KTU5|I1KTU5_SOYBN;C6SXS2|C6SXS2_SOYBN	I1MJG4		protease inhibitor	(original description:non-specific lipid-transfer protein OS=Glycine max OX=3847 GN=100814571 PE=3 SV=1) &non-specific lipid-transfer protein 8 OS=Arabidopsis thaliana(sp|q9zpw9|nltp8_arath : 82.0)	not assigned	not assigned	-0.972216	1.14018	0.247543	0.000309336	0.00397883	***		-0.692537	0.524573	0.44468	0.02901	0.0756685	*	I1MJG4	0.0256346	-0.00901576	-0.0256491	-0.0144022
I1MJR2|I1MJR2_SOYBN	I1MJR2	X	Polyamine metabolism	diamine oxidase(original description: Amine oxidase OS=Glycine max OX=3847 GN=100798399 PE=3 SV=1)	not assigned	not assigned	-0.0211295	-0.467223	1.22996	0.898272	1			1.39787	-0.909516	2.54072	0.030239	0.0781807	*	I1MJR2	-0.0142496	0.0083108	-0.0188626	0.015038
I1ML44|I1ML44_SOYBN;Q76IB7|Q76IB7_SOYBN;A0A368UK88|A0A368UK88_SOYBN	I1ML44		Enzyme classification	Nucleoside-triphosphatase OS=Pisum sativum(sp|p52914|ntpa_pea : 623.0) & Enzyme classification.EC_3 hydrolases.EC_3.6 hydrolase acting on acid anhydride(50.3.6 : 116.1)(original description: Uncharacterized protein OS=Glycine max OX=3847 GN=GLYMA_16G043300 PE=3 SV=2)	not assigned	not assigned	0.0308037	-0.882759	1.62158	0.322157	0.590908			1.38953	-0.537576	2.0618	0.0212327	0.0595749	*	I1ML44	-0.0154496	0.0201361	-0.00863849	-0.00974406
I1MLL4|I1MLL4_SOYBN;I1N7M7|I1N7M7_SOYBN;A0A0R0IZ14|A0A0R0IZ14_SOYBN;I1N7M3|I1N7M3_SOYBN	I1MLL4		External stimuli response_stress	(original description: Uncharacterized protein OS=Glycine max OX=3847 GN=GLYMA_16G060700 PE=3 SV=1) & Germin-like protein subfamily 1 member 7 OS=Arabidopsis thaliana(sp|q9sff9|gl17_arath : 275.0)	not assigned	not assigned	-0.746772	0.519792	0.332894	0.000178038	0.00286157	***		-0.922461	1.14944	0.180497	3.48666e-06	0.000101064	***	I1MLL4	0.0359451	-0.00776746	0.0110289	-0.0179742
I1MM08|I1MM08_SOYBN;I1MM09|I1MM09_SOYBN	I1MM08		Lipid metabolism	cytosolic NADP-dependent malic enzyme(original description: Malic enzyme OS=Glycine max OX=3847 GN=100784112 PE=3 SV=2)	not assigned	not assigned	-0.356187	-0.265308	0.954415	0.968348	1			-0.831534	1.45303	0.384541	2.41658e-06	7.7708e-05	***	I1MM08	0.01373	0.00944753	0.0197318	-0.0010474
I1MM44|I1MM44_SOYBN	I1MM44	X	Cellular respiration	glyceraldehyde 3-phosphate dehydrogenase(original description: Glyceraldehyde-3-phosphate dehydrogenase OS=Glycine max OX=3847 GN=100789951 PE=3 SV=1)	not assigned	not assigned	1.41109	-0.77391	2.59332	0.00297815	0.0195816	**		0.00303799	-0.640219	1.4274	0.588635	0.793847		I1MM44	-0.0167063	-0.000188704	0.0224438	-0.0178514
I1MMM9|I1MMM9_SOYBN;K7L948|K7L948_SOYBN	I1MMM9		Protein degradation	(original description: UBX domain-containing protein OS=Glycine max OX=3847 GN=100795411 PE=4 SV=1) & Plant UBX domain-containing protein 7 OS=Arabidopsis thaliana(sp|q94jz8|pux7_arath : 476.0)	not assigned	not assigned	-0.5	-0.5	1	1	1			1.5	-0.5	2.47779	0.000232215	0.00206882	***	I1MMM9	-0.0108898	0.0176666	-0.0303972	0.0103016
I1MN14|I1MN14_SOYBN	I1MN14	X	Protein degradation	pepsin-type protease(original description: Uncharacterized protein OS=Glycine max OX=3847 GN=100784113 PE=3 SV=1)	not assigned	not assigned	0.776514	-0.481523	1.77715	0.198423	0.418396			0.882469	-1.17746	3.23216	0.0333008	0.0847134	*	I1MN14	-0.0229762	-0.00920491	-0.00817831	0.00783272
I1MN39|I1MN39_SOYBN;A0A0R0FPZ2|A0A0R0FPZ2_SOYBN	I1MN39		Protein degradation	alpha type-4 component of 26S proteasome(original description: Proteasome subunit alpha type OS=Glycine max OX=3847 GN=100790481 PE=3 SV=1)	not assigned	not assigned	1.1411	-0.935152	2.21128	0.00206135	0.0147814	**		0.530336	-0.736288	1.66213	0.070566	0.149716		I1MN39	-0.016102	0.00832361	0.0155669	-0.000763497
I1MN42|I1MN42_SOYBN;I1JCF8|I1JCF8_SOYBN;I1JCF7|I1JCF7_SOYBN	I1MN42		Enzyme classification	Alpha-mannosidase OS=Canavalia ensiformis(sp|c0hjb3|mana_canen : 1608.0) & Enzyme classification.EC_3 hydrolases.EC_3.2 glycosylase(50.3.2 : 758.2)(original description: Alpha-mannosidase OS=Glycine max OX=3847 GN=100806748 PE=3 SV=2)	not assigned	not assigned	-0.328007	-1.17911	1.46939	0.470771	0.785764			1.18159	0.325527	1.25802	0.527488	0.731023		I1MN42	-0.00810897	0.0332185	0.00375486	0.00382653
I1MNA3|I1MNA3_SOYBN;C6T6D2|C6T6D2_SOYBN;C6T6D3|C6T6D3_SOYBN	I1MNA3		Cell wall	lignin peroxidase(original description: Peroxidase OS=Glycine max OX=3847 GN=100810663 PE=3 SV=1)	not assigned	not assigned	-0.77237	-0.151754	0.492928	0.710378	1			-0.526222	1.45035	0.300583	0.0380769	0.093511	*	I1MNA3	0.0233839	0.041587	0.0111527	-0.00654136
I1MNV0|I1MNV0_SOYBN;I1MNV1|I1MNV1_SOYBN;C6TNA5|C6TNA5_SOYBN	I1MNV0		Redox homeostasis	copper/zinc superoxide dismutase(original description: Superoxide dismutase [Cu-Zn] OS=Glycine max OX=3847 GN=GLYMA_16G153900 PE=3 SV=1)	not assigned	not assigned	-0.695019	-0.979987	1.24251	0.914881	1			1.11477	0.560239	1.20422	0.6606	0.863183		I1MNV0	-0.004538	0.0386307	-0.0110581	0.00290933
I1MNX4|I1MNX4_SOYBN	I1MNX4	X	Redox homeostasis	glutathione reductase(GR)(original description: Glutathione reductase OS=Glycine max OX=3847 GN=100783766 PE=3 SV=1)	not assigned	not assigned	-0.468264	-0.321823	0.919974	0.805399	1			-0.692393	1.48248	0.401556	4.38942e-07	2.50834e-05	***	I1MNX4	0.0134362	0.0138199	0.0156738	0.00259955
I1MPC6|I1MPC6_SOYBN;A0A368UKJ9|A0A368UKJ9_SOYBN;I1MPC7|I1MPC7_SOYBN;I1NH00|I1NH00_SOYBN;I1LDJ1|I1LDJ1_SOYBN	I1MPC6		Carbohydrate metabolism/Lipid metabolism	pyruvate kinase(original description: Pyruvate kinase OS=Glycine max OX=3847 GN=100815822 PE=3 SV=1) /plastidial pyruvate kinase(original description: Pyruvate kinase OS=Glycine max OX=3847 GN=100815822 PE=3 SV=1)	not assigned	not assigned	1.44787	-0.579113	3.46831	0.0191544	0.0695235	*		-0.125404	-0.743353	1.94062	0.746358	0.939014		I1MPC6	-0.0211063	-0.0124722	0.0311076	-0.034246
I1MPF6|I1MPF6_SOYBN;K7MHZ1|K7MHZ1_SOYBN	I1MPF6		External stimuli response_stress	SGT1 effector-triggered immunity co-regulator(original description: Uncharacterized protein OS=Glycine max OX=3847 GN=100780174 PE=4 SV=1)	not assigned	not assigned	0.277397	-0.526071	1.68238	0.593962	0.908312			1.26788	-1.01921	4.34219	0.0274276	0.0723665	*	I1MPF6	-0.0322838	0.00578926	-0.00856709	0.0553759
I1MQG2|I1MQG2_SOYBN	I1MQG2	X	External stimuli response_stress_protease inhibitor	(original description: Uncharacterized protein OS=Glycine max OX=3847 GN=100811731 PE=4 SV=2) & Miraculin OS=Synsepalum dulcificum(sp|p13087|mira_syndu : 146.0)	not assigned	not assigned	-0.783491	0.537244	0.267128	0.165348	0.365505			-0.893535	1.13978	0.154431	0.0345568	0.0871543	*	I1MQG2	0.0386824	0.00207658	0.0136198	0.013874
I1MQG3|I1MQG3_SOYBN	I1MQG3	X	External stimuli response_stress_protease inhibitor	(original description: Uncharacterized protein OS=Glycine max OX=3847 GN=100812268 PE=4 SV=1) & Miraculin OS=Synsepalum dulcificum(sp|p13087|mira_syndu : 150.0)	not assigned	not assigned	-0.639005	-0.141731	0.218474	0.356996	0.639423			-0.674247	1.45498	0.0464711	0.000140547	0.00150649	***	I1MQG3	0.0537442	0.0384445	0.0411624	0.0166249
I1MQJ5|I1MQJ5_SOYBN;I1L3W4|I1L3W4_SOYBN	I1MQJ5		Protein biosynthesis	eIF3j component of eIF3 mRNA-to-PIC binding complex(original description: Eukaryotic translation initiation factor 3 subunit J OS=Glycine max OX=3847 GN=100775181 PE=3 SV=1)	not assigned	not assigned	0.796336	-0.644908	2.08628	0.0300215	0.0959794	*		0.908785	-1.06021	3.16026	0.00698702	0.0258156	**	I1MQJ5	-0.0235632	-0.00228406	-0.00329201	-0.0136566
I1MR65|I1MR65_SOYBN	I1MR65	X	RNA regulation	(original description: Uncharacterized protein OS=Glycine max OX=3847 GN=100796848 PE=4 SV=1) & Polyadenylate-binding protein RBP45 OS=Nicotiana plumbaginifolia(sp|q9leb4|rbp45_nicpl : 442.0)	not assigned	not assigned	0.963329	-0.458843	2.21253	0.00199077	0.0145801	**		0.678941	-1.18343	5.15413	0.000416355	0.00309335	***	I1MR65	-0.0314508	-0.0231151	-0.00693797	0.00112262
I1MR83|I1MR83_SOYBN;I1KN98|I1KN98_SOYBN;I1KN97|I1KN97_SOYBN	I1MR83		metal handling	(original description: Uncharacterized protein OS=Glycine max OX=3847 GN=100811383 PE=4 SV=1) & Stem-specific protein TSJT1 OS=Nicotiana tabacum(sp|p24805|tsjt1_tobac : 129.0)	not assigned	not assigned	0.505606	-1.01225	1.82983	0.175545	0.381492			1.14533	-0.638692	1.80994	0.129593	0.244562		I1MR83	-0.0180385	0.0111953	0.000729262	-0.00606858
I1MRM4|I1MRM4_SOYBN;C6T1Y4|C6T1Y4_SOYBN	I1MRM4		not assigned	(original description: Uncharacterized protein OS=Glycine max OX=3847 GN=GLYMA_17G030000 PE=4 SV=1) & Pathogenesis-related protein STH-2 OS=Solanum tuberosum(sp|p17642|prs2_soltu : 180.0)	not assigned	not assigned	-0.879726	1.38604	0.168156	1.42224e-06	9.75656e-05	***		-0.550469	0.0441514	0.569708	0.0861221	0.175833		I1MRM4	0.028875	-0.021978	-0.0389314	0.00980093
I1MRM5|I1MRM5_SOYBN;C6SZ24|C6SZ24_SOYBN	I1MRM5		not assigned	(original description: Uncharacterized protein OS=Glycine max OX=3847 GN=GLYMA_17G030100 PE=3 SV=1) &nodulin-13 OS=Medicago truncatula(sp|p93330|nod13_medtr : 182.0)	not assigned	not assigned	-0.383789	1.41359	0.446371	0.00206114	0.0147814	**		-0.917527	-0.112278	0.532016	0.226075	0.381162		I1MRM5	0.0166615	-0.0326879	0.00113363	-0.0135559
I1MRT3|I1MRT3_SOYBN;C6T692|C6T692_SOYBN	I1MRT3		Carbohydrate metabolism	D-galactokinase(original description: Uncharacterized protein OS=Glycine max OX=3847 GN=100803230 PE=4 SV=1)	not assigned	not assigned	-0.829609	0.264527	0.633404	0.363868	0.648346			-0.737781	1.30286	0.492746	0.0549239	0.122862		I1MRT3	0.018325	0.0045876	0.00518723	0.0296073
I1MRT8|I1MRT8_SOYBN;C6T2C5|C6T2C5_SOYBN	I1MRT8		Cellular respiration_ invertase/pectin methylesterase inhibitor family protein	(original description: Uncharacterized protein OS=Glycine max OX=3847 GN=GLYMA_17G036400 PE=4 SV=1) & Cell wall / vacuolar inhibitor of fructosidase 1 OS=Arabidopsis thaliana(sp|f4hwq8|cvif1_arath : 102.0)	not assigned	not assigned	-0.7794	0.406104	0.21982	3.57381e-08	1.0507e-05	***		-0.852086	1.22538	0.111739	7.5276e-11	3.87295e-08	***	I1MRT8	0.0459801	-0.00617618	0.006505	-0.00787992
I1MRV6|I1MRV6_SOYBN;A0A1L3FEJ6|A0A1L3FEJ6_BRAJP	I1MRV6		Photosynthesis_Cellular respiration_Amino acid metabolism	L-protein dihydrolipoyl dehydrogenase component of glycine cleavage system(original description: Uncharacterized protein OS=Glycine max OX=3847 GN=100788043 PE=4 SV=1)	not assigned	not assigned	-0.408251	-0.582027	1.09119	0.920338	1			-0.505923	1.4962	0.497444	0.000165089	0.00161552	***	I1MRV6	0.00913297	0.0181337	0.0149288	0.00964392
I1MRW8|I1MRW8_SOYBN;I1LVJ0|I1LVJ0_SOYBN;I1MRW7|I1MRW7_SOYBN;C6TNJ3|C6TNJ3_SOYBN	I1MRW8		Coenzyme metabolism	S-adenosyl methionine synthetase(original description: S-adenosylmethionine synthase OS=Glycine max OX=3847 GN=GLYMA_17G039100 PE=3 SV=1)	not assigned	not assigned	1.32938	-0.487492	3.54321	0.000385532	0.00469482	***		0.145049	-0.98694	6.26622	0.0214544	0.0599092	*	I1MRW8	-0.0399566	-0.0396584	0.00752432	0.00270278
I1MRZ0|I1MRZ0_SOYBN;A0A0R0GVJ3|A0A0R0GVJ3_SOYBN;A0A0R0GMM3|A0A0R0GMM3_SOYBN;K7M161|K7M161_SOYBN;A0A0R0G992|A0A0R0G992_SOYBN;I1M1K8|I1M1K8_SOYBN;K7MJW3|K7MJW3_SOYBN;K7LJ97|K7LJ97_SOYBN;I1JQW9|I1JQW9_SOYBN;I1MRZ2|I1MRZ2_SOYBN	I1MRZ0		Solute transport	subfamily ABCB transporter(original description: Uncharacterized protein OS=Glycine max OX=3847 GN=100776122 PE=4 SV=1)	not assigned	not assigned	-0.5	-0.5	1	1	1			-0.5	1.5	0.183974	1.92141e-08	2.47141e-06	***	I1MRZ0	0.0222865	0.0413014	0.0257171	-0.00969035
I1MSF0|I1MSF0_SOYBN;C6TND9|C6TND9_SOYBN	I1MSF0		peroxidases	(original description: Peroxidase OS=Glycine max OX=3847 GN=100814964 PE=3 SV=1) & Peroxidase N OS=Armoracia rusticana(sp|q42517|pern_armru : 353.0)	not assigned	not assigned	-0.5	1.5	0.381317	2.06398e-05	0.00069634	***		-0.5	-0.5	1	1	1		I1MSF0	0.0105248	-0.0307011	-0.0210294	0.00215031
I1MSR7|I1MSR7_SOYBN;I1LVS0|I1LVS0_SOYBN;C6TEX4|C6TEX4_SOYBN;C6T7U9|C6T7U9_SOYBN	I1MSR7		Solute transport	VDAC voltage-gated anion channel(original description: Uncharacterized protein OS=Glycine max OX=3847 GN=100797369 PE=4 SV=1)	not assigned	not assigned	0.0838411	-0.743561	1.42049	0.559462	0.884692			-0.724292	1.38401	0.485188	0.03908	0.0949547	*	I1MSR7	0.00713649	0.0146048	0.0251436	-0.027689
I1MST0|I1MST0_SOYBN;C6TKG4|C6TKG4_SOYBN	I1MST0		Enzyme classification	Probable xyloglucan endotransglucosylase/hydrolase protein 23 OS=Arabidopsis thaliana(sp|q38910|xth23_arath : 416.0) & Enzyme classification.EC_2 transferases.EC_2.4 glycosyltransferase(50.2.4 : 318.8)(original description: Xyloglucan endotransglucosylase/hydrolase OS=Glycine max OX=3847 GN=100782365 PE=3 SV=1)	not assigned	not assigned	-0.705019	0.0966867	0.520683	0.152086	0.342444			-0.77021	1.37854	0.272708	0.000621501	0.0041799	***	I1MST0	0.0246434	0.00843273	0.00986063	-0.0138692
I1MT10|I1MT10_SOYBN;I1JGR5|I1JGR5_SOYBN	I1MT10		External stimuli response_stress	DnaK protein(original description: Uncharacterized protein OS=Glycine max OX=3847 GN=100782173 PE=3 SV=1)	not assigned	not assigned	-0.500315	-0.463896	0.872023	0.998212	1			-0.535154	1.49937	0.0948978	1.51661e-05	0.0002917	***	I1MT10	0.0376461	0.0527885	0.0385474	0.0221017
I1MT35|I1MT35_SOYBN;I1JGN1|I1JGN1_SOYBN	I1MT35		Cellular respiration	NADP-dependent glyceraldehyde 3-phosphate dehydrogenase(original description: Uncharacterized protein OS=Glycine max OX=3847 GN=100789100 PE=3 SV=1)	not assigned	not assigned	-0.917754	-0.640435	0.802929	0.952189	1			0.262571	1.29562	0.691006	0.324533	0.505977		I1MT35	0.00807665	0.038574	-0.0158826	0.00871845
I1MTH5|I1MTH5_SOYBN;F4ZZ26|F4ZZ26_SOYBN;I1K006|I1K006_SOYBN;C6TNW1|C6TNW1_SOYBN;I1MM99|I1MM99_SOYBN;I1MM97|I1MM97_SOYBN;F4ZZ27|F4ZZ27_SOYBN;I1MM98|I1MM98_SOYBN	I1MTH5		Secondary metabolism	DXR 1-deoxy-D-xylulose 5-phosphate reductase(original description: Uncharacterized protein OS=Glycine max OX=3847 GN=100784845 PE=3 SV=1)	not assigned	not assigned	1.11556	-0.522492	2.40814	0.0052338	0.0282708	**		0.511761	-1.10482	3.78272	0.00968965	0.0329341	**	I1MTH5	-0.0280878	-0.0190247	-0.000371854	-0.00846865
I1MTJ0|I1MTJ0_SOYBN;C6T5A2|C6T5A2_SOYBN	I1MTJ0		RNA processing	(original description: Uncharacterized protein OS=Glycine max OX=3847 GN=GLYMA_17G091300 PE=4 SV=1) & Protein NUCLEAR FUSION DEFECTIVE 2 OS=Arabidopsis thaliana(sp|q9fyl8|nfd2_arath : 184.0)	not assigned	not assigned	-1.22015	1.02966	0.439717	0.00435601	0.024985	**		-0.369989	0.560483	0.737623	0.360563	0.550474		I1MTJ0	0.015295	0.000835978	-0.0225448	0.00550129
I1MUS3|I1MUS3_SOYBN;I1K0E4|I1K0E4_SOYBN	I1MUS3		Carbohydrate metabolism	UDP-L-rhamnose synthase(original description: Uncharacterized protein OS=Glycine max OX=3847 GN=100781643 PE=4 SV=1)	not assigned	not assigned	1.15095	-0.837109	2.7917	1.20624e-06	9.19425e-05	***		0.523266	-0.837109	2.22601	0.000100114	0.00117735	***	I1MUS3	-0.0220438	0.00264492	0.0132097	0.0118234
I1MV71|I1MV71_SOYBN	I1MV71	X	Cell wall	beta-like-type expansin(original description: Uncharacterized protein OS=Glycine max OX=3847 GN=100778963 PE=3 SV=1)	not assigned	not assigned	-0.830018	0.928393	0.0824169	0.00114062	0.00969996	**		-0.898987	0.800612	0.0497441	0.00270399	0.0122844	**	I1MV71	0.0695091	-0.0260289	0.00975443	-0.00070363
I1MVN5|I1MVN5_SOYBN;C6TBQ4|C6TBQ4_SOYBN;I1MVN7|I1MVN7_SOYBN;I1MVN6|I1MVN6_SOYBN	I1MVN5		peroxidases	(original description: Peroxidase OS=Glycine max OX=3847 GN=100819937 PE=3 SV=1) & Peroxidase 50 OS=Arabidopsis thaliana(sp|q43731|per50_arath : 393.0)	not assigned	not assigned	0.625826	-1.35591	2.70409	0.0240358	0.0823055	*		0.866707	-0.136622	1.42117	0.40933	0.605173		I1MVN5	-0.0154726	0.0272968	0.0161242	0.0124062
I1MX56|I1MX56_SOYBN;C6SWM4|C6SWM4_SOYBN;I1M987|I1M987_SOYBN;C6T5M8|C6T5M8_SOYBN	I1MX56		plastocyanin-like	(original description: Uncharacterized protein OS=Glycine max OX=3847 GN=GLYMA_17G223400 PE=4 SV=1) & Earlynodulin-like protein 1 OS=Arabidopsis thaliana(sp|q9sk27|enl1_arath : 150.0)	not assigned	not assigned	0.391961	-0.448165	1.67448	0.352018	0.631607			1.17787	-1.12167	5.01955	0.00500243	0.0201468	**	I1MX56	-0.0270595	-0.00904367	-0.022045	0.00577452
I1MXB1|I1MXB1_SOYBN;I1MXB2|I1MXB2_SOYBN;A0A0R0FQ08|A0A0R0FQ08_SOYBN	I1MXB1		Photosynthesis	'P-protein glycine dehydrogenase component of glycine cleavage system (original description: Glycine cleavage system P protein OS=Glycine max OX=3847 GN=100777528 PE=3 SV=1)'	not assigned	not assigned	-0.452302	-0.781972	2.05516	0.947513	1			-0.226139	1.46041	0.339855	0.105339	0.207452		I1MXB1	0.00244659	0.0514242	0.0133711	0.0217043
I1MXD1|I1MXD1_SOYBN	I1MXD1	X	RNA binding	no hits &(original description: Uncharacterized protein OS=Glycine max OX=3847 GN=100782717 PE=4 SV=1)	not assigned	not assigned	-0.0919513	0.351454	0.86329	0.831162	1			1.0607	-1.3202	2.51482	0.00678463	0.0253243	**	I1MXD1	-0.0102776	-0.0134068	-0.0261892	-0.000200388
I1MXD5|I1MXD5_SOYBN;I1MXD6|I1MXD6_SOYBN;A0A0R0GII4|A0A0R0GII4_SOYBN	I1MXD5		Protein degradation_Multi-process regulation	Legumain asparaginyl endopeptidase(original description: Uncharacterized protein OS=Glycine max OX=3847 GN=100784318 PE=4 SV=1)	not assigned	not assigned	-0.50585	-0.536379	1.1122	0.995495	1			1.4992	-0.456968	6.56517	1.62984e-07	1.082e-05	***	I1MXD5	-0.0257562	0.0470779	-0.0629772	0.035007
I1MXJ1|I1MXJ1_SOYBN	I1MXJ1	X	Protein degradation	SBT1 protease(original description: Uncharacterized protein OS=Glycine max OX=3847 GN=100799654 PE=4 SV=1)	not assigned	not assigned	-0.933439	1.01244	0.23168	4.14994e-07	4.89266e-05	***		-0.7813	0.702296	0.332464	1.36475e-05	0.000264968	***	I1MXJ1	0.0321159	-0.00783224	-0.0157656	0.00837389
I1MXM6|I1MXM6_SOYBN	I1MXM6	X	Protein biosynthesis	PABP mRNA poly-A-tail binding factor(original description: Polyadenylate-binding protein OS=Glycine max OX=3847 GN=100811385 PE=3 SV=1)	not assigned	not assigned	0.840215	-0.702103	2.87082	0.0293784	0.0944698	*		0.877398	-1.01551	4.70432	0.0137694	0.0425485	*	I1MXM6	-0.0336543	0.00188409	0.000596315	0.0276347
I1MXX3|I1MXX3_SOYBN;K7MNW5|K7MNW5_SOYBN	I1MXX3		not assigned	no hits &(original description: Uncharacterized protein OS=Glycine max OX=3847 GN=100798264 PE=4 SV=2)	not assigned	not assigned	-0.189669	-0.359716	1.14947	0.888639	1			1.43308	-0.883694	4.7751	1.03288e-05	0.000223755	***	I1MXX3	-0.0218356	0.00138205	-0.0376113	0.0149155
I1MXZ6|I1MXZ6_SOYBN;A0A0R0FSI6|A0A0R0FSI6_SOYBN	I1MXZ6		Redox homeostasis_Protein modification	H-type thioredoxin(original description: Thioredoxin OS=Glycine max OX=3847 GN=GLYMA_17G254200 PE=3 SV=1)	not assigned	not assigned	1.35629	-0.310713	1.7826	0.00167131	0.0129306	**		-0.0142054	-1.03137	1.72169	0.0621104	0.135263		I1MXZ6	-0.0154609	-0.0139408	0.0104597	-0.0097565
I1MZ13|I1MZ13_SOYBN;I1LMS9|I1LMS9_SOYBN;Q39834|Q39834_SOYBN;A0A0R0L7Y1|A0A0R0L7Y1_SOYBN;I1MBD1|I1MBD1_SOYBN;I1JHE9|I1JHE9_SOYBN;I1J8Z9|I1J8Z9_SOYBN;I1LHL6|I1LHL6_SOYBN;I1MI28|I1MI28_SOYBN	I1MZ13		Vesicle trafficking	heavy chain of clathrin triskelion(original description: Clathrin heavy chain OS=Glycine max OX=3847 GN=GLYMA_18G026000 PE=3 SV=2)	not assigned	not assigned	-0.501956	-0.372436	0.825021	0.964174	1			-0.618041	1.49243	0.189859	0.000101707	0.00118927	***	I1MZ13	0.0247799	0.0325425	0.0287862	0.0231834
I1MZ56|I1MZ56_SOYBN;Q27SZ7|Q27SZ7_SOYBN;Q27SZ0|Q27SZ0_SOYBN;A0A0R0JM88|A0A0R0JM88_SOYBN;I1KQ87|I1KQ87_SOYBN;I1K5N5|I1K5N5_SOYBN;K7LFL5|K7LFL5_SOYBN;I1LNS2|I1LNS2_SOYBN;I1L7T7|I1L7T7_SOYBN;I1JBJ9|I1JBJ9_SOYBN	I1MZ56		Cellular respiration_ gluco-, galacto- and mannosidases endoglucanase	(original description: Endoglucanase OS=Glycine max OX=3847 GN=732658 PE=3 SV=1) & Endoglucanase 1 OS=Persea americana(sp|p05522|gun1_perae : 729.0)	not assigned	not assigned	-0.100149	-0.672146	2.1289	0.65359	0.958849			1.44444	-0.672146	5.17732	0.00917819	0.0316394	**	I1MZ56	-0.0243865	0.0285196	-0.0385792	0.00495228
I1MZK2|I1MZK2_SOYBN;A0A0R0F7M8|A0A0R0F7M8_SOYBN;A0A368UHH2|A0A368UHH2_SOYBN;A0A0R0F4A1|A0A0R0F4A1_SOYBN	I1MZK2		Protein modification	DUF26 kinase(original description: Uncharacterized protein OS=Glycine max OX=3847 GN=112997608 PE=4 SV=2)	not assigned	not assigned	-0.554901	-0.456387	0.851726	0.996153	1			1.49873	-0.487444	4.13599	0.00872026	0.0304691	**	I1MZK2	-0.020132	0.0270013	-0.0665091	0.0290279
I1MZN5|I1MZN5_SOYBN	I1MZN5	X	Protein modification	LRR-VIII-1 kinase(original description: Uncharacterized protein OS=Glycine max OX=3847 GN=100786467 PE=3 SV=2)	not assigned	not assigned	-0.945859	0.202891	0.332852	0.0018147	0.0136301	**		-0.57408	1.31705	0.33318	4.82882e-05	0.00070482	***	I1MZN5	0.0288755	0.0148182	-0.0178632	0.00918597
I1MZT2|I1MZT2_SOYBN	I1MZT2	X	Cellular respiration_ glutathione S transferases_peroxidases	(original description: Peroxidase OS=Glycine max OX=3847 GN=100816580 PE=3 SV=2) & Cationic peroxidase 1 OS=Arachis hypogaea(sp|p22195|per1_arahy : 326.0)	not assigned	not assigned	-0.56004	-0.433816	0.877327	0.992803	1			-0.504143	1.498	0.323773	0.0104308	0.0345536	*	I1MZT2	0.0187613	0.0312777	0.0257764	0.00119216
I1MZT4|I1MZT4_SOYBN	I1MZT4	X	peroxidases	(original description: Peroxidase OS=Glycine max OX=3847 GN=100818176 PE=3 SV=2) & Cationic peroxidase 1 OS=Arachis hypogaea(sp|p22195|per1_arahy : 382.0)	not assigned	not assigned	-0.842786	0.530582	0.0702102	0.000183196	0.00286157	***		-0.833711	1.14591	0.0539	1.24855e-05	0.000249467	***	I1MZT4	0.0703063	-0.00772039	-0.0125393	-0.0136501
I1N0U1|I1N0U1_SOYBN;C6TKV1|C6TKV1_SOYBN;C6T6R0|C6T6R0_SOYBN;I1KY49|I1KY49_SOYBN	I1N0U1		Enzyme classification	Spermidine hydroxycinnamoyl transferase OS=Arabidopsis thaliana(sp|o64470|sht_arath : 244.0) & Enzyme classification.EC_2 transferases.EC_2.3 acyltransferase(50.2.3 : 42.7)(original description: Uncharacterized protein OS=Glycine max OX=3847 GN=100803418 PE=4 SV=1)	not assigned	not assigned	-0.325803	-0.581625	1.52371	0.920929	1			1.48905	-0.581625	5.23903	0.00306841	0.0135804	**	I1N0U1	-0.0236431	0.0271765	-0.0414501	0.0158472
I1N0U3|I1N0U3_SOYBN	I1N0U3	X	Protein degradation	(original description: Cysteine proteinase inhibitor OS=Glycine max OX=3847 GN=100803955 PE=3 SV=2) & Cysteine proteinase inhibitor OS=Vigna unguiculata(sp|q06445|cyti_vigun : 116.0)	not assigned	not assigned	-0.717399	-0.584334	0.729548	0.896518	1			-0.154315	1.45605	0.364094	4.21421e-05	0.000633054	***	I1N0U3	0.0159472	0.0586872	-0.0070814	-0.00529398
I1N1D5|I1N1D5_SOYBN	I1N1D5	X	Protein biosynthesis	eIF3g component of eIF3 mRNA-to-PIC binding complex(original description: Eukaryotic translation initiation factor 3 subunit G OS=Glycine max OX=3847 GN=100818725 PE=3 SV=1)	not assigned	not assigned	1.31823	-0.59366	2.07836	0.00646794	0.032183	**		0.206638	-0.931206	1.7927	0.14856	0.272251		I1N1D5	-0.0161005	-0.0053741	0.0149902	0.00173903
I1N1D7|I1N1D7_SOYBN;I1KXJ7|I1KXJ7_SOYBN;A0A0R0FBI2|A0A0R0FBI2_SOYBN;K7MRV3|K7MRV3_SOYBN;C6SZI1|C6SZI1_SOYBN;A0A0R0FBD5|A0A0R0FBD5_SOYBN	I1N1D7		not assigned	no hits &(original description: Uncharacterized protein OS=Glycine max OX=3847 GN=GLYMA_18G133800 PE=4 SV=2)	not assigned	not assigned	1.05804	-0.580359	2.34644	0.0216357	0.0755963	*		0.606635	-1.08431	3.37198	0.0281013	0.0738602	*	I1N1D7	-0.0290388	-0.00432766	0.00603594	-0.0157252
I1N1F9|I1N1F9_SOYBN;I1KXG9|I1KXG9_SOYBN;I1MTI7|I1MTI7_SOYBN;A0A0R0ESV8|A0A0R0ESV8_SOYBN;K7M095|K7M095_SOYBN;I1M026|I1M026_SOYBN	I1N1F9		Enzyme classification	Aldehyde dehydrogenase family 2 member B7, mitochondrial OS=Arabidopsis thaliana(sp|q8s528|al2b7_arath : 856.0) & Enzyme classification.EC_1 oxidoreductases.EC_1.2 oxidoreductase acting on aldehyde or oxo group of donor(50.1.2 : 613.7)(original description: Uncharacterized protein OS=Glycine max OX=3847 GN=100777399 PE=3 SV=2)	not assigned	not assigned	0.934792	-1.41019	2.78414	0.00389108	0.0235502	**		0.126954	0.348443	0.927924	0.977528	1		I1N1F9	-0.0100705	0.0227671	0.0293502	0.00102437
I1N2I4|I1N2I4_SOYBN;A0A0R0F1H5|A0A0R0F1H5_SOYBN	I1N2I4		Protein degradation	(original description: Uncharacterized protein OS=Glycine max OX=3847 GN=100776864 PE=4 SV=1) & Uncharacterized protein At2g37660, chloroplastic OS=Arabidopsis thaliana(sp|o80934|y2766_arath : 422.0)	not assigned	not assigned	0.82016	-0.82502	3.78579	0.00875234	0.0401165	**		0.909808	-0.904947	4.55392	0.00759871	0.0274353	**	I1N2I4	-0.0374979	0.00926829	0.00851692	0.00805943
I1N318|I1N318_SOYBN;I1N319|I1N319_SOYBN;A0A0R0LAF9|A0A0R0LAF9_SOYBN;C6TAW4|C6TAW4_SOYBN;C6TAZ5|C6TAZ5_SOYBN	I1N318		Protein degradation	alpha type-3 component of 26S proteasome(original description: Proteasome subunit alpha type OS=Glycine max OX=3847 GN=100786457 PE=3 SV=1)	not assigned	not assigned	0.882782	-1.14852	2.38295	0.000581252	0.00617113	***		0.791008	-0.525271	1.62918	0.0226469	0.0623092	*	I1N318	-0.016628	0.014396	0.00802087	-0.0137509
I1N3Z7|I1N3Z7_SOYBN	I1N3Z7	X	Protein degradation	serine carboxypeptidase(original description: Carboxypeptidase OS=Glycine max OX=3847 GN=100790895 PE=3 SV=2)	not assigned	not assigned	-0.866768	0.132155	0.370025	0.273576	0.527171			-0.623002	1.35761	0.295434	0.0209323	0.0590119	*	I1N3Z7	0.0259264	0.0182466	-0.00298573	-0.007607
I1N407|I1N407_SOYBN	I1N407	X	not assigned	no hits &(original description: Uncharacterized protein OS=Glycine max OX=3847 GN=100796511 PE=4 SV=1)	not assigned	not assigned	0.941241	-1.01427	8.44599	0.00388638	0.0235502	**		0.772265	-0.699238	3.54737	0.0379946	0.0934203	*	I1N407	-0.0415133	0.0305738	0.0244177	-0.000261817
I1N4A7|I1N4A7_SOYBN;C6TMN6|C6TMN6_SOYBN	I1N4A7		Solute transport	VDAC voltage-gated anion channel(original description: Uncharacterized protein OS=Glycine max OX=3847 GN=100777928 PE=4 SV=2)	not assigned	not assigned	1.08325	-1.33801	2.41154	0.0127155	0.0516082	*		0.171201	0.0835528	1.02794	0.999197	1		I1N4A7	-0.00939956	0.0171874	0.0263953	-0.0122957
I1N4C1|I1N4C1_SOYBN	I1N4C1	X	Enzyme classification	Malonyl-CoA:anthocyanidin 5-O-glucoside-6-O-malonyltransferase OS=Arabidopsis thaliana(sp|q9ljb4|5mat_arath : 212.0) & Enzyme classification.EC_2 transferases.EC_2.3 acyltransferase(50.2.3 : 31.4)(original description: Uncharacterized protein OS=Glycine max OX=3847 GN=100782933 PE=4 SV=1)	not assigned	not assigned	0.0973057	-1.01095	2.52317	0.0332274	0.103296	*		1.33749	-0.423848	2.33973	0.00269129	0.0122653	**	I1N4C1	-0.0216947	0.0300642	-0.00239049	0.000263744
I1N4I6|I1N4I6_SOYBN;C6TCW9|C6TCW9_SOYBN;A0A0R0IRU3|A0A0R0IRU3_SOYBN;C6TJA5|C6TJA5_SOYBN;C6T8V3|C6T8V3_SOYBN;I1J5Y9|I1J5Y9_SOYBN;K7KMG0|K7KMG0_SOYBN;K7MKG5|K7MKG5_SOYBN;I1JED0|I1JED0_SOYBN;A0A0R0GLX2|A0A0R0GLX2_SOYBN	I1N4I6		Carbohydrate metabolism	UDP-D-glucose 6-dehydrogenase(original description: UDP-glucose 6-dehydrogenase OS=Glycine max OX=3847 GN=100803962 PE=3 SV=1)	not assigned	not assigned	-0.0304208	-1.09382	2.6736	0.0242757	0.0827144	*		-0.202954	1.32719	0.499364	0.00371149	0.0158142	**	I1N4I6	-0.0026924	0.0455234	0.0393807	0.00377362
I1N5J4|I1N5J4_SOYBN	I1N5J4	X	RNA regulation	no hits &(original description: Uncharacterized protein OS=Glycine max OX=3847 GN=100778494 PE=4 SV=1)	not assigned	not assigned	0.159274	0.130617	1.01163	0.999861	1			1.06244	-1.35233	3.46186	0.000815351	0.00513148	***	I1N5J4	-0.016276	-0.0181041	-0.0265001	0.00702814
I1N5J6|I1N5J6_SOYBN;C6T9S8|C6T9S8_SOYBN;A0A368UJK4|A0A368UJK4_SOYBN;A0A368UML8|A0A368UML8_SOYBN;A0A0R0FAB4|A0A0R0FAB4_SOYBN;A0A0R0LFV6|A0A0R0LFV6_SOYBN	I1N5J6		RNA binding	(original description: Uncharacterized protein OS=Glycine max OX=3847 GN=GLYMA_19G003900 PE=4 SV=1) & Heterogeneous nuclear ribonucleoprotein 1 OS=Arabidopsis thaliana(sp|q8w034|rnp1_arath : 143.0)	not assigned	not assigned	0.931598	-0.924313	3.84324	0.00116707	0.00988405	**		0.795652	-0.802937	3.06504	0.00634127	0.0241226	**	I1N5J6	-0.0312927	0.0150268	0.017485	-0.000723652
I1N5R6|I1N5R6_SOYBN;I1N5R7|I1N5R7_SOYBN;C6T8J2|C6T8J2_SOYBN;I1N1G8|I1N1G8_SOYBN;I1KXG0|I1KXG0_SOYBN	I1N5R6		Enzyme classification	2-methylene-furan-3-one reductase OS=Fragaria ananassa(sp|q84v25|enoxe_fraan : 353.0) & Enzyme classification.EC_1 oxidoreductases.EC_1.3 oxidoreductase acting on CH-CH group of donor(50.1.3 : 50.1)(original description: Uncharacterized protein OS=Glycine max OX=3847 GN=100792857 PE=4 SV=1)	not assigned	not assigned	-0.365588	-0.84251	2.17073	0.329986	0.601516			1.44867	-0.240574	2.67367	0.000542456	0.00377154	***	I1N5R6	-0.0210436	0.0529291	-0.0190061	-0.00816703
I1N5R9|I1N5R9_SOYBN	I1N5R9	X	Enzyme classification	Formate dehydrogenase 1, mitochondrial OS=Oryza sativa subsp. japonica(sp|q9sxp2|fdh1_orysj : 638.0) & Enzyme classification.EC_1 oxidoreductases.EC_1.17 oxidoreductase acting on CH or CH2 group(50.1.16 : 614.1)(original description: Formate dehydrogenase, mitochondrial OS=Glycine max OX=3847 GN=100796009 PE=3 SV=1)	not assigned	not assigned	-0.921752	0.317346	0.597267	0.304933	0.569983			-0.663979	1.26838	0.520239	0.088458	0.179533		I1N5R9	0.0153085	0.00833017	-0.000939231	0.0218127
I1N627|I1N627_SOYBN;G8FVT3|G8FVT3_SOYBN	I1N627		not assigned	(original description: Uncharacterized protein OS=Glycine max OX=3847 GN=100779369 PE=4 SV=1) & Hypersensitive-induced response protein 2 OS=Arabidopsis thaliana(sp|q9car7|hir2_arath : 446.0)	not assigned	not assigned	-0.536575	-0.536575	1	1	1			-0.424765	1.49791	0.225265	0.000333752	0.00271404	***	I1N627	0.0197166	0.0447763	0.0211211	0.000972238
I1N675|I1N675_SOYBN	I1N675	X	not assigned	no hits &(original description: Uncharacterized protein OS=Glycine max OX=3847 GN=100802570 PE=4 SV=1)	not assigned	not assigned	1.42778	-0.525898	2.74535	0.0430122	0.12415	*		-0.0779842	-0.823895	1.90814	0.699239	0.897712		I1N675	-0.0168064	-0.0126521	0.0372747	0.00130581
I1N727|I1N727_SOYBN;I1MLU4|I1MLU4_SOYBN	I1N727		RNA binding	(original description: Uncharacterized protein OS=Glycine max OX=3847 GN=100814490 PE=4 SV=1) & Heterogeneous nuclear ribonucleoprotein 1 OS=Arabidopsis thaliana(sp|q8w034|rnp1_arath : 144.0)	not assigned	not assigned	0.767507	-1.08352	2.97378	0.00835193	0.0388602	**		0.92839	-0.612375	2.09355	0.0397487	0.0960129	*	I1N727	-0.0214628	0.0221539	0.0103713	-0.0113265
I1N7G4|I1N7G4_SOYBN	I1N7G4	X	Protein degradation	M17 leucyl aminopeptidase(LAP)(original description: Uncharacterized protein OS=Glycine max OX=3847 GN=100808230 PE=3 SV=1)	not assigned	not assigned	-0.814816	-0.147235	0.710053	0.375991	0.664197			-0.481166	1.44322	0.505665	0.00428416	0.0178478	**	I1N7G4	0.0137239	0.0149075	-0.000729732	0.00256818
I1N7M4|I1N7M4_SOYBN;C7S8C8|C7S8C8_SOYBN;C7S8B6|C7S8B6_SOYBN;C6T5N6|C6T5N6_SOYBN;C7S8C7|C7S8C7_SOYBN;A0A0R0EIG9|A0A0R0EIG9_SOYBN;I1MLL9|I1MLL9_SOYBN;K7LI95|K7LI95_SOYBN	I1N7M4		External stimuli response_stress	(original description: Uncharacterized protein OS=Glycine max OX=3847 GN=100780252 PE=3 SV=2) & Germin-like protein subfamily 1 member 7 OS=Arabidopsis thaliana(sp|q9sff9|gl17_arath : 277.0)	not assigned	not assigned	-0.640967	0.262912	0.370465	0.0721525	0.187251			-0.917448	1.2955	0.10348	0.000282492	0.00238272	***	I1N7M4	0.0429013	-0.00607382	0.0295753	0.00629314
I1N7Z4|I1N7Z4_SOYBN	I1N7Z4	X	Solute transport	subunit C of V-type ATPase peripheral V1 subcomplex(original description: V-type proton ATPase subunit C OS=Glycine max OX=3847 GN=100813963 PE=3 SV=1)	not assigned	not assigned	1.33238	-0.144063	1.45301	0.0392182	0.115137	*		-1.09313	-0.0951906	0.698332	0.254563	0.417775		I1N7Z4	-0.000349488	-0.0114032	0.0281134	0.00125867
I1N8L6|I1N8L6_SOYBN	I1N8L6	X	Cell wall	bifunctional ASD-type alpha-L-arabinofuranosidase and beta-D-xylosidase(original description: Uncharacterized protein OS=Glycine max OX=3847 GN=100787207 PE=4 SV=1)	not assigned	not assigned	-0.790743	-0.0718343	0.269185	0.00430348	0.0248127	**		-0.568098	1.43067	0.196059	8.76493e-07	3.75796e-05	***	I1N8L6	0.0366559	0.0282829	-0.0189221	-0.0110346
I1N8M4|I1N8M4_SOYBN	I1N8M4	X	Protein modification	alpha subunit of NAC ribosome-associated chaperone complex(original description: Uncharacterized protein OS=Glycine max OX=3847 GN=100791446 PE=4 SV=1)	not assigned	not assigned	1.34731	-0.814813	3.38114	0.00551629	0.0292591	**		0.169094	-0.701594	1.85258	0.408644	0.605068		I1N8M4	-0.027753	0.00386701	0.0258385	-0.00203541
I1N972|I1N972_SOYBN;C6T7I3|C6T7I3_SOYBN	I1N972		RNA binding	(original description: Uncharacterized protein OS=Glycine max OX=3847 GN=100802911 PE=4 SV=1) & UBP1-associated protein 2C OS=Arabidopsis thaliana(sp|q9lka4|uba2c_arath : 174.0)	not assigned	not assigned	1.34408	-0.761943	3.4077	0.00895679	0.0408716	**		0.179803	-0.761943	2.07665	0.381384	0.574169		I1N972	-0.022173	-0.00584884	0.0228177	-0.015459
I1N996|I1N996_SOYBN;A0A0R0KJA5|A0A0R0KJA5_SOYBN	I1N996		peroxidases	(original description: Peroxidase OS=Glycine max OX=3847 GN=100810355 PE=3 SV=2) Peroxidase 15 OS=Ipomoea batatas(sp|q9leh3|per15_ipoba : 395.0)	not assigned	not assigned	-1.00564	1.37762	0.350598	0.0041244	0.0242514	**		-0.290021	-0.0819601	0.90587	0.982473	1		I1N996	0.0134367	-0.0105623	-0.0271661	0.0080991
I1N9C4|I1N9C4_SOYBN;C6SYP7|C6SYP7_SOYBN	I1N9C4		External stimuli response_stress	(original description: Dirigent protein OS=Glycine max OX=3847 GN=GLYMA_19G151300 PE=3 SV=1) & Dirigent protein 3 OS=Arabidopsis thaliana(sp|q9fi66|dir3_arath : 151.0)	not assigned	not assigned	1.36648	-0.996533	6.92111	0.000232399	0.0033446	***		0.00375964	-0.373701	1.36937	0.776426	0.962252		I1N9C4	-0.0269199	0.0244232	0.0462185	-0.0138965
I1NAW5|I1NAW5_SOYBN	I1NAW5	X	Cell wall	fasciclin-type arabinogalactan protein(original description: Uncharacterized protein OS=Glycine max OX=3847 GN=100818575 PE=4 SV=2)	not assigned	not assigned	-0.122049	1.34412	0.642218	0.131558	0.304895			-0.146435	-1.07564	1.5537	0.515281	0.717974		I1NAW5	-0.00109387	-0.0275302	-0.0178642	0.00916898
I1NBG9|I1NBG9_SOYBN;I1JQV8|I1JQV8_SOYBN;C6TNG2|C6TNG2_SOYBN;I1L8X2|I1L8X2_SOYBN;I1JPQ2|I1JPQ2_SOYBN;I1LZ62|I1LZ62_SOYBN;A0A0R0KXB0|A0A0R0KXB0_SOYBN	I1NBG9		Coenzyme metabolism	S-adenosyl methionine synthetase(original description: S-adenosylmethionine synthase OS=Glycine max OX=3847 GN=100777770 PE=3 SV=1)	not assigned	not assigned	1.16873	-0.832814	4.8841	0.000514134	0.00591111	***		0.496894	-0.832814	3.58036	0.0179078	0.0524243	*	I1NBG9	-0.03475	0.00334497	0.0197583	-0.00912033
I1NBK8|I1NBK8_SOYBN	I1NBK8	X	Protein degradation	papain-type protease(original description: Uncharacterized protein OS=Glycine max OX=3847 GN=100788988 PE=3 SV=1)	not assigned	not assigned	-0.540037	-0.873881	1.21916	0.852278	1			1.39439	0.0195332	1.5689	0.0462399	0.107649	*	I1NBK8	-0.00878515	0.0306392	-0.014099	-0.00146277
I1NC67|I1NC67_SOYBN;C6TIP9|C6TIP9_SOYBN	I1NC67		Amino acid metabolism	O-acetylserine sulfydrylase(original description: Cysteine synthase OS=Glycine max OX=3847 GN=GLYMA_19G242300 PE=3 SV=1)	not assigned	not assigned	-0.469879	-0.178126	0.872816	0.770891	1			-0.802392	1.4504	0.42567	0.000128675	0.00140858	***	I1NC67	0.0136784	0.00998823	0.0147643	-0.00623631
I1NC74|I1NC74_SOYBN;C6TDP9|C6TDP9_SOYBN	I1NC74		DNA repair	(original description: Uncharacterized protein OS=Glycine max OX=3847 GN=GLYMA_19G243000 PE=4 SV=1) & DNA damage-repair/toleration protein DRT102 OS=Arabidopsis thaliana(sp|q05212|dr102_arath : 442.0)	not assigned	not assigned	0.916667	0.449938	1.1639	0.843	1			0.0320555	-1.39866	2.43209	0.149428	0.273353		I1NC74	-0.0133887	-0.0331902	-0.00641712	0.0102541
I1NCA0|I1NCA0_SOYBN;C6T035|C6T035_SOYBN	I1NCA0		External stimuli response_stress	(original description: Uncharacterized protein OS=Glycine max OX=3847 GN=GLYMA_19G245400 PE=4 SV=1) & Pro-hevein OS=Hevea brasiliensis(sp|p02877|heve_hevbr : 276.0)	not assigned	not assigned	0.0960849	1.2617	0.743467	0.280658	0.534809			-1.1673	-0.190492	0.684039	0.481557	0.677869		I1NCA0	0.00726176	-0.0240839	0.00617024	-0.0171709
I1NCA1|I1NCA1_SOYBN	I1NCA1	X	External stimuli response_stress	(original description: Uncharacterized protein OS=Glycine max OX=3847 GN=100805955 PE=4 SV=1) & Wound-induced protein WIN2 OS=Solanum tuberosum(sp|p09762|win2_soltu : 260.0)	not assigned	not assigned	-0.473201	1.47202	0.340483	0.0255151	0.086082	*		-0.73438	-0.264437	0.612579	0.86922	1		I1NCA1	0.0136806	-0.048059	-0.00832667	-0.0177634
I1NCB1|I1NCB1_SOYBN;I1JRP0|I1JRP0_SOYBN	I1NCB1		RNA binding	(original description: Uncharacterized protein OS=Glycine max OX=3847 GN=100808237 PE=4 SV=1) & Flowering locus K homology domain OS=Arabidopsis thaliana(sp|q9sr13|flk_arath : 476.0)	not assigned	not assigned	0.224126	-0.744967	1.65288	0.00968369	0.0423122	**		1.32324	-0.802395	2.48968	2.90831e-05	0.000482686	***	I1NCB1	-0.0173687	0.01131	-0.00918855	-7.71209e-05
I1NCM4|I1NCM4_SOYBN	I1NCM4	X	Protein degradation	pepsin-type protease(original description: Uncharacterized protein OS=Glycine max OX=3847 GN=100794269 PE=3 SV=1)	not assigned	not assigned	-0.232975	1.44738	0.437511	0.000117487	0.00219512	***		-0.845358	-0.369044	0.593218	0.310571	0.490902		I1NCM4	0.0164692	-0.0428545	0.00865403	0.00909486
I1NCP4|I1NCP4_SOYBN;A0A0R0KP75|A0A0R0KP75_SOYBN	I1NCP4		not assigned	no hits &(original description: Uncharacterized protein OS=Glycine max OX=3847 GN=102670397 PE=4 SV=2)	not assigned	not assigned	0.621333	0.735727	0.96555	0.994633	1			0.0803664	-1.43743	2.32278	0.0517026	0.117823		I1NCP4	-0.0115168	-0.032914	-0.00975019	0.0132167
I1NCV4|I1NCV4_SOYBN;K7N0I2|K7N0I2_SOYBN;C6TFA0|C6TFA0_SOYBN	I1NCV4		Enzyme classification	Enzyme classification.EC_3 hydrolases.EC_3.5 hydrolase acting on carbon-nitrogen bond, other than peptide bond(50.3.5 : 308.9)(original description: Uncharacterized protein OS=Glycine max OX=3847 GN=100783172 PE=4 SV=2)	not assigned	not assigned	1.00713	-1.38331	2.48257	0.0335157	0.103589	*		0.161765	0.214414	0.983599	0.999889	1		I1NCV4	-0.0119062	0.0223338	0.0204505	-0.0258181
I1NCW3|I1NCW3_SOYBN	I1NCW3	X	peroxidases	(original description: Peroxidase OS=Glycine max OX=3847 GN=100792351 PE=3 SV=1) & Peroxidase 5 OS=Vitis vinifera(sp|a7qeu4|per5_vitvi : 320.0)	not assigned	not assigned	-1.09556	-0.209955	0.331118	0.158054	0.353177			-0.0193523	1.32487	0.529801	0.0347971	0.0874388	*	I1NCW3	0.0234319	0.0361783	-0.0338144	0.0103071
I1ND44|I1ND44_SOYBN;K7L2E7|K7L2E7_SOYBN;A0A0R0J5F9|A0A0R0J5F9_SOYBN	I1ND44		Enzyme classification	Protein SRG1 OS=Arabidopsis thaliana(sp|q39224|srg1_arath : 332.0) & Enzyme classification.EC_1 oxidoreductases.EC_1.14 oxidoreductase acting on paired donor with incorporation or reduction of molecular oxygen(50.1.13 : 167.6)(original description: Uncharacterized protein OS=Glycine max OX=3847 GN=100810764 PE=3 SV=2)	not assigned	not assigned	-0.0700803	-0.682975	2.92476	3.97401e-06	0.000185875	***		1.43603	-0.682975	7.6546	0	0	***	I1ND44	-0.0377494	0.0274576	-0.0269151	0.0181182
I1ND63|I1ND63_SOYBN	I1ND63	X	signalling	(original description: Uncharacterized protein OS=Glycine max OX=3847 GN=100796207 PE=4 SV=1) & Uncharacterized protein At4g06744 OS=Arabidopsis thaliana(sp|q8w3m4|y4744_arath : 259.0)	not assigned	not assigned	-0.854046	0.395752	0.271009	0.00410875	0.0242425	**		-0.773093	1.23139	0.213947	0.000165634	0.00161552	***	I1ND63	0.0351925	0.00720014	-0.00169752	0.00799436
I1NDI0|I1NDI0_SOYBN;I1KMC9|I1KMC9_SOYBN;C6TBF3|C6TBF3_SOYBN;I1N1Z9|I1N1Z9_SOYBN;C6TNY8|C6TNY8_SOYBN;I1KZ32|I1KZ32_SOYBN;K7MSK4|K7MSK4_SOYBN;K7MSK3|K7MSK3_SOYBN	I1NDI0		Protein translocation	no hits &(original description: Uncharacterized protein OS=Glycine max OX=3847 GN=100805610 PE=4 SV=1)	not assigned	not assigned	0.967173	-1.33131	3.89671	7.0661e-07	6.61002e-05	***		0.518134	-0.153992	1.34104	0.036562	0.0907656	*	I1NDI0	-0.0193329	0.0278878	0.0269493	0.000439525
I1NDJ4|I1NDJ4_SOYBN	I1NDJ4	X	not assigned	no hits &(original description: Uncharacterized protein OS=Glycine max OX=3847 GN=100804187 PE=4 SV=1)	not assigned	not assigned	0.369536	-0.084859	1.32241	0.732174	1			1.04419	-1.32887	15.3511	0.00189312	0.00959615	**	I1NDJ4	-0.0413559	-0.0428902	-0.0439997	0.000887112
I1NEH6|I1NEH6_SOYBN;I1LAJ3|I1LAJ3_SOYBN	I1NEH6		Solute transport	(original description: Uncharacterized protein OS=Glycine max OX=3847 GN=100807722 PE=4 SV=1) & Probable voltage-gated potassium channel subunit beta OS=Arabidopsis thaliana(sp|o23016|kcab_arath : 618.0)	not assigned	not assigned	0.933292	-1.39281	2.80836	0.00100831	0.00902472	**		0.434056	0.025459	1.15108	0.813592	0.993		I1NEH6	-0.0145835	0.0220856	0.0189408	-0.00599257
I1NEU4|I1NEU4_SOYBN	I1NEU4	X	Protein degradation	pepsin-type protease(original description: Uncharacterized protein OS=Glycine max OX=3847 GN=547993 PE=3 SV=1)	not assigned	not assigned	-0.612036	-0.715332	1.25	0.99628	1			-0.121414	1.44878	0.390759	0.0487602	0.112498	*	I1NEU4	0.017342	0.0538926	0.0204578	-0.00869157
I1NFB9|I1NFB9_SOYBN	I1NFB9	X	Secondary metabolism	mevalonate diphosphate decarboxylase(original description: Diphosphomevalonate decarboxylase OS=Glycine max OX=3847 GN=100800990 PE=3 SV=1)	not assigned	not assigned	1.12974	-1.06913	2.57745	0.0266592	0.0889218	*		0.507655	-0.568272	1.56783	0.451582	0.649445		I1NFB9	-0.0209899	0.00676424	0.0100612	-0.0146097
I1NFH4|I1NFH4_SOYBN;I1NFH5|I1NFH5_SOYBN;A0A0R0LFB4|A0A0R0LFB4_SOYBN	I1NFH4		Lipid metabolism	'E2 dihydrolipoamide acetyltransferase component of plastidial pyruvate dehydrogenase complex (original description: Dihydrolipoamide acetyltransferase component of pyruvate dehydrogenase complex OS=Glycine max OX=3847 GN=100813087 PE=3 SV=1)'	not assigned	not assigned	1.10352	-0.70313	1.93813	0.00153376	0.0120938	**		0.576877	-0.977271	1.94096	0.00809251	0.028755	**	I1NFH4	-0.0168447	-0.00191155	0.00450461	-0.00726497
I1NFH7|I1NFH7_SOYBN;I1NFH9|I1NFH9_SOYBN;I1NFI0|I1NFI0_SOYBN	I1NFH7		DNA repair_protein degradation	(original description: Uncharacterized protein OS=Glycine max OX=3847 GN=100814162 PE=4 SV=1) & Ubiquitin receptor RAD23c OS=Arabidopsis thaliana(sp|q84l31|rd23c_arath : 357.0)	not assigned	not assigned	0.625859	0.0623569	1.16397	0.611784	0.926675			0.743916	-1.43213	2.12042	0.00453227	0.0186176	**	I1NFH7	-0.0118947	-0.0137866	-0.0109469	0.00795926
I1NFS4|I1NFS4_SOYBN	I1NFS4	X	Cellular respiration	subunit beta of ATP synthase peripheral MF1 subcomplex(original description: ATP synthase subunit beta OS=Glycine max OX=3847 GN=100789705 PE=3 SV=1)	not assigned	not assigned	0.88025	-1.08346	2.31372	9.71539e-07	8.33094e-05	***		0.819457	-0.616243	1.73176	4.46859e-05	0.000666403	***	I1NFS4	-0.0165914	0.0130169	0.0114181	0.00574526
I1NFU9|I1NFU9_SOYBN;I1KZW4|I1KZW4_SOYBN;A0A0R0GC27|A0A0R0GC27_SOYBN;A0A0R0G2C6|A0A0R0G2C6_SOYBN	I1NFU9		RNA processing	SF3A1 component of splicing factor 3A complex(original description: Uncharacterized protein OS=Glycine max OX=3847 GN=100797261 PE=4 SV=1)	not assigned	not assigned	0.0402194	-1.26634	1.71693	0.128391	0.299623			1.18011	0.04601	1.36178	0.262533	0.427818		I1NFU9	-0.00978644	0.0230865	0.000719737	0.00294719
I1NFX7|I1NFX7_SOYBN	I1NFX7	X	Amino acid metabolism	phosphoglycerate dehydrogenase(original description: D-3-phosphoglycerate dehydrogenase OS=Glycine max OX=3847 GN=100808771 PE=3 SV=1)	not assigned	not assigned	0.73522	-0.885017	2.35097	0.0557655	0.15302			-0.83751	0.987307	0.405913	0.0452466	0.105968	*	I1NFX7	0.00197987	0.0202054	0.0571503	-0.00272773
I1NGN1|I1NGN1_SOYBN	I1NGN1	X	not assigned	(original description: Uncharacterized protein OS=Glycine max OX=3847 GN=100777262 PE=4 SV=2) & Carboxylesterase 1 OS=Actinidia eriantha(sp|q0zpv7|cxe1_acter : 306.0)	not assigned	not assigned	0.141224	-0.959648	2.35658	0.273461	0.527171			1.33771	-0.519287	2.48338	0.0504664	0.115528		I1NGN1	-0.0202177	0.0259588	-0.0156882	-0.0434297
I1NGS1|I1NGS1_SOYBN	I1NGS1	X	Phytohomrone Metabolism	brassinosteroid receptor kinase regulator protein(MSBP)(original description: Uncharacterized protein OS=Glycine max OX=3847 GN=100788825 PE=3 SV=1)	not assigned	not assigned	0.695237	0.75382	0.985088	0.999647	1			-0.0542604	-1.3948	1.75313	0.223539	0.378948		I1NGS1	-0.00738902	-0.0245465	-0.00517794	0.016285
I1NGT2|I1NGT2_SOYBN;K7LL33|K7LL33_SOYBN;K7LL32|K7LL32_SOYBN;I1LDR9|I1LDR9_SOYBN;K7LL31|K7LL31_SOYBN	I1NGT2		not assigned	no hits &(original description: Uncharacterized protein OS=Glycine max OX=3847 GN=100791989 PE=4 SV=1)	not assigned	not assigned	-1.47419	0.276637	0.322483	0.0108828	0.0465632	*		0.46996	0.727589	0.915118	0.948793	1		I1NGT2	0.0153386	0.019474	-0.0462589	0.0160196
I1NGT9|I1NGT9_SOYBN;I1LDR2|I1LDR2_SOYBN	I1NGT9		Cytoskeleton	beta-Tubulin component of alpha-beta-Tubulin heterodimer(original description: Tubulin beta chain OS=Glycine max OX=3847 GN=100793406 PE=3 SV=1)	not assigned	not assigned	0.968706	-0.637211	1.69566	0.0359072	0.108908	*		0.728855	-1.06035	1.94901	0.0303224	0.078298	*	I1NGT9	-0.0150212	-0.00472017	0.00143397	0.00703495
I1NH37|I1NH37_SOYBN;I1LDE9|I1LDE9_SOYBN;C6THR0|C6THR0_SOYBN;C6TG37|C6TG37_SOYBN;I1KZP9|I1KZP9_SOYBN;K7LWP1|K7LWP1_SOYBN;C6TAC4|C6TAC4_SOYBN	I1NH37		Protein biosynthesis	RPL3 component of LSU proteome component(original description: Uncharacterized protein OS=Glycine max OX=3847 GN=GLYMA_20G168100 PE=3 SV=1)	not assigned	not assigned	-0.534696	0.290628	0.700257	0.478802	0.794017			-1.01811	1.26218	0.38784	0.0135014	0.0420997	*	I1NH37	0.0172195	0.0011091	0.0175022	0.0105258
I1NH45|I1NH45_SOYBN;I1LDE1|I1LDE1_SOYBN;A0A165WEY7|A0A165WEY7_SOYBN	I1NH45		peroxidases	(original description: Peroxidase OS=Glycine max OX=3847 GN=100775837 PE=3 SV=1) & Peroxidase 12 OS=Arabidopsis thaliana(sp|q96520|per12_arath : 451.0)	not assigned	not assigned	-1.09756	-0.175354	0.479626	0.277158	0.531153			-0.0543547	1.32727	0.578107	0.089633	0.18156		I1NH45	0.0157925	0.0268985	-0.0175172	-4.53874e-05
I1NH59|I1NH59_SOYBN	I1NH59	X	Protein translocation	RanBP1 GTPase activation accessory protein(original description: Uncharacterized protein OS=Glycine max OX=3847 GN=100781537 PE=4 SV=1)	not assigned	not assigned	1.08287	-0.45549	1.78638	0.00713814	0.0342431	**		0.52985	-1.15723	2.3448	0.00643034	0.0242374	**	I1NH59	-0.0195018	-0.0101352	-0.000986933	-0.0115131
I1NH68|I1NH68_SOYBN;K7LNX4|K7LNX4_SOYBN;I1LDB0|I1LDB0_SOYBN	I1NH68		Cellular respiration_ glutathione S transferases	(original description: Peroxidase OS=Glycine max OX=3847 GN=100786161 PE=3 SV=1) & Lignin-forming anionic peroxidase OS=Nicotiana sylvestris(sp|q02200|perx_nicsy : 412.0)	not assigned	not assigned	-0.603797	-0.274188	0.709868	0.725032	1			-0.603797	1.48178	0.278854	0.000356461	0.00282641	***	I1NH68	0.0199417	0.0228739	0.0160572	0.00796076
I1NI06|I1NI06_SOYBN;K7MGK5|K7MGK5_SOYBN;C6TA51|C6TA51_SOYBN	I1NI06		RNA	(original description: Uncharacterized protein OS=Glycine max OX=3847 GN=100786882 PE=4 SV=1) & Heterogeneous nuclear ribonucleoprotein 1 OS=Arabidopsis thaliana(sp|q8w034|rnp1_arath : 262.0)	not assigned	not assigned	0.436151	-0.683682	2.44349	0.0794959	0.202981			1.19887	-0.951343	5.23172	0.00244346	0.0115072	**	I1NI06	-0.0321919	0.00370961	-0.0105026	0.000475439
I1NI58|I1NI58_SOYBN	I1NI58	X	protease inhibitor	(original description: Uncharacterized protein OS=Glycine max OX=3847 GN=GLYMA_20G205700 PE=4 SV=1) & Proteinase inhibitor OS=Linum usitatissimum(sp|p82381|ici_linus : 80.9)	not assigned	not assigned	-0.827039	1.19037	0.0562113	2.89825e-06	0.000156963	***		-0.827039	0.463704	0.0851624	0.000390441	0.00299823	***	I1NI58	0.0641181	-0.0303857	-0.0233964	-0.0151619
I1NIG2|I1NIG2_SOYBN;C6T1Y8|C6T1Y8_SOYBN	I1NIG2		not assigned	(original description: Uncharacterized protein OS=Glycine max OX=3847 GN=100779742 PE=4 SV=1) & UPF0426 protein At1g28150, chloroplastic OS=Arabidopsis thaliana(sp|q9fz89|y1815_arath : 83.6)	not assigned	not assigned	-0.0686757	0.841699	0.712002	0.208008	0.432273			0.610494	-1.38352	3.13074	0.00599555	0.0229346	**	I1NIG2	-0.0123706	-0.0282845	-0.029453	0.0101425
I1NIP6|I1NIP6_SOYBN	I1NIP6	X	not assigned	no hits &(original description: Uncharacterized protein OS=Glycine max OX=3847 GN=100805440 PE=4 SV=1)	not assigned	not assigned	-0.694391	1.39587	0.122614	0.00111606	0.0095702	**		-0.752814	0.0513334	0.22517	0.27868	0.450529		I1NIP6	0.043257	-0.0392488	-0.0155467	0.0177071
I1NJ75|I1NJ75_SOYBN	I1NJ75	X	Coenzyme metabolism	NFU4/5 component of mitochondrial ISC system transfer phase(original description: Uncharacterized protein OS=Glycine max OX=3847 GN=100804713 PE=4 SV=1)	not assigned	not assigned	0.50583	-0.483718	1.81299	0.0201741	0.0720803	*		1.10919	-1.1313	4.93349	6.46847e-05	0.000842539	***	I1NJ75	-0.0291365	-0.0127847	-0.0185697	0.00409034
I1NJ89|I1NJ89_SOYBN	I1NJ89	X	Protein degradation	M1 neutral/aromatic-hydroxyl amino acid aminopeptidase(original description: Uncharacterized protein OS=Glycine max OX=3847 GN=100807911 PE=4 SV=1)	not assigned	not assigned	0.105039	-1.17107	1.85346	0.390803	0.688			1.25736	-0.19133	1.58534	0.351052	0.539658		I1NJ89	-0.012409	0.0313377	0.00557074	0.0380861
K7K2H1|K7K2H1_SOYBN	K7K2H1	X	Protein translocation	NUP62 nucleoporin of nuclear pore complex(original description: Uncharacterized protein OS=Glycine max OX=3847 GN=100803385 PE=4 SV=1)	not assigned	not assigned	0.628975	-0.922966	2.73888	0.136298	0.31376			1.07147	-0.77748	2.7813	0.0920632	0.184665		K7K2H1	-0.0284155	0.0205639	0.00773561	0.0196712
K7K3U0|K7K3U0_SOYBN;I1JKL8|I1JKL8_SOYBN;K7M5D1|K7M5D1_SOYBN;I1M874|I1M874_SOYBN;C6T309|C6T309_SOYBN;C6T7G7|C6T7G7_SOYBN	K7K3U0		not assigned	no hits &(original description: Uncharacterized protein OS=Glycine max OX=3847 GN=GLYMA_01G142900 PE=4 SV=1)	not assigned	not assigned	0.3853	-0.57012	2.0105	0.529101	0.859424			1.21255	-1.02773	5.59186	0.0490023	0.11293	*	K7K3U0	-0.0294468	0.00337467	-0.00730693	-0.00851316
K7K8E5|K7K8E5_SOYBN;K7LH21|K7LH21_SOYBN	K7K8E5		Protein translocation	Ran-GAP GTPase activating component of nucleocytoplasmic transport(original description: Uncharacterized protein OS=Glycine max OX=3847 GN=100796487 PE=4 SV=1)	not assigned	not assigned	-0.763332	-0.226872	0.767977	0.750997	1			-0.473299	1.4635	0.516099	0.0282026	0.0739374	*	K7K8E5	0.0110456	0.0151297	-0.00076962	-0.0184001
K7K8V1|K7K8V1_SOYBN	K7K8V1	X	External stimuli response_stress	(original description: Uncharacterized protein OS=Glycine max OX=3847 GN=GLYMA_13G030200 PE=4 SV=1) & MLP-like protein 31 OS=Arabidopsis thaliana(sp|q941r6|mlp31_arath : 99.4)	not assigned	not assigned	-0.23211	-0.650038	1.97185	0.494427	0.818609			1.47415	-0.591999	5.23327	0.000178791	0.00172747	***	K7K8V1	-0.0294707	0.0297676	-0.0258705	0.0248702
K7K9D0|K7K9D0_SOYBN;I1JG95|I1JG95_SOYBN	K7K9D0		Cytoskeleton	villin actin-crosslinking factor(original description: Uncharacterized protein OS=Glycine max OX=3847 GN=100788765 PE=4 SV=1)	not assigned	not assigned	-0.297241	-0.594004	1.25	0.697628	0.994264			1.48525	-0.594004	2.75161	9.68151e-05	0.00116733	***	K7K9D0	-0.0145915	0.0183465	-0.0276734	-0.0123187
K7KAD5|K7KAD5_SOYBN;K7KAD6|K7KAD6_SOYBN;K7KAD7|K7KAD7_SOYBN;I1JHN7|I1JHN7_SOYBN;I1MBM6|I1MBM6_SOYBN;A0A0R0GQS1|A0A0R0GQS1_SOYBN;I1LLZ5|I1LLZ5_SOYBN;C6T9A4|C6T9A4_SOYBN;K7LR70|K7LR70_SOYBN;I1N3C0|I1N3C0_SOYBN;I1L6X1|I1L6X1_SOYBN;I1JJZ0|I1JJZ0_SOYBN;C6TB13|C6TB13_SOYBN;C6TB64|C6TB64_SOYBN;A0A368UGX7|A0A368UGX7_SOYBN;I1L6X0|I1L6X0_SOYBN;I1MZN2|I1MZN2_SOYBN;I1N3C1|I1N3C1_SOYBN;I1KFW3|I1KFW3_SOYBN;K7L…	K7KAD5		RNA binding	(original description: Uncharacterized protein OS=Glycine max OX=3847 GN=100820485 PE=4 SV=1) & KH domain-containing protein At2g38610 OS=Arabidopsis thaliana(sp|q9zvi3|qkil3_arath : 328.0)	not assigned	not assigned	0.00759609	-0.70963	1.94157	0.365729	0.651099			1.41166	-0.70963	3.78483	0.00323401	0.0141368	**	K7KAD5	-0.0234184	0.0190393	-0.0250312	-0.00534585
K7KD73|K7KD73_SOYBN;C6TJK3|C6TJK3_SOYBN	K7KD73		not assigned	no hits &(original description: Uncharacterized protein OS=Glycine max OX=3847 GN=GLYMA_03G061100 PE=4 SV=1)	not assigned	not assigned	-0.191035	0.352915	0.841792	0.786677	1			1.10773	-1.26961	2.30933	0.0136332	0.0422548	*	K7KD73	-0.00889401	-0.0114002	-0.0252683	-0.0039773
K7KGB2|K7KGB2_SOYBN	K7KGB2	X	not assigned	no hits &(original description: Uncharacterized protein OS=Glycine max OX=3847 GN=GLYMA_03G213100 PE=4 SV=1)	not assigned	not assigned	-0.481778	-0.065292	0.782697	0.873076	1			1.41677	-0.869703	3.0558	0.0126406	0.0398382	*	K7KGB2	-0.0119561	0.00631828	-0.0380687	0.0129655
K7KGX2|K7KGX2_SOYBN;A0A0R0KVU5|A0A0R0KVU5_SOYBN;A0A368UGG3|A0A368UGG3_SOYBN;A0A0R0ETH2|A0A0R0ETH2_SOYBN	K7KGX2		Enzyme classification	Probable aldo-keto reductase 1 OS=Glycine max(sp|c6tbn2|akr1_soybn : 533.0) & Enzyme classification.EC_1 oxidoreductases.EC_1.1 oxidoreductase acting on CH-OH group of donor(50.1.1 : 454.7)(original description: Uncharacterized protein OS=Glycine max OX=3847 GN=100799703 PE=4 SV=1)	not assigned	not assigned	0.12251	-1.41384	4.00867	0.000102521	0.00202873	***		0.921601	0.369728	1.24055	0.144316	0.267088		K7KGX2	-0.0179506	0.0534023	0.0203989	-0.00640685
K7KHJ7|K7KHJ7_SOYBN	K7KHJ7	X	RNA	(original description: Uncharacterized protein OS=Glycine max OX=3847 GN=100806292 PE=4 SV=1) & Glycine-rich RNA-binding protein GRP1A OS=Sinapis alba(sp|p49310|grp1_sinal : 133.0)	not assigned	not assigned	1.02894	-0.196444	1.48573	0.277527	0.531302			0.465845	-1.29834	2.24162	0.106132	0.208814		K7KHJ7	-0.0156305	-0.0126791	-0.00501703	-0.0119428
K7KJM5|K7KJM5_SOYBN;A0A0R0GYN5|A0A0R0GYN5_SOYBN	K7KJM5		metal handling	(original description: Uncharacterized protein OS=Glycine max OX=3847 GN=100802763 PE=4 SV=1) & Polyphenol oxidase A1, chloroplastic OS=Vicia faba(sp|q06215|ppo_vicfa : 594.0)	not assigned	not assigned	-0.839906	0.56126	0.104084	0.0148127	0.0575178	*		-0.845746	1.12439	0.0737832	0.00238622	0.0112893	**	K7KJM5	0.0604723	-0.00206319	0.00226489	-0.00368522
K7KJN7|K7KJN7_SOYBN;K7KYE3|K7KYE3_SOYBN	K7KJN7		not assigned	no hits &(original description: Uncharacterized protein OS=Glycine max OX=3847 GN=100804883 PE=4 SV=1)	not assigned	not assigned	-0.189677	0.231061	0.844938	0.923365	1			1.1855	-1.22688	2.92157	0.0310997	0.0801042	*	K7KJN7	-0.0107847	-0.0113822	-0.0308572	0.0306218
K7KN83|K7KN83_SOYBN	K7KN83	X	Cell wall	beta-like-type expansin(original description: Uncharacterized protein OS=Glycine max OX=3847 GN=100783697 PE=3 SV=1)	not assigned	not assigned	-0.95928	0.767803	0.15267	1.2614e-05	0.000463563	***		-0.762145	0.953622	0.228551	2.81337e-05	0.000470724	***	K7KN83	0.0436488	-0.00494618	-0.0194211	0.0170718
K7KNN9|K7KNN9_SOYBN	K7KNN9	X	RNA regulation	no hits &(original description: Uncharacterized protein OS=Glycine max OX=3847 GN=100777464 PE=4 SV=1)	not assigned	not assigned	0.285934	-0.133861	1.21116	0.640251	0.95039			1.12579	-1.27786	3.84792	0.000269548	0.00230178	***	K7KNN9	-0.0199075	-0.0147397	-0.0243017	0.0136031
K7KUV3|K7KUV3_SOYBN;I1KAY1|I1KAY1_SOYBN	K7KUV3		Cell wall	Cyt-b5 component of CER1-CER3 alkane-forming complex(original description: Uncharacterized protein OS=Glycine max OX=3847 GN=GLYMA_06G133300 PE=3 SV=1)	not assigned	not assigned	0.331839	0.0936684	1.06222	0.949941	1			0.96847	-1.39398	2.00941	0.00237704	0.0112718	**	K7KUV3	-0.0094146	-0.00878569	-0.0110526	0.0175624
K7KWL3|K7KWL3_SOYBN	K7KWL3	X	Enzyme classification	2-alkenal reductase(NADP(+)-dependent) OS=Nicotiana tabacum(sp|q9sln8|dbr_tobac : 351.0) & Enzyme classification.EC_1 oxidoreductases.EC_1.3 oxidoreductase acting on CH-CH group of donor(50.1.3 : 267.5)(original description: Uncharacterized protein OS=Glycine max OX=3847 GN=100808819 PE=4 SV=1)	not assigned	not assigned	1.46435	-0.64136	3.00701	0.0107548	0.046111	*		-0.181632	-0.64136	1.43818	0.855517	1		K7KWL3	-0.0148501	-0.00713638	0.0342932	-0.00036709
K7KWT9|K7KWT9_SOYBN;I1M798|I1M798_SOYBN;I1JIR8|I1JIR8_SOYBN	K7KWT9		RNA binding	(original description: Uncharacterized protein OS=Glycine max OX=3847 GN=100776220 PE=4 SV=1) & UBP1-associated protein 2C OS=Arabidopsis thaliana(sp|q9lka4|uba2c_arath : 296.0)	not assigned	not assigned	0.543979	-1.13486	2.56207	0.0094837	0.0417319	**		1.08335	-0.492477	1.91771	0.0227033	0.0623227	*	K7KWT9	-0.0202109	0.0296363	0.0150973	0.00917641
K7KZN7|K7KZN7_SOYBN	K7KZN7	X	Cell wall	pectin methylesterase(original description: Uncharacterized protein OS=Glycine max OX=3847 GN=GLYMA_07G046000 PE=3 SV=1)	not assigned	not assigned	-0.480621	1.49473	0.479732	0.00021198	0.0031161	***		-0.608464	-0.405648	0.893053	0.923318	1		K7KZN7	0.00977478	-0.0227717	-0.0107465	0.0018382
K7L3L7|K7L3L7_SOYBN;I1MRN6|I1MRN6_SOYBN;I1MGI7|I1MGI7_SOYBN;I1L0U6|I1L0U6_SOYBN;A0A0R0F7J2|A0A0R0F7J2_SOYBN;I1NBT0|I1NBT0_SOYBN;I1JR71|I1JR71_SOYBN	K7L3L7		Protein translocation	importin alpha adaptor proteins(original description: Importin subunit alpha OS=Glycine max OX=3847 GN=100813320 PE=3 SV=1)	not assigned	not assigned	-0.185577	-0.535957	1.24373	0.256698	0.501219			-0.738779	1.46031	0.359577	9.79567e-07	4.05764e-05	***	K7L3L7	0.0110147	0.015282	0.0282533	-0.000157803
K7L852|K7L852_SOYBN;K7KYT8|K7KYT8_SOYBN;K7KYT7|K7KYT7_SOYBN	K7L852		RNA binding	no hits &(original description: Uncharacterized protein OS=Glycine max OX=3847 GN=GLYMA_08G223200 PE=4 SV=1)	not assigned	not assigned	0.0670141	-0.372105	1.19615	0.753005	1			1.33798	-1.03289	2.50251	0.00195192	0.00984574	**	K7L852	-0.0137297	0.000590259	-0.0195862	0.00128774
K7L9M2|K7L9M2_SOYBN;I1KXK6|I1KXK6_SOYBN;C6SX24|C6SX24_SOYBN	K7L9M2		RNA processing	SF3B5 component of splicing factor 3B complex(original description: Splicing factor subunit OS=Glycine max OX=3847 GN=GLYMA_08G291500 PE=3 SV=1)	not assigned	not assigned	0.436499	0.706232	0.929839	0.878026	1			0.339071	-1.4818	2.09925	0.00340615	0.0146957	**	K7L9M2	-0.00907341	-0.0213383	-0.0105045	0.00772654
K7LBC4|K7LBC4_SOYBN;C6SVF1|C6SVF1_SOYBN;C6TFS8|C6TFS8_SOYBN;I1LGG5|I1LGG5_SOYBN;C6TB95|C6TB95_SOYBN	K7LBC4		Cytoskeleton	cofilin-like actin depolymerizing factor(original description: Uncharacterized protein OS=Glycine max OX=3847 GN=100813011 PE=3 SV=1)	not assigned	not assigned	1.0171	-0.614033	2.30086	0.00927829	0.0413687	**		0.666575	-1.06965	3.17495	0.0102167	0.0339694	*	K7LBC4	-0.0251552	-0.0080549	-0.00164906	-0.00615811
K7LBF4|K7LBF4_SOYBN;A0A0R0G057|A0A0R0G057_SOYBN	K7LBF4		Enzyme classification	Enzyme classification.EC_3 hydrolases.EC_3.2 glycosylase(50.3.2 : 222.2) & Beta-xylosidase/alpha-L-arabinofuranosidase 2 OS=Medicago sativa subsp. varia(sp|a5jtq3|xyl2_medsv : 132.0)(original description: Uncharacterized protein OS=Glycine max OX=3847 GN=100775219 PE=4 SV=1)	not assigned	not assigned	-0.623755	0.54812	0.627208	0.0506222	0.141357			-1.03634	1.11198	0.420527	0.00167247	0.00880293	**	K7LBF4	0.0186264	-0.00607187	0.0129109	0.00662865
K7LF27|K7LF27_SOYBN	K7LF27	X	not assigned	no hits &(original description: Uncharacterized protein OS=Glycine max OX=3847 GN=100808540 PE=4 SV=1)	not assigned	not assigned	-1.02144	1.26799	0.282161	0.00101298	0.00902472	**		0.27576	-0.522319	1.57046	0.344927	0.532928		K7LF27	0.00839511	-0.0113867	-0.051697	0.00102047
K7LFR7|K7LFR7_SOYBN	K7LFR7	X	not assigned	no hits &(original description: Uncharacterized protein OS=Glycine max OX=3847 GN=100791552 PE=4 SV=1)	not assigned	not assigned	-1.03792	0.161937	0.355279	0.00269727	0.0183201	**		-0.431722	1.30771	0.421506	0.000244196	0.00214767	***	K7LFR7	0.0242039	0.017944	-0.0215955	0.00489885
K7LIK2|K7LIK2_SOYBN;K7LIK3|K7LIK3_SOYBN;C6TAI4|C6TAI4_SOYBN;A0A0R0GUZ3|A0A0R0GUZ3_SOYBN;A0A0R0KXY5|A0A0R0KXY5_SOYBN;K7N217|K7N217_SOYBN;A0A0R0HT06|A0A0R0HT06_SOYBN;A0A0R0HSI1|A0A0R0HSI1_SOYBN;A0A0R0HJE6|A0A0R0HJE6_SOYBN;I1LL09|I1LL09_SOYBN;A0A0R0G945|A0A0R0G945_SOYBN;I1LL06|I1LL06_SOYBN;I1MGT5|I1MGT5_SOYBN;I1LCV9|I1LCV9_SOYBN	K7LIK2		Protein degradation	serine carboxypeptidase(original description: Carboxypeptidase OS=Glycine max OX=3847 GN=100792645 PE=3 SV=1)	not assigned	not assigned	-1.02339	-0.63727	0.760332	0.574689	0.899326			0.540792	1.11987	0.828076	0.314459	0.495905		K7LIK2	0.00674675	0.0358312	-0.0149628	-0.00234383
K7LIQ6|K7LIQ6_SOYBN;I1LAA7|I1LAA7_SOYBN;A0A0R0KIL8|A0A0R0KIL8_SOYBN	K7LIQ6		Cytoskeleton	villin actin-crosslinking factor(original description: Uncharacterized protein OS=Glycine max OX=3847 GN=100807846 PE=4 SV=1)	not assigned	not assigned	-0.341336	-0.829895	1.45203	0.60025	0.915048			-0.282968	1.4542	0.483739	0.00722451	0.0265014	**	K7LIQ6	0.00570695	0.0307526	0.0169248	0.0169911
K7LKA7|K7LKA7_SOYBN	K7LKA7	X	RNA	(original description: Uncharacterized protein OS=Glycine max OX=3847 GN=100811267 PE=4 SV=1) & Heterogeneous nuclear ribonucleoprotein 1 OS=Arabidopsis thaliana(sp|q8w034|rnp1_arath : 266.0)	not assigned	not assigned	0.377745	-0.552274	1.67828	0.122002	0.289264			1.21356	-1.03903	3.54704	0.000881129	0.00542923	***	K7LKA7	-0.022881	-0.00153189	-0.0159528	-0.00677915
K7LKJ0|K7LKJ0_SOYBN	K7LKJ0	X	Nutrient uptake	CCH copper chaperone(original description: Uncharacterized protein OS=Glycine max OX=3847 GN=100799342 PE=4 SV=1)	not assigned	not assigned	0.50202	0.0336397	1.16908	0.829953	1			0.873086	-1.40875	2.71852	0.0126615	0.0398429	*	K7LKJ0	-0.0157768	-0.0161084	-0.017309	-0.00598904
K7LNG5|K7LNG5_SOYBN;C6TNS6|C6TNS6_SOYBN	K7LNG5		Secondary metabolism	isoflavone reductase(original description: Uncharacterized protein OS=Glycine max OX=3847 GN=100781863 PE=4 SV=1)	not assigned	not assigned	1.27587	-0.653966	2.38871	2.82999e-06	0.000156963	***		0.301872	-0.923775	2.09447	0.000407426	0.00306015	***	K7LNG5	-0.019854	-0.00525739	0.0145144	0.00202026
K7LNW5|K7LNW5_SOYBN	K7LNW5	X	Protein biosynthesis	psRPL12 component of large subunit proteome(original description: Uncharacterized protein OS=Glycine max OX=3847 GN=GLYMA_11G099300 PE=3 SV=1)	not assigned	not assigned	0.523864	-0.54016	1.42341	0.111551	0.271361			1.11125	-1.09495	2.12665	0.00250339	0.0116825	**	K7LNW5	-0.0142058	0.00111497	-0.00493488	-0.00191469
K7LP96|K7LP96_SOYBN	K7LP96	X	not assigned	(original description: Uncharacterized protein OS=Glycine max OX=3847 GN=100796543 PE=4 SV=1) & Glycine-rich RNA-binding protein GRP1A OS=Sinapis alba(spp49310grp1_sinal : 141.0)	not assigned	not assigned	0.670565	0.0808912	1.22988	0.770638	1			0.687629	-1.43909	3.03487	0.0347775	0.0874388	*	K7LP96	-0.01773	-0.0215512	-0.0183544	-0.00294848
K7LQC9|K7LQC9_SOYBN;I1LR63|I1LR63_SOYBN	K7LQC9		Protein modification_Multi-process regulation	beta-type regulatory subunit of SNF1-related SnRK1 kinase complex(original description: Uncharacterized protein OS=Glycine max OX=3847 GN=100785077 PE=4 SV=1)	not assigned	not assigned	0.791135	-0.43961	1.78791	0.0303759	0.0967164	*		0.853573	-1.2051	3.58449	0.00160354	0.00850971	**	K7LQC9	-0.0247058	-0.00680003	-0.00613246	-0.00842618
K7LQE2|K7LQE2_SOYBN;A0A0R0JVW1|A0A0R0JVW1_SOYBN	K7LQE2		Enzyme classification	Alpha carbonic anhydrase 7 OS=Arabidopsis thaliana(sp|q8l817|atca7_arath : 303.0) & Enzyme classification.EC_4 lyases.EC_4.2 carbon-oxygen lyase(50.4.2 : 66.5)(original description: Uncharacterized protein OS=Glycine max OX=3847 GN=100811978 PE=4 SV=1)	not assigned	not assigned	-0.708369	0.00379328	0.285593	0.619892	0.933922			-0.708369	1.41294	0.118327	0.0259594	0.0692923	*	K7LQE2	0.0362756	0.0283402	0.0201451	-0.0236087
K7LQH0|K7LQH0_SOYBN;C6T8C2|C6T8C2_SOYBN	K7LQH0		Cell wall	fasciclin-type arabinogalactan protein(original description: Uncharacterized protein OS=Glycine max OX=3847 GN=100819299 PE=4 SV=1)	not assigned	not assigned	0.968394	-1.2499	2.27963	0.0143715	0.0564438	*		0.620516	-0.339013	1.36285	0.467435	0.664351		K7LQH0	-0.0149085	0.0247055	0.0254043	0.00829173
K7LQI7|K7LQI7_SOYBN	K7LQI7	X	not assigned	(original description: Uncharacterized protein OS=Glycine max OX=3847 GN=100800076 PE=4 SV=1) & Subtilisin inhibitor 1 OS=Phaseolus angularis(sp|p16064|ici1_phaan : 88.6)	not assigned	not assigned	0.220312	-0.772876	2.43433	0.00146556	0.0116453	**		1.32544	-0.772876	4.03031	3.31934e-06	9.90028e-05	***	K7LQI7	-0.0276404	0.0159013	-0.0132333	0.00714452
K7LRA3|K7LRA3_SOYBN;A0A0R0HT29|A0A0R0HT29_SOYBN;A0A0R0HUI1|A0A0R0HUI1_SOYBN;A0A0R0HK17|A0A0R0HK17_SOYBN;A0A0R0HX99|A0A0R0HX99_SOYBN;A0A0R0HJZ4|A0A0R0HJZ4_SOYBN;K7MPY0|K7MPY0_SOYBN;A0A0R0HJZ3|A0A0R0HJZ3_SOYBN;A0A0R0HK16|A0A0R0HK16_SOYBN	K7LRA3		Protein modification	DUF26 kinase(original description: Uncharacterized protein OS=Glycine max OX=3847 GN=100813585 PE=4 SV=1)	not assigned	not assigned	-1.2156	-0.244528	0.226101	0.339246	0.612966			1.17534	0.28479	1.49916	0.47071	0.668083		K7LRA3	0.0131936	0.0412398	-0.0816877	-0.0135379
K7LRK7|K7LRK7_SOYBN;Q84XV9|Q84XV9_SOYBN;I1MZA8|I1MZA8_SOYBN;Q84XV8|Q84XV8_SOYBN;Q9SEZ0|Q9SEZ0_SOYBN	K7LRK7		Nucleotide metabolism	formylglycinamidine RN synthase(original description: Uncharacterized protein OS=Glycine max OX=3847 GN=100818572 PE=3 SV=1)	not assigned	not assigned	-0.284704	-0.599352	1.35557	0.799968	1			1.48341	-0.599352	3.35362	0.000810284	0.00511523	***	K7LRK7	-0.0170133	0.0221675	-0.0320978	0.000713239
K7LS61|K7LS61_SOYBN;A0A0R0HUB5|A0A0R0HUB5_SOYBN	K7LS61		not assigned	no hits &(original description: Uncharacterized protein OS=Glycine max OX=3847 GN=100789861 PE=4 SV=1)	not assigned	not assigned	0.73815	-0.515323	1.80273	0.0675421	0.177525			0.928959	-1.15179	3.24936	0.00544924	0.0214838	**	K7LS61	-0.0238989	-0.00706224	-0.0106695	-0.008295
K7LT03|K7LT03_SOYBN;I1LJF6|I1LJF6_SOYBN;C6TLL0|C6TLL0_SOYBN;C6T9Q7|C6T9Q7_SOYBN	K7LT03		Protein degradation	ClpP1/3-6 proteolytic core component of chloroplast Clp-type protease complex(original description: ATP-dependent Clp protease proteolytic subunit OS=Glycine max OX=3847 GN=100796744 PE=3 SV=1)	not assigned	not assigned	0.875299	-0.956166	4.29412	0.000139054	0.00242519	***		0.851707	-0.77084	3.18877	0.00076692	0.00488644	***	K7LT03	-0.0317324	0.015438	0.0118095	0.00690234
K7LZH1|K7LZH1_SOYBN;C6T813|C6T813_SOYBN	K7LZH1		External stimuli response_stress	DnaK protein(original description: Uncharacterized protein OS=Glycine max OX=3847 GN=GLYMA_13G130900 PE=3 SV=1)	not assigned	not assigned	0.744148	-1.42538	2.9734	0.00447089	0.0253473	**		0.642689	0.0385441	1.23569	0.667001	0.867144		K7LZH1	-0.0164703	0.0243819	0.017611	0.0105998
K7M2U5|K7M2U5_SOYBN	K7M2U5	X	signalling	(original description: Uncharacterized protein OS=Glycine max OX=3847 GN=GLYMA_13G305900 PE=4 SV=1) & Cysteine-rich repeat secretory protein 38 OS=Arabidopsis thaliana(sp|q9lrj9|crr38_arath : 227.0)	not assigned	not assigned	-0.687132	-0.0583191	0.106257	0.00934515	0.0415385	**		-0.687132	1.43258	0.034067	3.82787e-07	2.2599e-05	***	K7M2U5	0.0694717	0.0149594	0.00781885	-0.0214967
K7M6T0|K7M6T0_SOYBN;C6TAC5|C6TAC5_SOYBN	K7M6T0		not assigned	no hits &(original description: Uncharacterized protein OS=Glycine max OX=3847 GN=100811169 PE=4 SV=1)	not assigned	not assigned	0.535256	-0.838974	2.28271	0.00251492	0.01731	**		1.14269	-0.838974	2.84969	0.00023582	0.00209189	***	K7M6T0	-0.0226192	0.00913044	-0.00344693	0.00963446
K7M8C7|K7M8C7_SOYBN;I1MGV6|I1MGV6_SOYBN;I1KRI7|I1KRI7_SOYBN;C6TMU7|C6TMU7_SOYBN;C6T3R4|C6T3R4_SOYBN	K7M8C7		Protein biosynthesis	RPL27 component of LSU proteome component(original description: Uncharacterized protein OS=Glycine max OX=3847 GN=GLYMA_14G210800 PE=4 SV=1)	not assigned	not assigned	1.05405	-0.854446	4.23839	0.000998992	0.00902472	***		0.654838	-0.854446	3.56099	0.00990321	0.0332476	**	K7M8C7	-0.0324893	0.00535825	0.0138635	-0.000397013
K7M940|K7M940_SOYBN;A0A0R0G434|A0A0R0G434_SOYBN;B2ZNZ2|B2ZNZ2_SOYBN	K7M940		Enzyme classification	LRR receptor-like serine/threonine-protein kinase IOS1 OS=Arabidopsis thaliana(sp|q9c8i6|ios1_arath : 817.0) & Enzyme classification.EC_2 transferases.EC_2.7 transferase transferring phosphorus-containing group(50.2.7 : 127.3)(original description: Uncharacterized protein OS=Glycine max OX=3847 GN=100781785 PE=4 SV=1)	not assigned	not assigned	-0.213475	-0.84973	3.34004	0.273145	0.527171			1.44462	-0.381411	3.46687	0.00162755	0.00861052	**	K7M940	-0.0316478	0.0605456	-0.0108633	0.0385046
K7MB08|K7MB08_SOYBN	K7MB08	X	Protein modification	LRR-VIII-1 kinase(original description: Uncharacterized protein OS=Glycine max OX=3847 GN=100780344 PE=4 SV=1)	not assigned	not assigned	1.21518	-0.672551	3.38816	0.00308009	0.0200291	**		0.40832	-0.950945	3.65451	0.0405643	0.0975248	*	K7MB08	-0.0325407	-0.00393496	0.0151609	0.00405725
K7MDE4|K7MDE4_SOYBN	K7MDE4	X	Protein degradation	pepsin-type protease(original description: Uncharacterized protein OS=Glycine max OX=3847 GN=GLYMA_15G234300 PE=3 SV=1)	not assigned	not assigned	0.468386	1.18727	0.737222	0.592005	0.908312			-0.841789	-0.813871	0.961994	0.999963	1		K7MDE4	0.00281695	-0.0551941	0.0114173	0.0135594
K7MEI0|K7MEI0_SOYBN;C6SZ12|C6SZ12_SOYBN	K7MEI0		RNA processing	LSm1 component of U6-associated LSm accessory ribonucleoprotein complex(original description: Uncharacterized protein OS=Glycine max OX=3847 GN=100812441 PE=4 SV=1)	not assigned	not assigned	0.566145	-0.890699	2.29569	0.0282614	0.0927624	*		1.11974	-0.795185	2.56975	0.00843331	0.0297188	**	K7MEI0	-0.0241137	0.0188873	0.0023443	-0.00214484
K7MFW5|K7MFW5_SOYBN	K7MFW5	X	not assigned	' (original description: Uncharacterized protein OS=Glycine max OX=3847 GN=GLYMA_16G082100 PE=4 SV=1) & Probable aldo-keto reductase 1 OS=Glycine max (sp|c6tbn2|akr1_soybn : 100.0)'	not assigned	not assigned	-0.763209	-0.96244	1.10946	0.929422	1			0.828986	0.896663	0.981606	0.997449	1		K7MFW5	-0.000222158	0.0307235	-0.008376	-0.00220285
K7MIV6|K7MIV6_SOYBN	K7MIV6	X	External stimuli response_stress_protease inhibitor	(original description: Uncharacterized protein OS=Glycine max OX=3847 GN=100811209 PE=4 SV=1) & Kunitz trypsin inhibitor 2 OS=Arabidopsis thaliana(sp|q9lmu2|kti2_arath : 81.6)	not assigned	not assigned	0.995164	-0.819369	2.1717	0.00573695	0.0302043	**		0.725378	-0.901172	2.10889	0.0192552	0.0550379	*	K7MIV6	-0.0209022	0.00125842	0.00453589	-0.0150036
K7ML47|K7ML47_SOYBN	K7ML47	X	plastocyanin-like	(original description: Uncharacterized protein OS=Glycine max OX=3847 GN=100807820 PE=4 SV=1) & Blue copper protein OS=Pisum sativum(sp|q41001|bcp_pea : 114.0)	not assigned	not assigned	-1.00659	1.10835	0.21914	0.00211737	0.0149231	**		-0.664543	0.562785	0.432556	0.0895279	0.181525		K7ML47	0.0293379	-0.00735655	-0.024912	0.00778176
K7MNZ5|K7MNZ5_SOYBN;Q96454|Q96454_SOYBN;Q96455|Q96455_SOYBN	K7MNZ5		Protein degradation	papain-type protease(original description: Uncharacterized protein OS=Glycine max OX=3847 GN=GLYMA_17G254900 PE=3 SV=1)	not assigned	not assigned	0.137841	-0.528482	1.54809	0.361133	0.64459			1.34105	-0.950412	3.88673	0.00095944	0.0057904	***	K7MNZ5	-0.0224958	0.000853865	-0.0228388	0.0105987
K7MPZ4|K7MPZ4_SOYBN	K7MPZ4	X	Nucleotide metabolism	dUTP diphosphatase(original description: Uncharacterized protein OS=Glycine max OX=3847 GN=100794055 PE=4 SV=1)	not assigned	not assigned	0.783479	-0.802529	4.09433	0.0147507	0.0575178	*		0.942779	-0.92373	5.76938	0.00847496	0.0298145	**	K7MPZ4	-0.0396909	0.00531709	-0.00531492	-0.00892477
K7MQS3|K7MQS3_SOYBN	K7MQS3	X	Protein degradation	pepsin-type protease(original description: Uncharacterized protein OS=Glycine max OX=3847 GN=100791245 PE=3 SV=1)	not assigned	not assigned	-0.867219	1.3622	0.36263	0.00270923	0.0183408	**		-0.614805	0.119824	0.674289	0.491536	0.690028		K7MQS3	0.0177757	-0.0112594	-0.0158715	0.00860354
K7MRU1|K7MRU1_SOYBN;A0A0R0JPQ9|A0A0R0JPQ9_SOYBN;I1JEF3|I1JEF3_SOYBN;K7K7T9|K7K7T9_SOYBN;G0T441|G0T441_SOYBN;K7K7T8|K7K7T8_SOYBN	K7MRU1		Acid and other phosphatases	(original description: Purple acid phosphatase OS=Glycine max OX=3847 GN=100817130 PE=3 SV=1) & Probable inactive purple acid phosphatase 1 OS=Arabidopsis thaliana(sp|q9lmx4|ppa1_arath : 937.0)	not assigned	not assigned	-1.06328	-0.162772	0.721197	0.574329	0.899326			1.35172	-0.125673	1.45222	0.247765	0.409559		K7MRU1	0.000333248	0.0140541	-0.021577	0.00628075
K7MSK8|K7MSK8_SOYBN;I1KZ37|I1KZ37_SOYBN	K7MSK8		not assigned	no hits &(original description: Uncharacterized protein OS=Glycine max OX=3847 GN=100785772 PE=4 SV=1)	not assigned	not assigned	-0.579328	-0.331034	0.8	0.708667	1			1.48969	-0.579328	3.08323	2.26904e-05	0.00040606	***	K7MSK8	-0.0114761	0.0183903	-0.0403416	0.00802921
K7MVB9|K7MVB9_SOYBN	K7MVB9	X	Cellular respiration	E1 component of 2-oxoglutarate dehydrogenase complex(original description: Uncharacterized protein OS=Glycine max OX=3847 GN=100781680 PE=4 SV=1)	not assigned	not assigned	-0.777607	0.0972972	0.627231	0.0644492	0.172574			-0.69774	1.37805	0.42781	0.000300384	0.0024927	***	K7MVB9	0.0171289	0.00820085	0.000103556	0.0104885
K7MVK8|K7MVK8_SOYBN;C6THV3|C6THV3_SOYBN;K7MVK9|K7MVK9_SOYBN	K7MVK8		Enzyme classification	Enzyme classification.EC_5 isomerases.EC_5.4 intramolecular transferase(50.5.4 : 327.5) & Carboxyvinyl-carboxyphosphonate phosphorylmutase, chloroplastic OS=Arabidopsis thaliana(sp|o49290|cppm_arath : 197.0)(original description: Uncharacterized protein OS=Glycine max OX=3847 GN=GLYMA_18G299700 PE=4 SV=1)	not assigned	not assigned	1.35513	-0.848315	4.9097	1.64913e-06	0.000109437	***		0.143799	-0.650616	2.04352	0.0178032	0.0522667	*	K7MVK8	-0.0284665	0.00521344	0.0328879	-0.00827985
K7MZ77|K7MZ77_SOYBN	K7MZ77	X	Protein biosynthesis	component RPP2 of LSU proteome component(original description: Uncharacterized protein OS=Glycine max OX=3847 GN=100787024 PE=3 SV=1)	not assigned	not assigned	0.757855	-0.403541	1.49232	0.314967	0.583966			0.871662	-1.22598	2.36513	0.0472392	0.109727	*	K7MZ77	-0.0161957	-0.00587041	-0.00839115	-0.0138422
K7MZW1|K7MZW1_SOYBN;K7LD45|K7LD45_SOYBN;I1JBL1|I1JBL1_SOYBN;C6T007|C6T007_SOYBN;C6SVK2|C6SVK2_SOYBN;I1NJ23|I1NJ23_SOYBN;I1LB97|I1LB97_SOYBN;C6TBY4|C6TBY4_SOYBN;C6SVS8|C6SVS8_SOYBN;K7LD50|K7LD50_SOYBN;C6SVM3|C6SVM3_SOYBN	K7MZW1		Protein biosynthesis	RPL22 component of LSU proteome component(original description: Uncharacterized protein OS=Glycine max OX=3847 GN=100499714 PE=4 SV=1)	not assigned	not assigned	1.13133	-0.841411	2.94098	6.29053e-05	0.00137722	***		0.551491	-0.841411	2.37048	0.00232324	0.0111711	**	K7MZW1	-0.023175	0.00362036	0.0125605	-0.00974457
K7N0E2|K7N0E2_SOYBN;C6SW63|C6SW63_SOYBN	K7N0E2		Protein biosynthesis	RPP1 component of LSU proteome component(original description: Uncharacterized protein OS=Glycine max OX=3847 GN=GLYMA_19G259800 PE=3 SV=1)	not assigned	not assigned	1.08261	-0.828908	1.96673	0.0115967	0.048508	*		0.617695	-0.871393	1.76963	0.0704825	0.149694		K7N0E2	-0.0155387	0.0019572	0.00694064	-0.0032713
O81413|O81413_SOYBN	O81413	X	Photosynthesis_Cellular respiration_Amino acid metabolism	L-protein dihydrolipoyl dehydrogenase component of glycine cleavage system(original description: Ferric leghemoglobin reductase-2 OS=Glycine max OX=3847 GN=547523 PE=2 SV=1)	not assigned	not assigned	-0.25324	-0.746569	1.30722	0.328848	0.600696			-0.469294	1.4691	0.49276	0.000219422	0.00203126	***	O81413	0.00722247	0.0220121	0.0197514	-0.00113875
Q2TFP1|Q2TFP1_SOYBN;I1N8P5|I1N8P5_SOYBN;Q39808|Q39808_SOYBN;I1KRC1|I1KRC1_SOYBN;I1K5C2|I1K5C2_SOYBN;A0A0R0IHF9|A0A0R0IHF9_SOYBN	Q2TFP1		Cytoskeleton organisation	component beta-Tubulin of alpha-beta-Tubulin heterodimer(original description: Tubulin beta chain OS=Glycine max OX=3847 GN=547844 PE=2 SV=1)	not assigned	not assigned	1.34188	-0.763294	6.97857	0.000671006	0.00690465	***		0.184705	-0.763294	3.69225	0.13896	0.25904		Q2TFP1	-0.0385658	-0.000721975	0.0285878	0.0025995
Q42785|Q42785_SOYBN	Q42785	X	Redox homeostasis_RNA biosynthesis	(original description:nonsymbiotic hemoglobin OS=Glycine max OX=3847 GN=GLYMA_11G121800 PE=2 SV=1) &non-symbiotic hemoglobin 1 OS=Medicago sativa(sp|q9fvl0|hbl1_medsa : 254.0)	not assigned	not assigned	0.177221	1.32649	0.515148	0.157212	0.352826			-0.949887	-0.553827	0.191775	0.881549	1		Q42785	0.0271101	-0.0893105	0.0610761	-0.0130192
Q43453|Q43453_SOYBN	Q43453	X	External stimuli response_stress_RNA	(original description: G.max mRNA from stress-induced gene(H4) OS=Glycine max OX=3847 GN=547916 PE=2 SV=1) & Stress-induced protein SAM22 OS=Glycine max(sp|p26987|sam22_soybn : 227.0)	not assigned	not assigned	1.09361	-0.249257	1.85254	0.0210312	0.0742116	*		0.41011	-1.25447	3.92067	0.00885556	0.0308371	**	Q43453	-0.0259894	-0.0277822	-0.00632737	-0.00272514
Q5F2M9|Q5F2M9_SOYBN;C6TDZ0|C6TDZ0_SOYBN;A0A0R0G1Q7|A0A0R0G1Q7_SOYBN;I1MNU3|I1MNU3_SOYBN;K7K6W7|K7K6W7_SOYBN;I1JD54|I1JD54_SOYBN;A0A0R0FNT7|A0A0R0FNT7_SOYBN;I1J9Q7|I1J9Q7_SOYBN;Q5F2M8|Q5F2M8_SOYBN;I1MV76|I1MV76_SOYBN;I1K0W4|I1K0W4_SOYBN	Q5F2M9		Nutrient uptake	glutamate dehydrogenase(original description: Glutamate dehydrogenase OS=Glycine max OX=3847 GN=gdh1 PE=2 SV=1)	not assigned	not assigned	-0.523379	-0.455206	0.750632	0.891149	1			-0.52067	1.49925	0.0933268	4.01631e-09	1.0332e-06	***	Q5F2M9	0.0356053	0.0482759	0.032014	-0.00668656
Q6T300|Q6T300_SOYBN;I1LRB4|I1LRB4_SOYBN	Q6T300		Cell cycle	CKS scaffolding component of cyclin-dependent kinase complex(original description: Cyclin-dependent kinases regulatory subunit OS=Glycine max OX=3847 GN=100786340 PE=2 SV=1)	not assigned	not assigned	1.30343	-0.708616	6.16042	0.010309	0.0447595	*		0.260286	-0.855098	5.58219	0.235007	0.392569		Q6T300	-0.0444234	-0.00514733	0.0282044	0.0207543
Q8H928|Q8H928_SOYBN;O22117|O22117_SOYBN;A0A0R0H967|A0A0R0H967_SOYBN;Q8H929|Q8H929_SOYBN;Q76N41|Q76N41_SOYBN	Q8H928		Photosynthesis	PEP carboxylase(original description: Phosphoenolpyruvate carboxylase OS=Glycine max OX=3847 GN=GmPEPC7 PE=3 SV=1)	not assigned	not assigned	1.19972	-0.932401	9.02538	3.76807e-07	4.89266e-05	***		0.43886	-0.706182	3.32783	0.000314612	0.00260028	***	Q8H928	-0.0413603	0.0236858	0.0364516	0.00552717
Q8W1A0|Q8W1A0_SOYBN;C6TH76|C6TH76_SOYBN;A0A0R0HK34|A0A0R0HK34_SOYBN;K7K5J2|K7K5J2_SOYBN	Q8W1A0		Amino acid metabolism	O-acetylserine sulfydrylase(original description: Cysteine synthase OS=Glycine max OX=3847 GN=547631 PE=2 SV=1)	not assigned	not assigned	-0.289126	-0.762883	2.00858	0.839413	1			-0.417673	1.46968	0.301572	0.0459855	0.107518	*	Q8W1A0	0.00534997	0.0502106	0.0429243	0.00666028
Q9FQ95|Q9FQ95_SOYBN;C6TBE3|C6TBE3_SOYBN	Q9FQ95		Protein modification	class lambda(original description: In2-1 protein OS=Glycine max OX=3847 GN=547597 PE=2 SV=1)	not assigned	not assigned	-0.467572	-1.18669	1.44322	0.386737	0.681425			0.876408	0.777853	1.02748	0.996483	1		Q9FQ95	-0.00389037	0.0337524	0.00386349	0.00172662
Q9FQD9|Q9FQD9_SOYBN	Q9FQD9	X	Protein modification	class tau(original description: Glutathione S-transferase GST 19 OS=Glycine max OX=3847 GN=547587 PE=2 SV=1)	not assigned	not assigned	-0.652363	-0.0536799	0.325918	0.000606715	0.00633817	***		-0.724543	1.43059	0.0915871	4.55989e-09	1.04269e-06	***	Q9FQD9	0.044501	0.0104451	0.0179023	-0.0159284
Q9FQE8|Q9FQE8_SOYBN;C6T372|C6T372_SOYBN;C6SWC9|C6SWC9_SOYBN;A0A0R0INI5|A0A0R0INI5_SOYBN	Q9FQE8		Protein modification	class tau(original description: Glutathione S-transferase OS=Glycine max OX=3847 GN=547580 PE=1 SV=1)	not assigned	not assigned	-0.453797	-0.51029	1.28031	0.964155	1			-0.535046	1.49913	0.079958	3.80907e-08	3.40829e-06	***	Q9FQE8	0.0337447	0.0554206	0.0576327	-0.0214216
Q9FUK4|Q9FUK4_SOYBN;I1LMB4|I1LMB4_SOYBN;C6T2N8|C6T2N8_SOYBN;Q5D185|Q5D185_SOYBN	Q9FUK4		Nutrient uptake	glutamine synthetase(original description: Glutamine synthetase OS=Glycine max OX=3847 GN=548082 PE=2 SV=1)	not assigned	not assigned	1.49035	-0.357692	3.8872	1.33206e-06	9.45304e-05	***		-0.497493	-0.63516	1.37965	0.868253	1		Q9FUK4	-0.0224418	-0.0356659	0.050179	-0.0156661
Q9GE06|Q9GE06_SOYBN;Q9FQ74|Q9FQ74_SOYBN;C6THD9|C6THD9_SOYBN;I1LWR8|I1LWR8_SOYBN;C6TK92|C6TK92_SOYBN	Q9GE06		Lipid metabolism	biotin carboxyl carrier subunit of polymeric acetyl-CoA carboxylase complex(original description: Biotin carboxyl carrier protein of acetyl-CoA carboxylase OS=Glycine max OX=3847 GN=accB-2 PE=2 SV=1)	not assigned	not assigned	1.21469	-0.819768	5.22747	0.00487575	0.0270466	**		0.42485	-0.819768	3.58624	0.114804	0.222684		Q9GE06	-0.0343976	0.000894144	0.0191093	0.00558145
Q9M7N4|Q9M7N4_SOYBN;I1M8R6|I1M8R6_SOYBN	Q9M7N4		Cell cycle	(original description: MFP1 attachment factor 1 OS=Glycine max OX=3847 GN=maf1 PE=2 SV=1) & MFP1 attachment factor 1 OS=Solanum lycopersicum(sp|q9m7n6|maf1_sollc : 97.8)	not assigned	not assigned	0.808244	-0.865092	2.48783	0.000325108	0.00410474	***		0.92194	-0.865092	2.58892	0.000358452	0.00282641	***	Q9M7N4	-0.0226935	0.00620928	0.00218801	-0.000670463
Q9MAX8|Q9MAX8_SOYBN;C6TGT0|C6TGT0_SOYBN;Q9MAX7|Q9MAX7_SOYBN;K7MB75|K7MB75_SOYBN	Q9MAX8		Vesicle trafficking	epsilon subunit of coat protein complex(original description: Coatomer subunit epsilon OS=Glycine max OX=3847 GN=cope1 PE=2 SV=1)	not assigned	not assigned	1.0815	-0.692423	2.10021	0.0344472	0.105277	*		0.603961	-0.993042	2.21748	0.084006	0.172367		Q9MAX8	-0.0229072	-0.000512665	0.00959251	0.00536664
Q9SMF5|Q9SMF5_SOYBN;Q9LEJ2|Q9LEJ2_SOYBN;Q9LEJ8|Q9LEJ8_SOYBN;Q9LEJ1|Q9LEJ1_SOYBN;Q9LEJ9|Q9LEJ9_SOYBN;Q9LEJ6|Q9LEJ6_SOYBN;Q9LEJ7|Q9LEJ7_SOYBN	Q9SMF5		External stimuli response_stress	(original description: Major latex protein homolog OS=Glycine max OX=3847 GN=msg PE=2 SV=1) & MLP-like protein 328 OS=Arabidopsis thaliana(sp|q9zvf3|ml328_arath : 88.6)	not assigned	not assigned	-0.0504574	0.641906	0.715847	0.566004	0.891911			0.802116	-1.39356	6.47391	0.0113857	0.0367847	*	Q9SMF5	-0.0227689	-0.0339324	-0.0410495	0.00810623
Q9XET0|Q9XET0_SOYBN	Q9XET0	X	not assigned	no hits &(original description: Seed maturation protein PM30 OS=Glycine max OX=3847 GN=PM30 PE=2 SV=1)	not assigned	not assigned	-0.595055	1.47793	0.0798518	0.00467214	0.0261284	**		-0.631034	-0.251842	0.275119	0.873907	1		Q9XET0	0.0455232	-0.0510678	-0.0201352	0.0336114
A0A0A3XGY8|A0A0A3XGY8_BRAJP;A0A1L3F1G9|A0A1L3F1G9_BRAJP	A0A0A3XGY8		not assigned	no hits &(original description: ATP synthase epsilon chain OS=Bradyrhizobium japonicum OX=375 GN=atpC PE=3 SV=1)	not assigned	not assigned	-0.652704	-0.744139	1.25	0.994958	1			-0.0242991	1.42114	0.428909	0.0225129	0.0620234	*	A0A0A3XGY8	0.0140239	0.0611495	0.00669615	-0.0515379
A0A0A3XK69|A0A0A3XK69_BRAJP;A0A1L3F1G5|A0A1L3F1G5_BRAJP;G9IMT5|G9IMT5_9BRAD;G9IMQ0|G9IMQ0_BRAEL;G9IMU7|G9IMU7_9BRAD;G9IMU6|G9IMU6_9BRAD;G9IMU5|G9IMU5_9BRAD;G9IMU4|G9IMU4_9BRAD;G9IMU3|G9IMU3_9BRAD;G9IMU2|G9IMU2_9BRAD;G9IMU1|G9IMU1_9BRAD;G9IMU0|G9IMU0_9BRAD;G9IMT8|G9IMT8_9BRAD;G9IMT7|G9IMT7_9BRAD;G9IMT6|G9IMT6_9BRAD;G9IMT3|G9IMT3_9BRAD;G9IMU8|G9IMU8_9BRAD;G9IMT4|G9IMT4_9BRAD;G9IMT2|G9IMT2_9BRAD;G9I…	A0A0A3XK69		Enzyme classification	L-lactate dehydrogenase OS=Botryococcus braunii(sp|p93052|ldh_botbr : 369.0) & Enzyme classification.EC_1 oxidoreductases.EC_1.1 oxidoreductase acting on CH-OH group of donor(50.1.1 : 263.2)(original description: Malate dehydrogenase OS=Bradyrhizobium japonicum OX=375 GN=mdh PE=3 SV=1)	not assigned	not assigned	-0.808796	-0.808796	1	1	1			0.370964	1.24663	0.654604	0.455909	0.652727		A0A0A3XK69	0.0113251	0.0615167	0.000912238	0.000686266
A0A0A3XMZ1|A0A0A3XMZ1_BRAJP;A0A1L3FCV3|A0A1L3FCV3_BRAJP;A0A1Y2J9E3|A0A1Y2J9E3_BRAJP	A0A0A3XMZ1		Protein biosynthesis	component psRPL12 of large ribosomal subunit proteome(original description: 50S ribosomal protein L7/L12 OS=Bradyrhizobium japonicum OX=375 GN=rplL PE=3 SV=1)	not assigned	not assigned	-0.462097	-1.12612	8.66686	0.809477	1			1.15265	0.435568	1.43504	0.809569	0.991131		A0A0A3XMZ1	-0.0293298	0.109716	0.025479	-0.0055019
A0A0A3XQJ7|A0A0A3XQJ7_BRAJP	A0A0A3XQJ7	X	RNA biosynthesis_External stimuli response_stress	CSD(cold shock) transcription factor(original description: Cold-shock protein OS=Bradyrhizobium japonicum OX=375 GN=BKD09_RS29515 PE=4 SV=1)	not assigned	not assigned	-0.335211	-0.861995	3.11116	0.864527	1			1.44357	-0.246367	2.95335	0.15739	0.285131		A0A0A3XQJ7	-0.0307983	0.0501038	-0.0167397	0.0340179
A0A0A3XWP9|A0A0A3XWP9_BRAJP;A0A1L3F205|A0A1L3F205_BRAJP;A0A1L3F8X5|A0A1L3F8X5_BRAJP	A0A0A3XWP9		Coenzyme metabolism_External stimuli response	HSCA chaperone component of mitochondrial ISC system transfer phase(original description: Chaperone protein DnaK OS=Bradyrhizobium japonicum OX=375 GN=dnaK PE=2 SV=1)	not assigned	not assigned	-0.517236	-0.436831	0.901073	0.998546	1			-0.544367	1.49844	0.256632	0.0162147	0.0484324	*	A0A0A3XWP9	0.0175264	0.0260603	0.0191941	0.0100618
A0A0A3Y5V7|A0A0A3Y5V7_BRAJP	A0A0A3Y5V7	X	not assigned	no hits &(original description: Transcription elongation factor GreA OS=Bradyrhizobium japonicum OX=375 GN=greA PE=3 SV=1)	not assigned	not assigned	-0.751465	-0.814176	1.25	0.998935	1			1.3057	0.259944	1.78927	0.189268	0.330433		A0A0A3Y5V7	-0.0062569	0.0837721	-0.0378254	0.0049629
A0A0A3YJC9|A0A0A3YJC9_BRAJP	A0A0A3YJC9	X	not assigned	no hits &(original description: Uncharacterized protein OS=Bradyrhizobium japonicum OX=375 GN=BKD09_RS38255 PE=4 SV=1)	not assigned	not assigned	-0.5	-0.5	1	1	1			-0.5	1.5	0.317794	0.000224539	0.00204469	***	A0A0A3YJC9	0.0145652	0.0266276	0.0167871	-0.0117661
A0A0A3YVV6|A0A0A3YVV6_BRAJP	A0A0A3YVV6	X	not assigned	glnB_(original description: Nitrogen regulatory protein P-II 1 OS=Bradyrhizobium japonicum OX=375 GN=BKD09_RS02965 PE=3 SV=1) & Nitrogen regulatory protein P-II homolog OS=Arabidopsis thaliana(sp|q9zst4|glnb_arath : 100.0)	not assigned	not assigned	-0.5	-0.5	1	1	1			-0.5	1.5	0.214903	0.0006962	0.00453411	***	A0A0A3YVV6	0.0193787	0.0355755	0.0223364	-0.016184
A0A0B4PJM3|A0A0B4PJM3_SOYBN;I1LA42|I1LA42_SOYBN;A0A0R0L894|A0A0R0L894_SOYBN;I1M7D8|I1M7D8_SOYBN	A0A0B4PJM3		Enzyme classification	Enzyme classification.EC_3 hydrolases.EC_3.2 glycosylase(50.3.2 : 217.5) & Beta-xylosidase/alpha-L-arabinofuranosidase 2 OS=Medicago sativa subsp. varia(sp|a5jtq3|xyl2_medsv : 139.0)(original description: Beta-glucosidase OS=Glycine max OX=3847 GN=BGL PE=2 SV=1)	not assigned	not assigned	0.243965	-1.3495	3.70489	0.00910705	0.0411016	**		0.0486731	1.05686	0.663428	0.142903	0.265189		A0A0B4PJM3	-0.00822052	0.0454007	0.0340564	0.00815271
A0A0B5EA80|A0A0B5EA80_SOYBN;C6T2B6|C6T2B6_SOYBN	A0A0B5EA80		Protein modification	class tau(original description: Tau class glutathione S-transferase OS=Glycine max OX=3847 GN=GSTU53 PE=2 SV=1)	not assigned	not assigned	-0.5	-0.5	1	1	1			-0.5	1.5	0.434652	4.77703e-08	3.7812e-06	***	A0A0B5EA80	0.0109352	0.0201165	0.0126103	-0.0069695
A0A0K2CTA7|A0A0K2CTA7_SOYBN;K7KT00|K7KT00_SOYBN;K7KSZ9|K7KSZ9_SOYBN;I1KM05|I1KM05_SOYBN;I1KM03|I1KM03_SOYBN;I1JET7|I1JET7_SOYBN;B7SLY3|B7SLY3_SOYBN	A0A0K2CTA7		RNA biosynthesis	bZIP transcription factor(original description: BZIP transcription factor(Fragment) OS=Glycine max OX=3847 GN=Glyma06g04353.1_like1 PE=2 SV=1)	not assigned	not assigned	-0.885653	0.127158	0.676114	0.215995	0.444073			1.35695	-0.598452	1.81426	0.0149265	0.0453749	*	A0A0K2CTA7	-0.00150104	0.00508696	-0.0316176	0.0192952
A0A0R0E3I9|A0A0R0E3I9_SOYBN;I1LK90|I1LK90_SOYBN;K7LPS4|K7LPS4_SOYBN;A0A0R0H342|A0A0R0H342_SOYBN;A0A0R0EFD3|A0A0R0EFD3_SOYBN;A0A0R0EEN8|A0A0R0EEN8_SOYBN;I1LR28|I1LR28_SOYBN;A0A0R0H3I7|A0A0R0H3I7_SOYBN;K7LTJ8|K7LTJ8_SOYBN	A0A0R0E3I9		RNA processing	NOT2 component of mRNA deadenylation CCR4-NOT complex(original description: Uncharacterized protein OS=Glycine max OX=3847 GN=100783662 PE=4 SV=1)	not assigned	not assigned	0.139271	-0.750476	1.84857	0.193105	0.409279			1.36168	-0.750476	3.01441	0.00283098	0.0127767	**	A0A0R0E3I9	-0.0193772	0.0147913	-0.0179142	0.0361917
A0A0R0E4P4|A0A0R0E4P4_SOYBN;K7KDJ6|K7KDJ6_SOYBN;A0A0R0LII4|A0A0R0LII4_SOYBN;A0A0R0L9R8|A0A0R0L9R8_SOYBN	A0A0R0E4P4		Enzyme classification	Laccase-7 OS=Arabidopsis thaliana(sp|q9sr40|lac7_arath : 657.0) & Enzyme classification.EC_1 oxidoreductases.EC_1.10 oxidoreductase acting on diphenol or related substance as donor(50.1.10 : 298.5)(original description: Laccase OS=Glycine max OX=3847 GN=100812879 PE=3 SV=1)	not assigned	not assigned	-0.78615	0.179794	0.340316	0.032959	0.102641	*		-0.737449	1.34381	0.208126	0.000220102	0.00203126	***	A0A0R0E4P4	0.0333663	0.0129167	0.00525099	0.00637147
A0A0R0E871|A0A0R0E871_SOYBN;A0A0R0EIZ5|A0A0R0EIZ5_SOYBN;I1NE62|I1NE62_SOYBN;Q8LJU3|Q8LJU3_SOYBN;A0A0R0EHK2|A0A0R0EHK2_SOYBN	A0A0R0E871		Enzyme classification	Enzyme classification.EC_1 oxidoreductases.EC_1.10 oxidoreductase acting on diphenol or related substance as donor(50.1.10 : 993.3) & L-ascorbate oxidase OS=Nicotiana tabacum(sp|q40588|aso_tobac : 769.0)(original description: Uncharacterized protein OS=Glycine max OX=3847 GN=100776011 PE=3 SV=1)	not assigned	not assigned	-0.551344	1.40104	0.517201	0.0210591	0.0742116	*		-0.856187	0.00648812	0.674381	0.50078	0.700139		A0A0R0E871	0.0121254	-0.0178804	-0.00165698	0.0136814
A0A0R0EFP3|A0A0R0EFP3_SOYBN;C6SVP9|C6SVP9_SOYBN;A6XKY2|A6XKY2_SOYBN;A0A1A9C7M4|A0A1A9C7M4_SOYBN;A0A1A9C8Q3|A0A1A9C8Q3_SOYBN;I1NJ68|I1NJ68_SOYBN;A0A1A9C8J0|A0A1A9C8J0_SOYBN	A0A0R0EFP3		Secondary metabolism	chalcone isomerase(original description: Chalcone-flavonone isomerase family protein OS=Glycine max OX=3847 GN=GLYMA_20G241500 PE=3 SV=1)	not assigned	not assigned	0.877027	-0.950735	2.05429	0.000180816	0.00286157	***		0.850553	-0.776844	1.85314	0.000936482	0.00571893	***	A0A0R0EFP3	-0.0167383	0.00876555	0.00632478	-0.0080156
A0A0R0EM38|A0A0R0EM38_SOYBN;I1N933|I1N933_SOYBN;I1JNF2|I1JNF2_SOYBN	A0A0R0EM38		Nucleotide metabolism	adenylosuccinate synthase(original description: Adenylosuccinate synthetase, chloroplastic OS=Glycine max OX=3847 GN=100792329 PE=3 SV=1)	not assigned	not assigned	0.304996	-1.45398	2.97914	0.0385174	0.11422	*		0.316758	0.832222	0.837647	0.825425	1		A0A0R0EM38	-0.010793	0.0444814	0.0310221	-0.00772754
A0A0R0EPL0|A0A0R0EPL0_SOYBN;K7MZ15|K7MZ15_SOYBN;I1JPM6|I1JPM6_SOYBN;I1NA94|I1NA94_SOYBN;D2DKE7|D2DKE7_SOYBN;C6TA11|C6TA11_SOYBN;I1LZ51|I1LZ51_SOYBN	A0A0R0EPL0		Amino acid metabolism	diaminopimelate decarboxylase(original description: Uncharacterized protein OS=Glycine max OX=3847 GN=GLYMA_19G182000 PE=3 SV=1)	not assigned	not assigned	1.00893	-0.875044	4.34	0.0122557	0.0505454	*		0.710042	-0.843924	3.61091	0.0560036	0.124332		A0A0R0EPL0	-0.0344193	0.00687094	0.0122389	-0.00135564
A0A0R0EQT1|A0A0R0EQT1_SOYBN;C6TLJ0|C6TLJ0_SOYBN;K7LIT4|K7LIT4_SOYBN;K7LIT3|K7LIT3_SOYBN	A0A0R0EQT1		Redox homeostasis_RNA biosynthesis	iron superoxide dismutase(original description: Superoxide dismutase OS=Glycine max OX=3847 GN=GLYMA_20G196900 PE=3 SV=1)	not assigned	not assigned	-0.0869954	1.38143	0.500248	0.078361	0.200581			-0.998157	-0.296273	0.443214	0.63279	0.838559		A0A0R0EQT1	0.0170831	-0.044648	0.016516	-0.024603
A0A0R0EXV8|A0A0R0EXV8_SOYBN;I1N0D6|I1N0D6_SOYBN	A0A0R0EXV8		not assigned	(original description: Uncharacterized protein OS=Glycine max OX=3847 GN=100794390 PE=4 SV=1) & Heterogeneous nuclear ribonucleoprotein 1 OS=Arabidopsis thaliana(sp|q8w034|rnp1_arath : 208.0)	not assigned	not assigned	1.00457	-0.794725	3.81387	0.000236481	0.0033797	***		0.712769	-0.922613	4.19692	0.00101421	0.00601513	**	A0A0R0EXV8	-0.0344078	0.00249638	0.00881884	0.00425994
A0A0R0FD94|A0A0R0FD94_SOYBN;C6SZ36|C6SZ36_SOYBN;C6T8C4|C6T8C4_SOYBN	A0A0R0FD94		Redox homeostasis	phosphomannomutase(PMM)(original description: Phosphomannomutase OS=Glycine max OX=3847 GN=GLYMA_18G229800 PE=3 SV=1)	not assigned	not assigned	1.40308	-0.717743	2.30534	0.00263898	0.0181034	**		-0.717743	0.0324051	0.684132	0.431616	0.626422		A0A0R0FD94	-0.00627494	-0.00336752	0.0368584	-0.00202151
A0A0R0FDY4|A0A0R0FDY4_SOYBN;C6TGM7|C6TGM7_SOYBN;A0A0R0F3H3|A0A0R0F3H3_SOYBN;C6TNL4|C6TNL4_SOYBN	A0A0R0FDY4		Coenzyme metabolism	bifunctional 5,10-methylene-THF dehydrogenase and 5,10-methenyl-THF cyclohydrolase(original description: Uncharacterized protein OS=Glycine max OX=3847 GN=GLYMA_18G229900 PE=3 SV=1)	not assigned	not assigned	1.07181	-0.676619	2.51882	0.0740535	0.191701			0.613364	-1.00856	2.97979	0.138716	0.258819		A0A0R0FDY4	-0.0259236	-0.00099306	0.0156704	0.00525292
A0A0R0FEM3|A0A0R0FEM3_SOYBN;K7MVE5|K7MVE5_SOYBN;K7MVE6|K7MVE6_SOYBN	A0A0R0FEM3		Enzyme classification	Glucan endo-1,3-beta-glucosidase OS=Triticum aestivum(sp|p52409|e13b_wheat : 442.0) & Enzyme classification.EC_3 hydrolases.EC_3.2 glycosylase(50.3.2 : 314.7)(original description: Uncharacterized protein OS=Glycine max OX=3847 GN=100793715 PE=3 SV=1)	not assigned	not assigned	-0.243349	1.21902	0.55467	0.0629832	0.169216			-1.18741	0.211737	0.385398	0.107379	0.210663		A0A0R0FEM3	0.0192534	-0.0262753	0.0181841	0.0109665
A0A0R0FFH5|A0A0R0FFH5_SOYBN;I1N508|I1N508_SOYBN;I1JDT9|I1JDT9_SOYBN;I1JDU0|I1JDU0_SOYBN;A0A0R0IV94|A0A0R0IV94_SOYBN;K7L7R7|K7L7R7_SOYBN	A0A0R0FFH5		Carbohydrate metabolism	glucose-6-phosphate dehydrogenase(original description: Glucose-6-phosphate 1-dehydrogenase OS=Glycine max OX=3847 GN=100815891 PE=3 SV=1)	not assigned	not assigned	1.37075	0.115708	2.20311	1.8229e-05	0.000635853	***		-0.705274	-0.781183	1.51896	0.96263	1		A0A0R0FFH5	-0.0153966	-0.0900313	0.0564896	-0.00289905
A0A0R0FLS7|A0A0R0FLS7_SOYBN;A0A0R0FX86|A0A0R0FX86_SOYBN;I1MLC3|I1MLC3_SOYBN;C6SZZ1|C6SZZ1_SOYBN;I1N7Y5|I1N7Y5_SOYBN;I1N7Y4|I1N7Y4_SOYBN;I1N7Y3|I1N7Y3_SOYBN;C6SZ88|C6SZ88_SOYBN	A0A0R0FLS7		not assigned	no hits &(original description: Uncharacterized protein OS=Glycine max OX=3847 GN=GLYMA_16G050800 PE=4 SV=1)	not assigned	not assigned	-0.273347	-0.664644	1.2762	0.761445	1			-0.54185	1.47984	0.432301	0.00306846	0.0135804	**	A0A0R0FLS7	0.0093442	0.0168998	0.020588	-0.00739181
A0A0R0FMI4|A0A0R0FMI4_SOYBN;A0A0R0FMH4|A0A0R0FMH4_SOYBN;A0A0R0FXZ0|A0A0R0FXZ0_SOYBN;A0A0R0FMF4|A0A0R0FMF4_SOYBN	A0A0R0FMI4		not assigned	no hits &(original description: Uncharacterized protein OS=Glycine max OX=3847 GN=100799113 PE=4 SV=1)	not assigned	not assigned	-0.121702	-0.59176	1.8524	0.80724	1			1.44772	-0.734254	6.33543	0.0122892	0.0389696	*	A0A0R0FMI4	-0.0355	0.0182942	-0.0334608	0.0279816
A0A0R0FSY1|A0A0R0FSY1_SOYBN;A0A0R0GNE3|A0A0R0GNE3_SOYBN;C6TJJ3|C6TJJ3_SOYBN	A0A0R0FSY1		Redox homeostasis	catalase(original description: Catalase OS=Glycine max OX=3847 GN=GLYMA_17G261700 PE=3 SV=1)	not assigned	not assigned	-0.358739	-0.30514	0.963394	0.984549	1			-0.798951	1.46283	0.300233	1.5622e-07	1.07167e-05	***	A0A0R0FSY1	0.015977	0.01136	0.0254148	-0.00417493
A0A0R0FYR5|A0A0R0FYR5_SOYBN;C6TI63|C6TI63_SOYBN;A0A0R4J5A3|A0A0R4J5A3_SOYBN	A0A0R0FYR5		Protein degradation	serine carboxypeptidase(original description: Uncharacterized protein OS=Glycine max OX=3847 GN=GLYMA_15G090300 PE=3 SV=1)	not assigned	not assigned	-0.075871	-0.154046	1.03623	0.999244	1			1.32824	-1.09832	2.99927	0.0181852	0.0531607	*	A0A0R0FYR5	-0.0142116	0.00400861	-0.0246881	-0.0184702
A0A0R0FZ92|A0A0R0FZ92_SOYBN;I1MFL2|I1MFL2_SOYBN	A0A0R0FZ92		Cellular respiration	pyrophosphate-dependent phosphofructokinase(original description: Pyrophosphate--fructose 6-phosphate 1-phosphotransferase subunit beta OS=Glycine max OX=3847 GN=100804429 PE=3 SV=1)	not assigned	not assigned	0.486174	-0.830993	1.6968	0.156332	0.351235			1.17581	-0.830993	2.06164	0.0335274	0.0851845	*	A0A0R0FZ92	-0.0145389	0.00941839	-0.00781969	0.0145855
A0A0R0G3Y8|A0A0R0G3Y8_SOYBN;C6SZE4|C6SZE4_SOYBN;I1ME62|I1ME62_SOYBN	A0A0R0G3Y8		not assigned	(original description: 4-hydroxy-4-methyl-2-oxoglutarate aldolase OS=Glycine max OX=3847 GN=100500019 PE=3 SV=1) & Putative 4-hydroxy-4-methyl-2-oxoglutarate aldolase 3 OS=Arabidopsis thaliana(sp|q9fh13|rraa3_arath : 243.0)	not assigned	not assigned	-0.744588	1.13113	0.467719	0.00164111	0.0127449	**		-0.931995	0.545453	0.497166	0.0151319	0.0459313	*	A0A0R0G3Y8	0.0175547	-0.012189	-0.00261399	0.000365367
A0A0R0GBW0|A0A0R0GBW0_SOYBN;A0A0R0GI69|A0A0R0GI69_SOYBN;A0A0R0FS60|A0A0R0FS60_SOYBN;A0A0R0GC42|A0A0R0GC42_SOYBN	A0A0R0GBW0		Carbohydrate metabolism	cell wall invertase(original description: Uncharacterized protein OS=Glycine max OX=3847 GN=100777487 PE=3 SV=1)	not assigned	not assigned	-0.652128	-1.05124	1.22072	0.925439	1			0.948844	0.754527	1.05377	0.992164	1		A0A0R0GBW0	-0.00466804	0.0360871	-0.00162589	-0.0157386
A0A0R0GG39|A0A0R0GG39_SOYBN;A0A0R0L6P0|A0A0R0L6P0_SOYBN;A0A0R0L892|A0A0R0L892_SOYBN;A0A0R0GPT5|A0A0R0GPT5_SOYBN;A0A0R0L197|A0A0R0L197_SOYBN;I1JHW2|I1JHW2_SOYBN;A0A0R0GFW0|A0A0R0GFW0_SOYBN;K7M8F1|K7M8F1_SOYBN;K7L4X9|K7L4X9_SOYBN;A0A0R0FR52|A0A0R0FR52_SOYBN;K7KRK1|K7KRK1_SOYBN;A0A0R0KTM8|A0A0R0KTM8_SOYBN;A0A0R0KTM3|A0A0R0KTM3_SOYBN;K7MHH7|K7MHH7_SOYBN;A0A0R0FR41|A0A0R0FR41_SOYBN;K7MHH3|K7MHH3_SOYBN…	A0A0R0GG39		Enzyme classification	Glucan endo-1,3-beta-glucosidase 2 OS=Arabidopsis thaliana(sp|q9c7u5|e132_arath : 662.0) & Enzyme classification.EC_3 hydrolases.EC_3.2 glycosylase(50.3.2 : 288.7)(original description: Uncharacterized protein OS=Glycine max OX=3847 GN=100799965 PE=3 SV=1)	not assigned	not assigned	-0.133948	-0.659632	1.37913	0.644722	0.952504			1.45321	-0.659632	2.52382	0.00475333	0.0192946	**	A0A0R0GG39	-0.0142299	0.0159193	-0.0215056	-0.0159431
A0A0R0GI14|A0A0R0GI14_SOYBN;A0A0R0GB14|A0A0R0GB14_SOYBN;Q5QL07|Q5QL07_SOYBN	A0A0R0GI14		Protein degradation_Multi-process regulation	Legumain asparaginyl endopeptidase(original description: Uncharacterized protein OS=Glycine max OX=3847 GN=547700 PE=4 SV=1)	not assigned	not assigned	-0.5	-0.5	1	1	1			1.5	-0.5	11.5619	0.002344	0.0111778	**	A0A0R0GI14	-0.0292479	0.0461965	-0.0818364	0.0181409
A0A0R0GW94|A0A0R0GW94_SOYBN;K7LZ41|K7LZ41_SOYBN;Q50JD9|Q50JD9_SOYBN;A0A0R0G163|A0A0R0G163_SOYBN;K7MBG4|K7MBG4_SOYBN;A0A0R0G1M8|A0A0R0G1M8_SOYBN;A0A0R0G9R0|A0A0R0G9R0_SOYBN;K7MBG3|K7MBG3_SOYBN	A0A0R0GW94		Carbohydrate metabolism	sucrose synthase(original description: Sucrose synthase OS=Glycine max OX=3847 GN=GLYMA_13G114000 PE=3 SV=1)	not assigned	not assigned	1.47606	-0.743652	2.77676	3.47014e-06	0.000174184	***		-0.364574	-0.367838	1.00201	0.999999	1		A0A0R0GW94	-0.0122151	-0.00139137	0.0359296	-0.00716768
A0A0R0GX77|A0A0R0GX77_SOYBN;I1M3Z4|I1M3Z4_SOYBN	A0A0R0GX77		not assigned	(original description: Uncharacterized protein OS=Glycine max OX=3847 GN=100500545 PE=4 SV=1) & Universal stress protein PHOS32 OS=Arabidopsis thaliana(sp|q8vyn9|pho32_arath : 187.0)	not assigned	not assigned	0.381957	-0.89953	3.34026	0.00884726	0.0404614	**		1.23629	-0.718714	3.68397	0.000659798	0.00435213	***	A0A0R0GX77	-0.0335432	0.030118	0.0017933	-0.00769186
A0A0R0GZP2|A0A0R0GZP2_SOYBN;C6T3H4|C6T3H4_SOYBN	A0A0R0GZP2		not assigned	no hits &(original description: Uncharacterized protein OS=Glycine max OX=3847 GN=100527162 PE=4 SV=1)	not assigned	not assigned	-0.5	1.5	0.365438	7.78907e-06	0.000320598	***		-0.5	-0.5	1	1	1		A0A0R0GZP2	0.0113659	-0.0305772	-0.0186061	0.00865813
A0A0R0H948|A0A0R0H948_SOYBN;A0A368UK08|A0A368UK08_SOYBN;I1L5K1|I1L5K1_SOYBN;I1L5K0|I1L5K0_SOYBN	A0A0R0H948		Vesicle trafficking	Sec31 scaffolding component of coat protein complex(original description: Uncharacterized protein OS=Glycine max OX=3847 GN=GLYMA_12G010300 PE=4 SV=1)	not assigned	not assigned	-0.468534	-0.533658	1.1571	0.994148	1			-0.497275	1.49947	0.184224	9.83637e-05	0.00117013	***	A0A0R0H948	0.0242042	0.0460116	0.0280648	0.0294178
A0A0R0HB07|A0A0R0HB07_SOYBN;I1LGI3|I1LGI3_SOYBN;I1JA32|I1JA32_SOYBN;I1JA30|I1JA30_SOYBN;C6TGJ7|C6TGJ7_SOYBN	A0A0R0HB07		not assigned	no hits &(original description: Uncharacterized protein OS=Glycine max OX=3847 GN=100816975 PE=4 SV=1)	not assigned	not assigned	0.734835	-0.86139	2.39861	9.94046e-06	0.000393413	***		0.987944	-0.86139	2.62038	4.99338e-06	0.000130496	***	A0A0R0HB07	-0.0222249	0.00761641	0.00140559	0.0118978
A0A0R0HDU0|A0A0R0HDU0_SOYBN;I1LI93|I1LI93_SOYBN;I1MMY0|I1MMY0_SOYBN;I1JCB1|I1JCB1_SOYBN;I1M643|I1M643_SOYBN;C6TLS1|C6TLS1_SOYBN	A0A0R0HDU0		Cellular respiration	regulatory component of isocitrate dehydrogenase dimer(original description: Uncharacterized protein OS=Glycine max OX=3847 GN=100778831 PE=4 SV=1)	not assigned	not assigned	0.768409	-1.20146	2.87334	0.000117874	0.00219512	***		0.876934	-0.443885	1.7301	0.00560219	0.0218773	**	A0A0R0HDU0	-0.0192441	0.0244873	0.0157332	0.00316604
A0A0R0HJA5|A0A0R0HJA5_SOYBN;I1LKZ3|I1LKZ3_SOYBN;I1LKZ4|I1LKZ4_SOYBN;I1LKZ2|I1LKZ2_SOYBN;C6TFH5|C6TFH5_SOYBN;I1LR93|I1LR93_SOYBN;A0A0R0H3D3|A0A0R0H3D3_SOYBN;I1LTN6|I1LTN6_SOYBN;C6T360|C6T360_SOYBN	A0A0R0HJA5		Redox homeostasis	copper/zinc superoxide dismutase(original description: Superoxide dismutase [Cu-Zn] OS=Glycine max OX=3847 GN=100815376 PE=3 SV=1)	not assigned	not assigned	-1.21484	-0.371646	0.648254	0.126207	0.296839			1.04581	0.540677	1.15263	0.55074	0.754609		A0A0R0HJA5	0.00345388	0.0223895	-0.0286219	0.00338023
A0A0R0HQB0|A0A0R0HQB0_SOYBN;C6ZRY3|C6ZRY3_SOYBN;I1L9A9|I1L9A9_SOYBN	A0A0R0HQB0		Protein modification	protein kinase(LRR-VIII-1)(original description: Protein kinase domain-containing protein OS=Glycine max OX=3847 GN=100796868 PE=4 SV=1)	not assigned	not assigned	-0.417137	1.01395	0.572503	0.0633331	0.169934			-1.19835	0.601546	0.386785	0.0288756	0.0754137	*	A0A0R0HQB0	0.0207523	-0.0236042	0.0128943	-0.0060186
A0A0R0HYF9|A0A0R0HYF9_SOYBN;I1LE22|I1LE22_SOYBN;I1NGI9|I1NGI9_SOYBN;C6TI64|C6TI64_SOYBN;C6TIB6|C6TIB6_SOYBN;I1NGJ0|I1NGJ0_SOYBN;K7LCA6|K7LCA6_SOYBN	A0A0R0HYF9		Protein biosynthesis	component RPS3a of SSU proteome(original description: 40S ribosomal protein S3a OS=Glycine max OX=3847 GN=GLYMA_10G245200 PE=3 SV=1)	not assigned	not assigned	1.08194	-0.564726	1.68692	0.0936319	0.233286			-1.08829	0.571077	0.530322	0.124081	0.238207		A0A0R0HYF9	0.0016764	-0.00424903	0.0364203	-0.00353629
A0A0R0J0P8|A0A0R0J0P8_SOYBN;I1KHZ6|I1KHZ6_SOYBN;A0A0R0FVI5|A0A0R0FVI5_SOYBN;I1MKN3|I1MKN3_SOYBN;I1KHZ4|I1KHZ4_SOYBN;C6TL04|C6TL04_SOYBN;K7MEX9|K7MEX9_SOYBN;I1KHZ5|I1KHZ5_SOYBN	A0A0R0J0P8		Protein biosynthesis	RPL5 component of LSU proteome component(original description: Uncharacterized protein OS=Glycine max OX=3847 GN=100818819 PE=3 SV=1)	not assigned	not assigned	0.128388	-0.103664	1.07157	0.952255	1			-1.23147	1.20675	0.464422	0.00174273	0.00910291	**	A0A0R0J0P8	0.00951608	-0.000315192	0.0264141	0.00449456
A0A0R0J3D8|A0A0R0J3D8_SOYBN;A0A0R0IZE4|A0A0R0IZE4_SOYBN;A0A0R0FJR0|A0A0R0FJR0_SOYBN	A0A0R0J3D8		Protein biosynthesis	RPSa component of SSU proteome(original description: 40S ribosomal protein SA OS=Glycine max OX=3847 GN=548014 PE=3 SV=1)	not assigned	not assigned	1.29454	-0.557694	2.14049	0.000363029	0.00447374	***		0.240542	-0.977387	2.01125	0.0148386	0.0451743	*	A0A0R0J3D8	-0.0181815	-0.00731033	0.0173855	0.0143468
A0A0R0J464|A0A0R0J464_SOYBN;I1KGM8|I1KGM8_SOYBN;I1KV61|I1KV61_SOYBN;I1KV62|I1KV62_SOYBN	A0A0R0J464		Lipid metabolism	malonyl-CoA synthetase(mtMCS)(original description: Uncharacterized protein OS=Glycine max OX=3847 GN=100813324 PE=4 SV=1)	not assigned	not assigned	-0.245933	-0.284032	1.03736	0.999764	1			-0.900867	1.43083	0.147339	0.00252661	0.0117642	**	A0A0R0J464	0.0222673	0.00254397	0.0439091	-0.0169234
A0A0R0J5A9|A0A0R0J5A9_SOYBN;A0A0R0IXU0|A0A0R0IXU0_SOYBN;Q41244|Q41244_SOYBN;I1KH67|I1KH67_SOYBN;A7LCD5|A7LCD5_SOYBN;I1KH68|I1KH68_SOYBN;I1KH70|I1KH70_SOYBN;Q39875|Q39875_SOYBN;A0A0R0J818|A0A0R0J818_SOYBN;D6PAW4|D6PAW4_SOYBN	A0A0R0J5A9		Enzyme classification	Seed linoleate 9S-lipoxygenase OS=Glycine max(sp|p24095|loxx_soybn : 1741.0) & Enzyme classification.EC_1 oxidoreductases.EC_1.13 oxidoreductase acting on single donor with incorporation of molecular oxygen(oxygenase)(50.1.12 : 1398.7)(original description: Lipoxygenase OS=Glycine max OX=3847 GN=GLYMA_07G007000 PE=3 SV=1)	not assigned	not assigned	-0.198154	-1.31671	2.20138	0.0669308	0.177173			0.956939	0.557924	1.14222	0.786823	0.970296		A0A0R0J5A9	-0.00902159	0.0421044	0.00864805	-0.000144262
A0A0R0JEC7|A0A0R0JEC7_SOYBN;I1KNE6|I1KNE6_SOYBN;A0A0R0FIF0|A0A0R0FIF0_SOYBN;K7MJE5|K7MJE5_SOYBN;K7MJE4|K7MJE4_SOYBN	A0A0R0JEC7		Enzyme classification	Glucan endo-1,3-beta-glucosidase 1 OS=Arabidopsis thaliana(sp|o65399|e131_arath : 764.0) & Enzyme classification.EC_3 hydrolases.EC_3.2 glycosylase(50.3.2 : 276.9)(original description: Uncharacterized protein OS=Glycine max OX=3847 GN=100776067 PE=3 SV=1)	not assigned	not assigned	-0.394183	-0.291674	0.934337	0.99816	1			1.46639	-0.780536	3.09545	0.0243735	0.065914	*	A0A0R0JEC7	-0.0138905	0.0111423	-0.0345929	0.00215351
A0A0R0JV60|A0A0R0JV60_SOYBN;I1KRS2|I1KRS2_SOYBN;I1K3D5|I1K3D5_SOYBN;C6TDW3|C6TDW3_SOYBN	A0A0R0JV60		not assigned	(original description: Dipeptide epimerase OS=Glycine max OX=3847 GN=100776391 PE=3 SV=1) & L-Ala-D/L-amino acid epimerase OS=Populus trichocarpa(sp|b9i2j6|axep_poptr : 573.0)	not assigned	not assigned	1.28906	0.293468	1.6453	0.040876	0.118986	*		-0.791264	-0.791264	1	1	1		A0A0R0JV60	-0.00785318	-0.0589567	0.045047	0.00802735
A0A0R0JVM8|A0A0R0JVM8_SOYBN;A0A0R0JNC7|A0A0R0JNC7_SOYBN;A0A0R0ISD8|A0A0R0ISD8_SOYBN;K7L6K3|K7L6K3_SOYBN;I1K4L7|I1K4L7_SOYBN	A0A0R0JVM8		carbohydrate metabolism	no hits &(original description: Uncharacterized protein OS=Glycine max OX=3847 GN=100776945 PE=4 SV=1) -actin filament binding - hydrolase activity, hydrolyzing O-glycosyl compounds	not assigned	not assigned	-0.832482	0.572549	0.111359	0.057306	0.156461			-0.856284	1.11622	0.0716629	0.0132443	0.0414237	*	A0A0R0JVM8	0.0598093	-0.0054751	0.00154721	-0.0155957
A0A0R0K8D9|A0A0R0K8D9_SOYBN;I1K7D2|I1K7D2_SOYBN;B0M1A4|B0M1A4_SOYBN;I1K7D4|I1K7D4_SOYBN;I1JSV3|I1JSV3_SOYBN;A0A0R0JAG1|A0A0R0JAG1_SOYBN;I1K7D3|I1K7D3_SOYBN;O48562|O48562_SOYBN	A0A0R0K8D9		Redox homeostasis	catalase(original description: Catalase OS=Glycine max OX=3847 GN=GLYMA_04G017500 PE=3 SV=1)	not assigned	not assigned	-0.324972	-0.41152	1.14057	0.995699	1			-0.739416	1.47591	0.114979	0.00113774	0.00648477	**	A0A0R0K8D9	0.0236517	0.0186979	0.0522727	-0.00495882
A0A0R0L140|A0A0R0L140_SOYBN;I1JI71|I1JI71_SOYBN	A0A0R0L140		Protein biosynthesis	RPP0 component of LSU proteome component(original description: 60S acidic ribosomal protein P0 OS=Glycine max OX=3847 GN=GLYMA_02G255500 PE=3 SV=1)	not assigned	not assigned	-0.339708	-0.699106	1.36575	0.506851	0.831987			-0.443994	1.48281	0.391129	9.92882e-05	0.00117434	***	A0A0R0L140	0.00962637	0.0310912	0.0244885	-0.0179693
A0A0R0L386|A0A0R0L386_SOYBN;I1JJE8|I1JJE8_SOYBN;I1M6L4|I1M6L4_SOYBN	A0A0R0L386		not assigned	(original description: Uncharacterized protein OS=Glycine max OX=3847 GN=100807666 PE=4 SV=1) & Putative BPI/LBP family protein At1g04970 OS=Arabidopsis thaliana(sp|q9mau5|y1049_arath : 418.0)	not assigned	not assigned	-0.554615	-0.513465	0.971018	0.999331	1			-0.429899	1.49798	0.438153	0.00135279	0.00740436	**	A0A0R0L386	0.0114539	0.0251401	0.0136638	-0.00539153
A0A0R0L4P4|A0A0R0L4P4_SOYBN;C6T3F2|C6T3F2_SOYBN;C6SXH0|C6SXH0_SOYBN;A0A0R0L7D6|A0A0R0L7D6_SOYBN	A0A0R0L4P4		RNA biosynthesis	subunit 8 of RNA polymerase(original description: Uncharacterized protein OS=Glycine max OX=3847 GN=100499860 PE=4 SV=1)	not assigned	not assigned	1.31648	-1.05525	2.3916	0.0154344	0.0587735	*		0.113517	-0.374748	1.20474	0.891984	1		A0A0R0L4P4	-0.0122568	0.00403141	0.0262209	0.0215839
A0A0R0LAN7|A0A0R0LAN7_SOYBN;A0A0R0L0E8|A0A0R0L0E8_SOYBN	A0A0R0LAN7		Protein modification	LRR-VIII-1 kinase(original description: Uncharacterized protein OS=Glycine max OX=3847 GN=100785752 PE=4 SV=1)	not assigned	not assigned	0.336173	1.16115	0.705619	0.228618	0.460819			-0.291647	-1.20568	3.09839	0.211657	0.36269		A0A0R0LAN7	-0.014521	-0.0609484	-0.021527	0.0291249
A0A0R4J3C9|A0A0R4J3C9_SOYBN;C6THM7|C6THM7_SOYBN;C6ZJY6|C6ZJY6_SOYBN;I1K3S6|I1K3S6_SOYBN;A0A2E2BEX3|A0A2E2BEX3_9BACT;A0A2E2A207|A0A2E2A207_9BACT;A0A2E1ZRX8|A0A2E1ZRX8_9BACT	A0A0R4J3C9		Photosynthesis_Amino acid metabolism	serine hydroxymethyltransferase(original description: Serine hydroxymethyltransferase OS=Glycine max OX=3847 GN=100815417 PE=2 SV=1)	not assigned	not assigned	1.43449	-0.880289	2.20896	2.03304e-05	0.00069634	***		-0.194177	-0.360027	1.06811	0.94223	1		A0A0R4J3C9	-0.010222	0.00125644	0.0247004	0.00397263
A0A0R4J3H1|A0A0R4J3H1_SOYBN;I1KCS5|I1KCS5_SOYBN;I1JWV6|I1JWV6_SOYBN;A0A0R0KE60|A0A0R0KE60_SOYBN;I1JWV7|I1JWV7_SOYBN;C6TC63|C6TC63_SOYBN;C6TLR7|C6TLR7_SOYBN;K7M7M8|K7M7M8_SOYBN	A0A0R4J3H1		not assigned	(original description: Uncharacterized protein OS=Glycine max OX=3847 GN=100793432 PE=3 SV=1) & NAP1-related protein 2 OS=Arabidopsis thaliana(sp|q8lc68|nrp2_arath : 302.0)	not assigned	not assigned	-0.000998393	-0.134429	1.05545	0.995722	1			1.28689	-1.15146	2.75509	0.0130801	0.0409722	*	A0A0R4J3H1	-0.0134996	-0.00190812	-0.0200941	-0.00688204
A0A0R4J4G9|A0A0R4J4G9_SOYBN;A0A0R0H093|A0A0R0H093_SOYBN	A0A0R4J4G9		External stimuli response_stress	class-M-I small heat-shock-responsive protein(original description: Uncharacterized protein OS=Glycine max OX=3847 GN=GLYMA_12G013100 PE=3 SV=1)	not assigned	not assigned	1.26575	-0.105501	2.04345	0.0499722	0.139986	*		0.0172216	-1.17747	5.93293	0.128793	0.244067		A0A0R4J4G9	-0.033093	-0.0484473	0.00436912	0.0129764
A0A0R4J5A5|A0A0R4J5A5_SOYBN;C6TGW2|C6TGW2_SOYBN;A0A0R0GRY6|A0A0R0GRY6_SOYBN;A0A0R0L4C1|A0A0R0L4C1_SOYBN;A0A0R0FS69|A0A0R0FS69_SOYBN	A0A0R4J5A5		not assigned	(original description: Uncharacterized protein OS=Glycine max OX=3847 GN=GLYMA_14G176900 PE=3 SV=1) & 14-3-3-like protein A OS=Vicia faba(sp|p42653|1433a_vicfa : 443.0)	not assigned	not assigned	0.682366	-0.662782	1.67067	0.00840201	0.0389445	**		1.01366	-1.03324	2.25177	0.000631953	0.00422259	***	A0A0R4J5A5	-0.016985	0.00274432	-0.00244978	-0.00574836
A0A0R4J5B5|A0A0R4J5B5_SOYBN;I1MCD0|I1MCD0_SOYBN	A0A0R4J5B5		Amino acid metabolism_Secondary metabolism	3-isopropylmalate dehydrogenase(original description: 3-isopropylmalate dehydrogenase OS=Glycine max OX=3847 GN=100810468 PE=3 SV=1)	not assigned	not assigned	0.935112	-0.867942	3.48635	7.44454e-05	0.00156335	***		0.794058	-0.861228	3.26164	0.000317755	0.00261576	***	A0A0R4J5B5	-0.0324118	0.00799593	0.00950517	-0.00503118
A0A1L3F0U4|A0A1L3F0U4_BRAJP	A0A1L3F0U4	X	not assigned	no hits &(original description: Polyhydroxyalkanoate synthesis repressor PhaR OS=Bradyrhizobium japonicum OX=375 GN=BKD09_RS01170 PE=4 SV=1)	not assigned	not assigned	-0.5	1.5	0.0438547	0	0	***		-0.5	-0.5	1	1	1		A0A1L3F0U4	0.0352175	-0.0980234	-0.0636984	0.0125641
A0A1L3F1B8|A0A1L3F1B8_BRAJP;A0A0A3XGM8|A0A0A3XGM8_BRAJP	A0A1L3F1B8		Cellular respiration	subunit alpha of ATP synthase peripheral MF1 subcomplex(original description: ATP synthase subunit alpha OS=Bradyrhizobium japonicum OX=375 GN=atpA PE=3 SV=1)	not assigned	not assigned	-0.8444	0.129812	0.528284	0.251581	0.494445			-0.646404	1.36099	0.39104	0.0137451	0.0425376	*	A0A1L3F1B8	0.0220601	0.0115282	0.00259422	0.0191283
A0A1L3F215|A0A1L3F215_BRAJP;A0A0A3YVT9|A0A0A3YVT9_BRAJP	A0A1L3F215		not assigned	no hits &(original description: Transcription termination factor Rho OS=Bradyrhizobium japonicum OX=375 GN=rho PE=3 SV=1)	not assigned	not assigned	-0.585541	-0.53713	0.906191	0.999169	1			-0.370985	1.49365	0.267862	0.00346457	0.0149165	**	A0A1L3F215	0.0187434	0.0459059	0.0127795	-0.0242284
A0A1L3F6X1|A0A1L3F6X1_BRAJP;A0A0A3Y545|A0A0A3Y545_BRAJP	A0A1L3F6X1		not assigned	no hits &(original description: ABC transporter substrate-binding protein OS=Bradyrhizobium japonicum OX=375 GN=BKD09_RS11890 PE=4 SV=1)	not assigned	not assigned	-0.5	1.5	0.486802	0	0	***		-0.5	-0.5	1	1	1		A0A1L3F6X1	0.00808673	-0.0227298	-0.0149272	0.00271114
A0A1L3F7I3|A0A1L3F7I3_BRAJP;A0A1Y2J8H6|A0A1Y2J8H6_BRAJP;A0A0A3Z6H5|A0A0A3Z6H5_BRAJP	A0A1L3F7I3		not assigned	no hits &(original description: Photosystem reaction center subunit H OS=Bradyrhizobium japonicum OX=375 GN=BKD09_RS12945 PE=4 SV=1)	not assigned	not assigned	-0.529584	-0.529584	1	1	1			-0.439478	1.49865	0.188612	0.000675327	0.00442619	***	A0A1L3F7I3	0.0222886	0.0487019	0.0224479	-0.0207006
A0A1L3FCY6|A0A1L3FCY6_BRAJP;A0A0A3YLT3|A0A0A3YLT3_BRAJP	A0A1L3FCY6		Protein biosynthesis	EF-Tu translation elongation factor(original description: Elongation factor Tu OS=Bradyrhizobium japonicum OX=375 GN=tuf PE=3 SV=1)	not assigned	not assigned	-0.937562	-0.149753	0.65695	0.587149	0.907854			-0.324509	1.41182	0.549947	0.0928807	0.185896		A0A1L3FCY6	0.0162038	0.0157775	0.00253971	0.0149813
A0A1L3FD30|A0A1L3FD30_BRAJP;A0A1Y2JB12|A0A1Y2JB12_BRAJP;A0A0A3XJQ5|A0A0A3XJQ5_BRAJP	A0A1L3FD30		Protein biosynthesis	EF-G translation elongation factor(original description: Elongation factor G OS=Bradyrhizobium japonicum OX=375 GN=fusA PE=3 SV=1)	not assigned	not assigned	-0.619557	-0.619557	1	1	1			-0.236188	1.4753	0.485593	0.0270438	0.0714976	*	A0A1L3FD30	0.0104704	0.0288295	0.00831273	-0.00449149
A0A1L3FJZ7|A0A1L3FJZ7_BRAJP;A0A0A3Y0F4|A0A0A3Y0F4_BRAJP	A0A1L3FJZ7		not assigned	no hits &(original description: Uncharacterized protein OS=Bradyrhizobium japonicum OX=375 GN=BKD09_RS35335 PE=4 SV=1)	not assigned	not assigned	-0.0275356	-0.880657	3.50634	0.531323	0.860889			1.40575	-0.497554	3.63073	0.0633352	0.137639		A0A1L3FJZ7	-0.0314682	0.0366553	-0.0115233	0.0261805
A0A1L3FNY1|A0A1L3FNY1_BRAJP;A0A1Y2JKS5|A0A1Y2JKS5_BRAJP;A0A1L3F482|A0A1L3F482_BRAJP;A0A0A3XUT3|A0A0A3XUT3_BRAJP	A0A1L3FNY1		Amino acid metabolism	alpha subunit of ETF electron transfer flavoprotein complex(original description: Electron transfer flavoprotein subunit alpha OS=Bradyrhizobium japonicum OX=375 GN=BKD09_RS42295 PE=4 SV=1)	not assigned	not assigned	-0.5	-0.5	1	1	1			1.5	-0.5	4.63132	0.0121729	0.0386603	*	A0A1L3FNY1	-0.0171089	0.0307481	-0.0437929	0.0217052
A0A1Y2JGS5|A0A1Y2JGS5_BRAJP;A0A1L3FKM7|A0A1L3FKM7_BRAJP;A0A0A3Y0X0|A0A0A3Y0X0_BRAJP	A0A1Y2JGS5		not assigned	no hits &(original description: Phasin OS=Bradyrhizobium japonicum OX=375 GN=BSZ19_36820 PE=4 SV=1)	not assigned	not assigned	1.00085	-1.38699	9.43467	0.0127641	0.0516082	*		0.193624	0.192523	1.00059	1	1		A0A1Y2JGS5	-0.0211133	0.0512708	0.0682057	0.00306174
A0A1Y2JK54|A0A1Y2JK54_BRAJP	A0A1Y2JK54	X	Coenzyme metabolism_External stimuli response	HSCA chaperone component of mitochondrial ISC system transfer phase(original description: Chaperone protein DnaK OS=Bradyrhizobium japonicum OX=375 GN=dnaK PE=2 SV=1)	not assigned	not assigned	-0.0352751	-1.236	1.58643	0.0776639	0.19979			0.0598753	1.2114	0.743815	0.127313	0.24193		A0A1Y2JK54	-0.00127339	0.0224895	0.0140328	-0.00261595
A0A1Y9TFD9|A0A1Y9TFD9_SOYBN;A7BIC9|A7BIC9_SOYBN;A7BID0|A7BID0_SOYBN	A0A1Y9TFD9		Enzyme classification	Phenolic glucoside malonyltransferase 1 OS=Arabidopsis thaliana(sp|q940z5|pmat1_arath : 282.0) & Enzyme classification.EC_2 transferases.EC_2.3 acyltransferase(50.2.3 : 23.4)(original description: Isoflavone malonyltransferase IMaT3 OS=Glycine max OX=3847 GN=IMaT3 PE=2 SV=1)	not assigned	not assigned	-0.221484	-0.932224	2.00903	0.113429	0.272389			-0.264687	1.41839	0.449073	0.000910911	0.00559598	***	A0A1Y9TFD9	0.0035688	0.0452336	0.0306058	-0.00149028
A0A223PHU4|A0A223PHU4_BRAJP;A0A223PHV8|A0A223PHV8_BRAJP	A0A223PHU4		not assigned	(original description: 1-aminocyclopropane-1-carboxylate deaminase(Fragment) OS=Bradyrhizobium japonicum OX=375 GN=acdS PE=3 SV=1) & Putative D-cysteine desulfhydrase 1, mitochondrial OS=Oryza sativa subsp. japonica(sp|q6zhe5|dcyd1_orysj : 100.0)	not assigned	not assigned	-0.68362	-0.68362	1	1	1			-0.0682613	1.4355	0.515663	0.00308145	0.0136086	**	A0A223PHU4	0.0103918	0.037517	0.0060548	-0.00600336
A0A368UGT2|A0A368UGT2_SOYBN;A0A368UGN4|A0A368UGN4_SOYBN;A0A0R0FFE9|A0A0R0FFE9_SOYBN	A0A368UGT2		not assigned	(original description: Uncharacterized protein OS=Glycine max OX=3847 GN=GLYMA_18G250100 PE=4 SV=1) & Subtilisin-like protease Glyma18g48580 OS=Glycine max(sp|i1n462|sbt1_soybn : 1276.0)	not assigned	not assigned	-0.567493	1.33472	0.356767	0.000184968	0.00286157	***		-0.932319	0.165093	0.386111	0.0205412	0.0579888	*	A0A368UGT2	0.0237025	-0.0279026	0.00071126	0.00572934
A0A368UJ83|A0A368UJ83_SOYBN;A0A368UGT8|A0A368UGT8_SOYBN	A0A368UJ83		Enzyme classification	Apyrase 2 OS=Arabidopsis thaliana(sp|q9spm5|apy2_arath : 451.0) & Enzyme classification.EC_3 hydrolases.EC_3.6 hydrolase acting on acid anhydride(50.3.6 : 112.8)(original description: Uncharacterized protein OS=Glycine max OX=3847 GN=GLYMA_16G043500 PE=3 SV=1)	not assigned	not assigned	0.236509	0.966672	0.780155	0.411509	0.717602			0.200215	-1.4034	2.68589	0.0319842	0.0820743	*	A0A368UJ83	-0.0111074	-0.0317475	-0.0210934	-0.00697206
A0A387L932|A0A387L932_BRAJP	A0A387L932	X	not assigned	glnA_no hits &(original description: Glutamine synthetase(Fragment) OS=Bradyrhizobium japonicum OX=375 GN=glnA PE=3 SV=1)	not assigned	not assigned	-0.568333	-0.355786	0.779006	0.804213	1			-0.568333	1.49245	0.266629	2.96107e-05	0.000483642	***	A0A387L932	0.019755	0.0272114	0.0179013	-0.0124446
A0MZ84|A0MZ84_SOYBN;I7CLX5|I7CLX5_SOYBN;K7KA92|K7KA92_SOYBN;K7M833|K7M833_SOYBN	A0MZ84		Nutrient uptake	non-haem ferritin(original description: Ferritin OS=Glycine max OX=3847 PE=2 SV=1)	not assigned	not assigned	-0.582851	-0.60029	1.09373	0.999927	1			1.486	-0.302863	4.69992	0.000955632	0.00578438	***	A0MZ84	-0.0187748	0.0751401	-0.062667	0.00795174
B1Q2X5|B1Q2X5_SOYBN;A0A0R0HDA3|A0A0R0HDA3_SOYBN	B1Q2X5		Enzyme classification	Protein disulfide isomerase-like 1-4 OS=Arabidopsis thaliana(sp|q9ff55|pdi14_arath : 679.0) & Enzyme classification.EC_5 isomerases.EC_5.3 intramolecular oxidoreductase(50.5.3 : 354.3)(original description: Protein disulfide-isomerase OS=Glycine max OX=3847 GN=PDIL-2 PE=2 SV=1)	not assigned	not assigned	1.48052	-0.607085	5.38876	0.000217488	0.00316282	***		-0.266353	-0.607085	1.71632	0.761376	0.950795		B1Q2X5	-0.0246371	-0.0125208	0.0515017	-0.00486556
B6ZHC0|B6ZHC0_SOYBN;A0A0R0LK39|A0A0R0LK39_SOYBN	B6ZHC0		External stimuli response_stress	(original description: PR-5 protein OS=Glycine max OX=3847 GN=GmOLPb PE=2 SV=1) & Osmotin-like protein OSM34 OS=Arabidopsis thaliana(sp|p50700|osl3_arath : 321.0)	not assigned	not assigned	0.0509645	0.75532	0.789127	0.677073	0.981068			-1.42829	0.622004	0.360658	0.0461577	0.107579	*	B6ZHC0	0.0137129	-0.0205141	0.0238976	-0.0291161
B9MST3|B9MST3_SOYBN;A0A0R0EX12|A0A0R0EX12_SOYBN;A0A0R0EXQ1|A0A0R0EXQ1_SOYBN;K7MMV2|K7MMV2_SOYBN;I1L934|I1L934_SOYBN	B9MST3		Chromatin organisation	H4-type histone(original description: Histone H4 OS=Glycine max OX=3847 GN=GLYMA_02G224100 PE=2 SV=1)	not assigned	not assigned	-0.6296	1.2486	0.400758	0.00947878	0.0417319	**		-0.962578	0.343578	0.414089	0.101123	0.200108		B9MST3	0.0219364	-0.0200033	0.0015201	0.0109502
C6SVF0|C6SVF0_SOYBN;A0A0R0L7F2|A0A0R0L7F2_SOYBN;A0A0R0LDA0|A0A0R0LDA0_SOYBN;A0A0R0LFW3|A0A0R0LFW3_SOYBN	C6SVF0		Cytoskeleton	SPR1 microtubule-stabilizing factor(original description: Uncharacterized protein OS=Glycine max OX=3847 GN=100499684 PE=2 SV=1)	not assigned	not assigned	0.700071	-0.321072	1.64224	0.179086	0.387141			0.891008	-1.27001	4.37113	0.00551568	0.0216822	**	C6SVF0	-0.0246587	-0.0200966	-0.0140653	0.00392666
C6SVG6|C6SVG6_SOYBN;A0A0R0G7B7|A0A0R0G7B7_SOYBN	C6SVG6		Cell wall	fasciclin-type arabinogalactan protein(original description: Uncharacterized protein OS=Glycine max OX=3847 PE=2 SV=1)	not assigned	not assigned	0.364553	0.10672	1.10661	0.919988	1			0.935829	-1.4071	3.59009	0.00121462	0.00681112	**	C6SVG6	-0.0181417	-0.0196313	-0.0217303	0.0162473
C6SVH2|C6SVH2_SOYBN;I1L3J0|I1L3J0_SOYBN;I1MQ65|I1MQ65_SOYBN	C6SVH2		development	(original description: Uncharacterized protein OS=Glycine max OX=3847 PE=2 SV=1) & Embryo-specific protein ATS3B OS=Arabidopsis thaliana(sp|q6npm5|ats3b_arath : 171.0)	not assigned	not assigned	-1.27374	1.09137	0.464727	0.000675271	0.00691397	***		0.382629	-0.200255	1.18641	0.580808	0.786383		C6SVH2	0.00715288	-0.00221466	-0.0303908	0.0102974
C6SW87|C6SW87_SOYBN;I1L4B6|I1L4B6_SOYBN;I1KIY3|I1KIY3_SOYBN;C6T4Z2|C6T4Z2_SOYBN	C6SW87		Protein biosynthesis	RPS7 component of SSU proteome(original description: 40S ribosomal protein S7(Fragment) OS=Glycine max OX=3847 PE=2 SV=1)	not assigned	not assigned	1.38846	0.0133239	1.82558	0.0858923	0.216891			-0.489364	-0.912423	1.57177	0.869047	1		C6SW87	-0.0150739	-0.0270741	0.0345652	-0.00283419
C6SWC1|C6SWC1_SOYBN;I1KRD5|I1KRD5_SOYBN;I1K302|I1K302_SOYBN;I1KRD7|I1KRD7_SOYBN	C6SWC1		not assigned	no hits &(original description: Uncharacterized protein OS=Glycine max OX=3847 GN=100305716 PE=2 SV=1)	not assigned	not assigned	0.256826	0.0907415	1.07034	0.960428	1			1.02317	-1.37074	3.66043	0.000221442	0.0020345	***	C6SWC1	-0.0182217	-0.0186976	-0.026444	0.00559715
C6SWV6|C6SWV6_SOYBN;I1JD07|I1JD07_SOYBN;A0A0R0FZM4|A0A0R0FZM4_SOYBN	C6SWV6		Protein biosynthesis	component RPS27 of SSU proteome(original description: 40S ribosomal protein S27 OS=Glycine max OX=3847 PE=2 SV=1)	not assigned	not assigned	1.2501	-0.665879	1.84189	0.0199716	0.0716005	*		0.349446	-0.933669	1.63899	0.181257	0.319373		C6SWV6	-0.0147348	-0.00074282	0.00877133	-0.0118635
C6SXS9|C6SXS9_SOYBN;I1NJ59|I1NJ59_SOYBN;C6TFB8|C6TFB8_SOYBN	C6SXS9		Redox homeostasis	dehydroascorbate reductase(DHAR)(original description: Uncharacterized protein OS=Glycine max OX=3847 PE=2 SV=1)	not assigned	not assigned	0.697202	-1.07464	1.96717	0.0162317	0.061181	*		0.991161	-0.613724	1.69994	0.0438639	0.10388	*	C6SXS9	-0.0146432	0.0145577	0.00909415	0.00126299
C6SXV7|C6SXV7_SOYBN;A0A0R0IBE3|A0A0R0IBE3_SOYBN	C6SXV7		Lipid metabolism	(original description: Uncharacterized protein OS=Glycine max OX=3847 PE=2 SV=1) & Acyl-CoA-binding domain-containing protein 3 OS=Oryza sativa subsp. japonica(sp|q75g87|acbp3_orysj : 142.0)	not assigned	not assigned	1.00446	-0.00864511	1.43556	0.245653	0.485143			0.366722	-1.36254	2.77892	0.0389243	0.0948002	*	C6SXV7	-0.0179981	-0.0237429	-0.00803023	0.000867284
C6SY64|C6SY64_SOYBN;K7MS03|K7MS03_SOYBN;C6TFJ3|C6TFJ3_SOYBN	C6SY64		Protein degradation	beta type-6 component of 26S proteasome(original description: Proteasome subunit beta OS=Glycine max OX=3847 PE=2 SV=1)	not assigned	not assigned	0.905689	-0.725699	2.03939	0.00314057	0.0203248	**		0.814685	-0.994674	2.39119	0.00257673	0.0119166	**	C6SY64	-0.0200407	-0.000740626	0.0013884	0.00115305
C6SY77|C6SY77_SOYBN;I1JYG7|I1JYG7_SOYBN;I1JYG6|I1JYG6_SOYBN;C6TI89|C6TI89_SOYBN;C6SYH0|C6SYH0_SOYBN	C6SY77		Protein modification	alpha subunit of NAC ribosome-associated chaperone complex(original description: Uncharacterized protein OS=Glycine max OX=3847 PE=2 SV=1)	not assigned	not assigned	0.597186	-0.551653	1.56428	0.207969	0.432273			1.05844	-1.10397	2.45751	0.0161888	0.0484253	*	C6SY77	-0.0174461	0.00243085	-0.00630554	-0.019275
C6SYE5|C6SYE5_SOYBN;I1KU72|I1KU72_SOYBN;I1KU74|I1KU74_SOYBN;I1MJ45|I1MJ45_SOYBN;I1J5S9|I1J5S9_SOYBN;C6T2F7|C6T2F7_SOYBN;A0A0R0KUS9|A0A0R0KUS9_SOYBN;C6TC01|C6TC01_SOYBN	C6SYE5		not assigned	no hits &(original description: Uncharacterized protein OS=Glycine max OX=3847 PE=2 SV=1)	not assigned	not assigned	0.191264	-0.301361	1.2327	0.744803	1			1.25224	-1.14214	2.87615	0.00383841	0.0163212	**	C6SYE5	-0.0160781	-0.00514503	-0.0212951	-0.000839424
C6SZ68|C6SZ68_SOYBN;I1MG85|I1MG85_SOYBN;I1L0J6|I1L0J6_SOYBN	C6SZ68		Protein biosynthesis	mtRPL7/L12 component of large subunit proteome(original description: Uncharacterized protein OS=Glycine max OX=3847 PE=2 SV=1)	not assigned	not assigned	0.121716	-0.745347	1.61356	0.189753	0.404675			1.36898	-0.745347	2.49615	0.00221867	0.0107436	**	C6SZ68	-0.0163365	0.0138298	-0.0158542	0.0147437
C6SZ91|C6SZ91_SOYBN;A0A0R4J551|A0A0R4J551_SOYBN	C6SZ91		plastocyanin-like	(original description: Uncharacterized protein OS=Glycine max OX=3847 PE=2 SV=1) & Blue copper protein OS=Pisum sativum(sp|q41001|bcp_pea : 127.0)	not assigned	not assigned	-0.669188	1.26843	0.498219	0.00634462	0.0318469	**		0.318326	-0.917571	1.73764	0.112902	0.219406		C6SZ91	0.000175954	-0.0197701	-0.0321579	0.0100679
C6SZA3|C6SZA3_SOYBN;A0A0R0EEE4|A0A0R0EEE4_SOYBN	C6SZA3		Nutrient uptake	CCH copper chaperone(original description: Uncharacterized protein OS=Glycine max OX=3847 PE=2 SV=1)	not assigned	not assigned	-0.565641	-0.565641	1	1	1			1.49306	-0.361774	3.27456	0.00435931	0.0180876	**	C6SZA3	-0.0144357	0.0340434	-0.0463146	-0.00767833
C6SZE7|C6SZE7_SOYBN;I1LWT2|I1LWT2_SOYBN	C6SZE7		Cytoskeleton	SPR1 microtubule-stabilizing factor(original description: Uncharacterized protein OS=Glycine max OX=3847 PE=2 SV=1)	not assigned	not assigned	0.968056	-0.519739	2.69337	0.0912175	0.228377			0.695691	-1.14401	8.2335	0.0486029	0.112261	*	C6SZE7	-0.0392414	-0.0305658	-0.014613	-0.00594769
C6SZL4|C6SZL4_SOYBN;I1K3U8|I1K3U8_SOYBN;C6SZH7|C6SZH7_SOYBN	C6SZL4		Cell wall	xylogen-type arabinogalactan protein(original description: Uncharacterized protein OS=Glycine max OX=3847 GN=100306483 PE=2 SV=1)	not assigned	not assigned	-0.482406	-0.498669	1.01918	0.999967	1			1.49983	-0.51876	3.4389	0.00165599	0.00873854	**	C6SZL4	-0.01385	0.0236658	-0.0409688	0.0366273
C6SZS9|C6SZS9_SOYBN;A0A0R4J2V8|A0A0R4J2V8_SOYBN	C6SZS9		External stimuli response_stress	(original description: Dirigent protein OS=Glycine max OX=3847 PE=2 SV=1) & Dirigent protein 7 OS=Arabidopsis thaliana(sp|q9lid5|dir7_arath : 148.0)	not assigned	not assigned	1.47308	-0.508102	3.41186	0.000468511	0.00554136	***		-0.251962	-0.713014	1.74783	0.591039	0.796542		C6SZS9	-0.0233219	-0.0182003	0.0334038	-0.00968562
C6SZT9|C6SZT9_SOYBN;I1N2P6|I1N2P6_SOYBN;A0A0R0F1I6|A0A0R0F1I6_SOYBN	C6SZT9		Protein modification	class tau(original description: Uncharacterized protein OS=Glycine max OX=3847 PE=2 SV=1)	not assigned	not assigned	1.13982	-1.01035	2.48129	0.0154717	0.0587735	*		0.514753	-0.644222	1.63761	0.3017	0.481317		C6SZT9	-0.0225795	0.0167845	0.0179117	-0.0148883
C6SZV8|C6SZV8_SOYBN;C6TJX5|C6TJX5_SOYBN;K7KG35|K7KG35_SOYBN	C6SZV8		Protein degradation	Uev1 component of Ubc13-Uev1 conjugating E2 complex(original description: Uncharacterized protein OS=Glycine max OX=3847 PE=2 SV=1)	not assigned	not assigned	1.11163	-0.548687	2.76678	0.00789932	0.0372863	**		0.526231	-1.08917	5.04604	0.015526	0.0467827	*	C6SZV8	-0.0335653	-0.0162694	0.00189768	0.0160399
C6T017|C6T017_SOYBN;I1JYF9|I1JYF9_SOYBN;K7LRB7|K7LRB7_SOYBN	C6T017		Protein biosynthesis	RPL9 component of LSU proteome component(original description: Uncharacterized protein OS=Glycine max OX=3847 PE=2 SV=1)	not assigned	not assigned	0.661064	0.589199	1.02381	0.99925	1			0.221703	-1.47197	2.76899	0.0784704	0.163454		C6T017	-0.0142786	-0.0288795	-0.00873635	0.0203426
C6T0D4|C6T0D4_SOYBN;K7MBE9|K7MBE9_SOYBN;A0A0R0EGK7|A0A0R0EGK7_SOYBN	C6T0D4		development	(original description: Uncharacterized protein OS=Glycine max OX=3847 GN=GLYMA_09G044200 PE=2 SV=1) & Translationally-controlled tumor protein homolog OS=Glycine max(sp|q944t2|tctp_soybn : 274.0)	not assigned	not assigned	1.03793	-0.643366	2.07566	0.00323031	0.0207102	**		0.648576	-1.04314	2.45428	0.00538848	0.021326	**	C6T0D4	-0.0206419	-0.00445178	0.00382704	0.00402693
C6T190|C6T190_SOYBN;A0A0R0FWT8|A0A0R0FWT8_SOYBN	C6T190		Protein modification	FKBP protein folding catalyst(original description: Peptidylprolyl isomerase OS=Glycine max OX=3847 PE=2 SV=1)	not assigned	not assigned	0.367584	-0.71781	2.6758	0.0274145	0.0908519	*		1.24476	-0.894536	5.54241	0.000357813	0.00282641	***	C6T190	-0.0338954	0.00904162	-0.0198805	-0.00941464
C6T199|C6T199_SOYBN;I1MDB5|I1MDB5_SOYBN;I1JJT6|I1JJT6_SOYBN;A0A0R0GDI8|A0A0R0GDI8_SOYBN	C6T199		Protein translocation	Tim10 component of inner mitochondrion membrane TIM22 insertion system(original description: Uncharacterized protein OS=Glycine max OX=3847 PE=2 SV=1)	not assigned	not assigned	-0.246105	-0.193842	0.975745	0.999848	1			1.40426	-0.964316	2.71105	0.0438316	0.10388	*	C6T199	-0.0113096	-0.000331678	-0.0335564	-0.000636139
C6T1W4|C6T1W4_SOYBN;C6SZG8|C6SZG8_SOYBN;A0A0R0FX70|A0A0R0FX70_SOYBN	C6T1W4		Cellular respiration	QCR6 component of cytochrome c reductase complex(original description: Cytochrome b-c1 complex subunit 6 OS=Glycine max OX=3847 PE=2 SV=1)	not assigned	not assigned	0.435163	-0.2115	1.36022	0.644007	0.952393			1.05883	-1.28249	4.23296	0.0096622	0.0329219	**	C6T1W4	-0.0247862	-0.0122909	-0.0226054	-0.0163052
C6T201|C6T201_SOYBN;C6TMC6|C6TMC6_SOYBN	C6T201		Cell wall	xylogen-type arabinogalactan protein(original description: Uncharacterized protein(Fragment) OS=Glycine max OX=3847 GN=100792950 PE=2 SV=1)	not assigned	not assigned	-0.407753	1.49129	0.533274	0.0289691	0.0937395	*		-0.648414	-0.435129	0.900448	0.984892	1		C6T201	0.0096302	-0.0199204	-0.00617533	0.0216177
C6T222|C6T222_SOYBN	C6T222	X	not assigned	no hits &(original description: Uncharacterized protein OS=Glycine max OX=3847 PE=2 SV=1)	not assigned	not assigned	-0.464184	1.48962	0.202248	0.00277416	0.0185968	**		-0.65377	-0.37167	0.520115	0.917678	1		C6T222	0.0249551	-0.0544127	-0.0183588	-0.00525231
C6T292|C6T292_SOYBN;I1N1W2|I1N1W2_SOYBN	C6T292		Cell wall	Cyt-b5 component of CER1-CER3 alkane-forming complex(original description: Uncharacterized protein OS=Glycine max OX=3847 PE=2 SV=1)	not assigned	not assigned	1.03375	-1.24066	4.61943	0.00377997	0.0233609	**		0.533978	-0.32707	1.5584	0.415871	0.613082		C6T292	-0.0224504	0.0276321	0.0252764	-0.0227303
C6T2A2|C6T2A2_SOYBN;A0A0R0IH13|A0A0R0IH13_SOYBN;I1KIW8|I1KIW8_SOYBN	C6T2A2		Cellular respiration	NDUFB10 component of NADH dehydrogenase beta subcomplex(original description: Uncharacterized protein OS=Glycine max OX=3847 GN=100500620 PE=2 SV=1)	not assigned	not assigned	1.24035	-0.645215	2.46873	0.0382781	0.113674	*		0.361273	-0.956407	2.35479	0.228167	0.38332		C6T2A2	-0.0267175	-0.00347029	0.0112013	-0.0311399
C6T2A3|C6T2A3_SOYBN;I1JNN8|I1JNN8_SOYBN;C6T258|C6T258_SOYBN	C6T2A3		External stimuli response_stress	(original description: Dirigent protein OS=Glycine max OX=3847 PE=2 SV=1) & Dirigent protein 2 OS=Arabidopsis thaliana(sp|q9fig7|dir2_arath : 161.0)	not assigned	not assigned	-0.78042	1.19333	0.231376	0.00339324	0.021487	**		-0.870404	0.457489	0.275191	0.0608485	0.132936		C6T2A3	0.0334428	-0.0212402	-0.00441461	-0.00604084
C6T2C2|C6T2C2_SOYBN;A0A0R0K5I7|A0A0R0K5I7_SOYBN	C6T2C2		signalling	(original description: Uncharacterized protein OS=Glycine max OX=3847 PE=2 SV=1) & Calcium-binding allergen Ole e 8 OS=Olea europaea(sp|q9m7r0|all8_oleeu : 159.0)	not assigned	not assigned	-0.314667	1.48611	0.45569	4.29054e-05	0.00113204	***		-0.529459	-0.641982	1.09534	0.968209	1		C6T2C2	0.00839367	-0.0345794	-0.0169447	0.00687827
C6T2Q2|C6T2Q2_SOYBN;A0A0R0J0C6|A0A0R0J0C6_SOYBN	C6T2Q2		Coenzyme metabolism	dihydroneopterin aldolase(original description: 7,8-dihydroneopterin aldolase OS=Glycine max OX=3847 GN=100526908 PE=2 SV=1)	not assigned	not assigned	0.824903	-0.932728	3.19049	0.000186322	0.00286157	***		0.903542	-0.795717	2.80887	0.000486634	0.00352638	***	C6T2Q2	-0.0270876	0.0148897	0.0100892	0.00477647
C6T330|C6T330_SOYBN;B0M1A7|B0M1A7_SOYBN	C6T330		External stimuli response_stress	class-PX small heat-shock-responsive protein(original description: Uncharacterized protein OS=Glycine max OX=3847 PE=2 SV=1)	not assigned	not assigned	1.41018	-0.549032	3.99533	0.00345931	0.0218382	**		-0.0187601	-0.842385	3.28318	0.322827	0.504777		C6T330	-0.0309144	-0.0212485	0.0304479	0.00180436
C6T376|C6T376_SOYBN	C6T376	X	External stimuli response_stress	(original description: Uncharacterized protein OS=Glycine max OX=3847 PE=2 SV=1) & Class-10 pathogenesis-related protein 1 OS=Medicago truncatula(sp|p93333|pr101_medtr : 171.0) - Bet_v_1 domain-containing protein - abscisic acid-activated signaling pathway	not assigned	not assigned	-0.856089	0.742334	0.0349619	0.0147869	0.0575178	*		-0.867671	0.981427	0.0244414	0.00952417	0.0326135	**	C6T376	0.0857373	-0.020936	-0.00426285	-0.00434416
C6T390|C6T390_SOYBN;I1JT98|I1JT98_SOYBN;C6SYN8|C6SYN8_SOYBN	C6T390		not assigned	no hits &(original description: Uncharacterized protein OS=Glycine max OX=3847 PE=2 SV=1)	not assigned	not assigned	-0.662151	1.41446	0.288899	0.0289684	0.0937395	*		-0.748902	-0.00340503	0.503798	0.69177	0.890345		C6T390	0.019351	-0.034439	-0.0217032	-0.0304709
C6T397|C6T397_SOYBN;A0A0R0HSB0|A0A0R0HSB0_SOYBN	C6T397		External stimuli response_stress	(original description: Uncharacterized protein OS=Glycine max OX=3847 PE=2 SV=1) & Endochitinase PR4 OS=Phaseolus vulgaris(sp|p27054|chi4_phavu : 332.0)	not assigned	not assigned	-0.73289	1.32575	0.0982088	0.00336469	0.0214863	**		-0.810972	0.218108	0.124332	0.19704	0.342201		C6T397	0.0556555	-0.0372639	-0.0118246	-0.0103328
C6T3F0|C6T3F0_SOYBN;C6T4F9|C6T4F9_SOYBN;I1KPJ5|I1KPJ5_SOYBN	C6T3F0		Nucleotide metabolism	nucleoside diphosphate kinase(original description: Nucleoside diphosphate kinase OS=Glycine max OX=3847 PE=2 SV=1)	not assigned	not assigned	1.20609	-1.18236	2.05826	0.000753812	0.0074546	***		0.259315	-0.283049	1.17184	0.64914	0.853224		C6T3F0	-0.0107197	0.00877748	0.0193941	-0.00269248
C6T3L8|C6T3L8_SOYBN;I1MDV2|I1MDV2_SOYBN;I1KUE9|I1KUE9_SOYBN;I1JEL5|I1JEL5_SOYBN;I1J673|I1J673_SOYBN;C6TH94|C6TH94_SOYBN;C6TCY4|C6TCY4_SOYBN	C6T3L8		Protein translocation	scaffold nucleoporin of nuclear pore complex(RAE1)(original description: WD_REPEATS_REGION domain-containing protein(Fragment) OS=Glycine max OX=3847 PE=2 SV=1)	not assigned	not assigned	0.778569	-0.705446	2.44363	0.0707255	0.184011			0.93645	-1.00957	3.68846	0.0260782	0.0694654	*	C6T3L8	-0.0275044	0.00148582	-0.00249706	0.0301409
C6T3N5|C6T3N5_SOYBN;A0A0R0F220|A0A0R0F220_SOYBN;I1LN27|I1LN27_SOYBN;A0A0R0KFA5|A0A0R0KFA5_SOYBN;K7LII9|K7LII9_SOYBN	C6T3N5		RNA processing	ORRM-type RNA editing factor(original description: Uncharacterized protein OS=Glycine max OX=3847 GN=100527220 PE=2 SV=1)	not assigned	not assigned	1.08713	-0.720695	2.67627	0.0128115	0.0516983	*		0.601509	-0.967949	2.88812	0.0448996	0.105725	*	C6T3N5	-0.0273368	0.0037496	0.012369	-0.00079154
C6T431|C6T431_SOYBN;I1NBE8|I1NBE8_SOYBN	C6T431		Coenzyme metabolism	NFU1/2/3 component of plastidial SUF system transfer phase(original description: Uncharacterized protein OS=Glycine max OX=3847 PE=2 SV=1)	not assigned	not assigned	1.0447	-0.469232	1.82529	0.00928685	0.0413687	**		0.584861	-1.16033	2.52643	0.00596922	0.0228765	**	C6T431	-0.0209074	-0.00958058	-0.00224017	-0.013952
C6T4C8|C6T4C8_SOYBN;Q84ZV1|Q84ZV1_SOYBN;C6SX66|C6SX66_SOYBN;Q84ZV6|Q84ZV6_SOYBN;K7MIY3|K7MIY3_SOYBN;Q43447|Q43447_SOYBN;A0A0R0G3H2|A0A0R0G3H2_SOYBN;Q84ZU8|Q84ZU8_SOYBN;A0A0R0FT79|A0A0R0FT79_SOYBN;I1MQI3|I1MQI3_SOYBN	C6T4C8		External stimuli response_stress	NLR effector receptor(original description: Uncharacterized protein OS=Glycine max OX=3847 PE=2 SV=1)	not assigned	not assigned	0.607651	-1.02129	2.89712	0.0596096	0.162056			1.07347	-0.659838	2.42064	0.0640112	0.138377		C6T4C8	-0.0230741	0.0152851	0.00452754	0.00836853
C6T4F7|C6T4F7_SOYBN;C6SVP2|C6SVP2_SOYBN;I1LYK6|I1LYK6_SOYBN;I1K1V3|I1K1V3_SOYBN;I1KFP3|I1KFP3_SOYBN;C6TMV2|C6TMV2_SOYBN;C6TE09|C6TE09_SOYBN	C6T4F7		Cytoskeleton	PFD2 component of Prefoldin co-chaperone complex(original description: Uncharacterized protein OS=Glycine max OX=3847 GN=100812005 PE=2 SV=1)	not assigned	not assigned	0.620907	-0.732755	3.44211	0.000183653	0.00286157	***		1.07359	-0.961742	7.25654	8.29992e-06	0.000196336	***	C6T4F7	-0.0405036	-0.0015084	-0.0101901	0.0132308
C6T4W1|C6T4W1_SOYBN;I1LMI6|I1LMI6_SOYBN;A0A0R0HKM9|A0A0R0HKM9_SOYBN;K7LRL5|K7LRL5_SOYBN;I1LMI5|I1LMI5_SOYBN;A0A0R0F470|A0A0R0F470_SOYBN;I1LMI8|I1LMI8_SOYBN;K7LRL6|K7LRL6_SOYBN	C6T4W1		Enzyme classification	Enzyme classification.EC_1 oxidoreductases.EC_1.1 oxidoreductase acting on CH-OH group of donor(50.1.1 : 426.0) & Tropinone reductase homolog At5g06060 OS=Arabidopsis thaliana(sp|q9lht0|trnhf_arath : 358.0)(original description: Uncharacterized protein(Fragment) OS=Glycine max OX=3847 PE=2 SV=1)	not assigned	not assigned	1.41283	0.00381251	2.54332	0.000279838	0.0037641	***		-0.723578	-0.693063	0.858799	0.999225	1		C6T4W1	-0.0126281	-0.0824906	0.0687356	-0.012408
C6T533|C6T533_SOYBN;A0A0R0LC97|A0A0R0LC97_SOYBN;A0A0R0HM17|A0A0R0HM17_SOYBN;C6TH23|C6TH23_SOYBN;C6SZH2|C6SZH2_SOYBN;C6SVG3|C6SVG3_SOYBN;A0A0R0LKW3|A0A0R0LKW3_SOYBN	C6T533		Protein degradation	SKP1/ASK1 target protein binding component of SKP1-CUL1-FBX(SCF) E3 ligase complexes(original description: Uncharacterized protein OS=Glycine max OX=3847 PE=2 SV=1)	not assigned	not assigned	0.697259	-0.565449	1.52338	0.190145	0.405091			0.979421	-1.11123	2.11989	0.0291224	0.0758657	*	C6T533	-0.0147142	-0.00311993	-0.00683001	0.00719979
C6T5D6|C6T5D6_SOYBN;C6SWD4|C6SWD4_SOYBN;I1K725|I1K725_SOYBN;I1JSJ0|I1JSJ0_SOYBN	C6T5D6		Cellular respiration	NDUFB9 component of NADH dehydrogenase beta subcomplex(original description: Uncharacterized protein OS=Glycine max OX=3847 PE=2 SV=1)	not assigned	not assigned	1.48362	-0.528136	2.22094	0.0518797	0.144087			-0.655859	-0.299629	0.810134	0.959775	1		C6T5D6	-0.00707934	-0.00725336	0.0343459	-0.00467183
C6T5G6|C6T5G6_SOYBN;K7KGQ0|K7KGQ0_SOYBN;K7MZZ0|K7MZZ0_SOYBN;I1NIX7|I1NIX7_SOYBN;K7LJM0|K7LJM0_SOYBN	C6T5G6		RNA biosynthesis	NF-YC component of NF-Y transcription factor complex(original description: Uncharacterized protein(Fragment) OS=Glycine max OX=3847 PE=2 SV=1)	not assigned	not assigned	-0.270041	-0.0978664	0.924164	0.98882	1			1.37765	-1.00974	2.7574	0.00937014	0.0321932	**	C6T5G6	-0.0121909	0.000895684	-0.0321319	0.0129108
C6T5L7|C6T5L7_SOYBN;A0A0R0GWM0|A0A0R0GWM0_SOYBN	C6T5L7		Cell wall	fasciclin-type arabinogalactan protein(original description: Uncharacterized protein OS=Glycine max OX=3847 PE=2 SV=1)	not assigned	not assigned	0.355036	-1.0083	3.40234	0.00222863	0.0155475	**		1.23325	-0.579982	2.82083	0.000413572	0.00308381	***	C6T5L7	-0.027731	0.0291006	-0.000207594	0.00228132
C6T5M2|C6T5M2_SOYBN;I1KK57|I1KK57_SOYBN;C6T2G1|C6T2G1_SOYBN;I1KK58|I1KK58_SOYBN;A0A0R0JE00|A0A0R0JE00_SOYBN	C6T5M2		Protein modification	class tau(original description: Tau class glutathione S-transferase OS=Glycine max OX=3847 GN=GSTU23 PE=2 SV=1)	not assigned	not assigned	-0.553236	-0.448086	0.514231	0.789452	1			-0.497293	1.49862	0.0773191	2.46829e-08	2.67354e-06	***	C6T5M2	0.0408681	0.0647431	0.0251496	-0.0190017
C6T6P9|C6T6P9_SOYBN;C6SYE0|C6SYE0_SOYBN;C6SWG4|C6SWG4_SOYBN	C6T6P9		Protein biosynthesis	RPS21 component of SSU proteome(original description: 40S ribosomal protein S21 OS=Glycine max OX=3847 PE=2 SV=1)	not assigned	not assigned	0.801519	-0.533074	2.15106	0.0875441	0.220521			0.875076	-1.14352	4.67685	0.01481	0.0451743	*	C6T6P9	-0.0281555	-0.0149298	-0.010428	0.0109879
C6T7R2|C6T7R2_SOYBN;A0A0R4J5U6|A0A0R4J5U6_SOYBN	C6T7R2		Enzyme classification	2-alkenal reductase(NADP(+)-dependent) OS=Nicotiana tabacum(sp|q9sln8|dbr_tobac : 455.0) & Enzyme classification.EC_1 oxidoreductases.EC_1.3 oxidoreductase acting on CH-CH group of donor(50.1.3 : 266.6)(original description: Uncharacterized protein OS=Glycine max OX=3847 PE=2 SV=1)	not assigned	not assigned	0.877861	-1.07583	2.73305	0.000592814	0.00624121	***		0.824365	-0.626396	1.9201	0.0098715	0.0332476	**	C6T7R2	-0.020509	0.0130777	0.0106375	-0.00158702
C6T7R6|C6T7R6_SOYBN;I1NFY2|I1NFY2_SOYBN;I1LEI7|I1LEI7_SOYBN	C6T7R6		Amino acid metabolism	methylthioribose kinase(original description: Uncharacterized protein OS=Glycine max OX=3847 PE=2 SV=1)	not assigned	not assigned	-0.47916	-0.475121	0.972688	0.999982	1			-0.54495	1.49923	0.0367877	1.86374e-08	2.47141e-06	***	C6T7R6	0.0435459	0.0609739	0.0649376	0.00165177
C6T8K3|C6T8K3_SOYBN;I1L6A2|I1L6A2_SOYBN	C6T8K3		Secondary metabolism	isopentenyl diphosphate isomerase(original description: Uncharacterized protein OS=Glycine max OX=3847 PE=2 SV=1)	not assigned	not assigned	0.911459	-0.587645	2.59282	3.68905e-06	0.000180764	***		0.779233	-1.10305	5.42098	8.06724e-07	3.53242e-05	***	C6T8K3	-0.0343802	-0.0139347	-0.005591	0.00152986
C6T935|C6T935_SOYBN;I1LHJ6|I1LHJ6_SOYBN;I1J919|I1J919_SOYBN	C6T935		Chromatin organisation	NASP-type histone chaperone(original description: Uncharacterized protein OS=Glycine max OX=3847 PE=2 SV=1)	not assigned	not assigned	0.401959	-1.40591	2.64001	0.0166143	0.0623946	*		0.925	0.0789468	1.32701	0.422737	0.618331		C6T935	-0.0161749	0.0272906	0.0094613	-0.015151
C6TA02|C6TA02_SOYBN;I1J6C5|I1J6C5_SOYBN;I1J6C3|I1J6C3_SOYBN;A0A0R0L8V6|A0A0R0L8V6_SOYBN	C6TA02		Protein degradation	(original description: Uncharacterized protein OS=Glycine max OX=3847 PE=2 SV=1) & Probable ADP-ribosylation factor GTPase-activating protein AGD8 OS=Arabidopsis thaliana(sp|q8h100|agd8_arath : 234.0)	not assigned	not assigned	0.979717	-0.739303	2.46722	0.0335266	0.103589	*		0.735563	-0.975978	2.83065	0.0512301	0.117016		C6TA02	-0.0248019	-0.000823877	0.00201273	-0.00578082
C6TAE1|C6TAE1_SOYBN;K7MQM3|K7MQM3_SOYBN;I1KYG2|I1KYG2_SOYBN;C6THG6|C6THG6_SOYBN;I1JJG2|I1JJG2_SOYBN;K7N191|K7N191_SOYBN;I1M6K2|I1M6K2_SOYBN;I1KMI1|I1KMI1_SOYBN;A0A0R0E7J2|A0A0R0E7J2_SOYBN;I1M745|I1M745_SOYBN	C6TAE1		External stimuli response_stress	no hits &(original description: Uncharacterized protein OS=Glycine max OX=3847 PE=2 SV=1)	not assigned	not assigned	0.195749	-0.677243	1.74457	0.393917	0.691707			1.33325	-0.851751	3.18944	0.0129787	0.0407167	*	C6TAE1	-0.0234778	0.00993121	-0.0124396	0.0233366
C6TAU4|C6TAU4_SOYBN;I1KZZ6|I1KZZ6_SOYBN	C6TAU4		not assigned	no hits &(original description: Uncharacterized protein OS=Glycine max OX=3847 GN=100783793 PE=2 SV=1)	not assigned	not assigned	0.272559	1.18354	0.763993	0.382611	0.675312			-0.245955	-1.21014	1.65757	0.398958	0.595832		C6TAU4	-0.00375531	-0.0333584	-0.0110534	0.0129106
C6TBS0|C6TBS0_SOYBN;I1LJG5|I1LJG5_SOYBN;I1LJG4|I1LJG4_SOYBN	C6TBS0		Protein modification	DGL1 component of oligosaccharyl transferase(OST) complex(original description: Dolichyl-diphosphooligosaccharide--protein glycosyltransferase 48 kDa subunit OS=Glycine max OX=3847 PE=2 SV=1)	not assigned	not assigned	-0.366223	-0.383429	1.01068	0.99964	1			-0.729229	1.47888	0.364232	8.04333e-07	3.53242e-05	***	C6TBS0	0.0135635	0.0143573	0.0235001	0.00359853
C6TD05|C6TD05_SOYBN;I1MIU3|I1MIU3_SOYBN;A0A0R0GR41|A0A0R0GR41_SOYBN;I1M0V2|I1M0V2_SOYBN;D6QX28|D6QX28_SOYBN;I1MIU2|I1MIU2_SOYBN	C6TD05		Cell cycle	(original description: Uncharacterized protein OS=Glycine max OX=3847 PE=2 SV=1) & Annexin D4 OS=Arabidopsis thaliana(sp|q9zvj6|anxd4_arath : 246.0)	not assigned	not assigned	-0.430078	-0.534059	2.22513	0.987369	1			-0.534059	1.4982	0.040089	0.000507595	0.00365255	***	C6TD05	0.0344108	0.0680978	0.0727468	-0.0368238
C6TDC8|C6TDC8_SOYBN;I1L456|I1L456_SOYBN;A0A0R0J1Y1|A0A0R0J1Y1_SOYBN;I1KJ60|I1KJ60_SOYBN;C6TA31|C6TA31_SOYBN;I1KJ59|I1KJ59_SOYBN	C6TDC8		Cellular respiration_minor CHO metabolism others	no hits &(original description: Uncharacterized protein OS=Glycine max OX=3847 PE=2 SV=1)	not assigned	not assigned	0.197039	-0.766659	2.59153	0.201762	0.424133			1.33628	-0.766659	4.47296	0.00575108	0.0222895	**	C6TDC8	-0.0282461	0.0209422	-0.023865	-0.0182026
C6TDF5|C6TDF5_SOYBN;I1N5S0|I1N5S0_SOYBN;I1M005|I1M005_SOYBN;C6T9Z5|C6T9Z5_SOYBN;C6TCK9|C6TCK9_SOYBN	C6TDF5		Enzyme classification	Formate dehydrogenase 1, mitochondrial OS=Oryza sativa subsp. japonica(sp|q9sxp2|fdh1_orysj : 654.0) & Enzyme classification.EC_1 oxidoreductases.EC_1.17 oxidoreductase acting on CH or CH2 group(50.1.16 : 627.2)(original description: Formate dehydrogenase, mitochondrial OS=Glycine max OX=3847 GN=100797606 PE=2 SV=1)	not assigned	not assigned	1.0167	-0.0894219	1.36351	0.105441	0.259566			-1.33783	0.410547	0.506512	0.0148215	0.0451743	*	C6TDF5	0.00487933	-0.00999379	0.0343869	-0.00118311
C6TDI3|C6TDI3_SOYBN;B2CM88|B2CM88_SOYBN;A0A068JHG2|A0A068JHG2_SOYBN	C6TDI3		Secondary metabolism	chalcone isomerase(original description: Chalcone-flavonone isomerase family protein OS=Glycine max OX=3847 GN=GLYMA_20G241600 PE=2 SV=1)	not assigned	not assigned	1.31846	-0.832592	2.29761	0.000185611	0.00286157	***		0.231622	-0.717493	1.53537	0.0822289	0.169482		C6TDI3	-0.0159635	0.00161177	0.0194849	0.00151599
C6TDX5|C6TDX5_SOYBN;A0A0R0LKP7|A0A0R0LKP7_SOYBN;Q84V87|Q84V87_SOYBN;I1LG10|I1LG10_SOYBN;A0A0R4J3D3|A0A0R4J3D3_SOYBN;C6THX4|C6THX4_SOYBN;Q6X0M9|Q6X0M9_SOYBN;I1J6T1|I1J6T1_SOYBN;A0A0R0ICH4|A0A0R0ICH4_SOYBN;Q6X0M8|Q6X0M8_SOYBN;Q306X5|Q306X5_SOYBN;I1LG11|I1LG11_SOYBN;B2CM86|B2CM86_SOYBN;C6TKN7|C6TKN7_SOYBN;A0A068JDI5|A0A068JDI5_SOYBN;A0A0R0IR40|A0A0R0IR40_SOYBN;A0A068JE69|A0A068JE69_SOYBN;Q6X0N0|Q6X0…	C6TDX5		Secondary metabolism	chalcone synthase(original description: Uncharacterized protein OS=Glycine max OX=3847 PE=2 SV=1)	not assigned	not assigned	1.4929	-0.362313	3.33983	0.00189858	0.0141568	**		-0.544429	-0.586157	1.07333	0.999567	1		C6TDX5	-0.0149718	-0.0285513	0.0539573	0.0242327
C6TF76|C6TF76_SOYBN;I1KS20|I1KS20_SOYBN;A0A0R0K0L0|A0A0R0K0L0_SOYBN	C6TF76		not assigned	no hits &(original description: Uncharacterized protein OS=Glycine max OX=3847 PE=2 SV=1)	not assigned	not assigned	1.36442	-0.562582	4.07662	0.00272958	0.0183817	**		0.09927	-0.90111	4.47584	0.157829	0.285675		C6TF76	-0.0376679	-0.028569	0.0233917	0.0127092
C6TFC7|C6TFC7_SOYBN;I1L2H4|I1L2H4_SOYBN	C6TFC7		Protein biosynthesis	RPS5 component of SSU proteome(original description: Uncharacterized protein OS=Glycine max OX=3847 PE=2 SV=1)	not assigned	not assigned	1.45457	-0.286277	1.90359	0.00117483	0.00990903	**		-0.339377	-0.828915	1.35372	0.53178	0.734992		C6TFC7	-0.012214	-0.0171387	0.0242044	0.00771777
C6TFM7|C6TFM7_SOYBN;I1NAI6|I1NAI6_SOYBN;A0A0R0KL47|A0A0R0KL47_SOYBN	C6TFM7		Redox homeostasis	type-2 peroxiredoxin(PrxII)(original description: Peroxiredoxin(Fragment) OS=Glycine max OX=3847 PE=2 SV=1)	not assigned	not assigned	1.16028	-0.144447	1.57059	0.00385535	0.023544	**		0.239386	-1.25522	2.27108	0.00249244	0.0116578	**	C6TFM7	-0.0166725	-0.0200379	0.000806984	0.000694626
C6TFR3|C6TFR3_SOYBN;I1KLI2|I1KLI2_SOYBN	C6TFR3		Vesicle trafficking	light chain of clathrin triskelion(original description: Uncharacterized protein OS=Glycine max OX=3847 PE=2 SV=1)	not assigned	not assigned	1.07588	-0.917453	4.68709	0.00213813	0.015018	**		0.623718	-0.782141	3.07987	0.0350182	0.0878617	*	C6TFR3	-0.0370505	0.0181464	0.016822	-0.0300675
C6TG83|C6TG83_SOYBN;A0A0R0KI57|A0A0R0KI57_SOYBN;A0A0R0FS01|A0A0R0FS01_SOYBN;C6TEN5|C6TEN5_SOYBN;I1MC15|I1MC15_SOYBN	C6TG83		peroxidases	(original description: Peroxidase OS=Glycine max OX=3847 PE=2 SV=1) & Peroxidase 5 OS=Vitis vinifera(sp|a7qeu4|per5_vitvi : 473.0)	not assigned	not assigned	-1.11792	0.621867	0.512466	0.0185558	0.0680708	*		-0.539536	1.03559	0.604465	0.0491739	0.113072	*	C6TG83	0.014323	0.00648171	-0.00764856	0.00470472
C6TGR4|C6TGR4_SOYBN;I1L340|I1L340_SOYBN	C6TGR4		External stimuli response_stress	no hits &(original description: Uncharacterized protein OS=Glycine max OX=3847 PE=2 SV=1)	not assigned	not assigned	1.18627	-0.892559	3.16163	0.00647413	0.032183	**		0.466728	-0.760439	2.12191	0.153052	0.278745		C6TGR4	-0.023445	0.0104314	0.0209301	-0.0156718
C6THH4|C6THH4_SOYBN;I1JTV0|I1JTV0_SOYBN;I1JTV1|I1JTV1_SOYBN;A0A0R0K801|A0A0R0K801_SOYBN;I1JTV2|I1JTV2_SOYBN	C6THH4		Protein degradation_Multi-process regulation	Legumain asparaginyl endopeptidase(original description: Uncharacterized protein(Fragment) OS=Glycine max OX=3847 PE=2 SV=1)	not assigned	not assigned	-0.300511	-0.592601	1.63925	0.903952	1			1.48571	-0.592601	5.54847	0.0045752	0.0187192	**	C6THH4	-0.0259007	0.0282877	-0.0397992	0.0231675
C6THH9|C6THH9_SOYBN;I1KR32|I1KR32_SOYBN;I1K2P0|I1K2P0_SOYBN	C6THH9		RNA processing	(original description: Uncharacterized protein(Fragment) OS=Glycine max OX=3847 PE=2 SV=1) & Serine/arginine-rich splicing factor SC35 OS=Arabidopsis thaliana(sp|q9fmg4|sc35_arath : 172.0)	not assigned	not assigned	1.36751	-0.865363	7.39634	0.000117354	0.00219512	***		-0.608131	0.105982	0.459182	0.223268	0.378801		C6THH9	-0.0116106	0.0152122	0.0835051	0.0120698
C6THR2|C6THR2_SOYBN;I1M5U1|I1M5U1_SOYBN;A0A0R0GZ86|A0A0R0GZ86_SOYBN	C6THR2		RNA regulation	(original description: Uncharacterized protein OS=Glycine max OX=3847 PE=2 SV=1) & Methyl-CpG-binding domain-containing protein 10 OS=Arabidopsis thaliana(sp|q9xi36|mbd10_arath : 99.4)	not assigned	not assigned	-0.356653	-0.567944	1.33144	0.806727	1			1.49254	-0.567944	4.23219	2.9544e-05	0.000483642	***	C6THR2	-0.0198166	0.0270873	-0.0391676	0.0143434
C6THT1|C6THT1_SOYBN;A0A0R0GNL7|A0A0R0GNL7_SOYBN;A0A0R0GIU8|A0A0R0GIU8_SOYBN;I1MX48|I1MX48_SOYBN;I1MX47|I1MX47_SOYBN;C6TEQ5|C6TEQ5_SOYBN	C6THT1		Amino acid metabolism	chorismate mutase(original description: Chorismate mutase OS=Glycine max OX=3847 PE=2 SV=1)	not assigned	not assigned	-0.338218	1.29366	0.546805	0.0687646	0.180132			0.136936	-1.09238	2.01196	0.258141	0.422974		C6THT1	-0.00107862	-0.0257875	-0.035315	-0.0242598
C6THV8|C6THV8_SOYBN;I1JI24|I1JI24_SOYBN;I1JI25|I1JI25_SOYBN	C6THV8		not assigned	(original description: Uncharacterized protein OS=Glycine max OX=3847 PE=2 SV=1) & Uncharacterized protein At2g39795, mitochondrial OS=Arabidopsis thaliana(sp|q8w487|yb95_arath : 189.0)	not assigned	not assigned	0.638787	-0.338218	1.50813	0.144197	0.327909			0.952528	-1.2531	3.18839	0.00218044	0.0105833	**	C6THV8	-0.0206708	-0.0139992	-0.013229	0.0131677
C6TI26|C6TI26_SOYBN;A0A0R4J3Y5|A0A0R4J3Y5_SOYBN;A0A0R4J3M1|A0A0R4J3M1_SOYBN;I1KUR0|I1KUR0_SOYBN	C6TI26		Protein biosynthesis	eIF4A mRNA unwinding factor(original description: Uncharacterized protein OS=Glycine max OX=3847 PE=2 SV=1)	not assigned	not assigned	1.07269	-0.212015	1.51597	0.0890188	0.223415			0.416416	-1.2771	2.1886	0.0337592	0.0855622	*	C6TI26	-0.0179147	-0.0189506	-0.00308386	-0.00591313
C6TI50|C6TI50_SOYBN;A0A368UKK5|A0A368UKK5_SOYBN	C6TI50		peroxidases	(original description: Peroxidase OS=Glycine max OX=3847 PE=2 SV=1) & Peroxidase C3 OS=Armoracia rusticana(sp|p17180|per3_armru : 373.0)	not assigned	not assigned	-0.411638	0.908692	0.689183	0.167686	0.368694			-1.2184	0.721345	0.522299	0.0451622	0.105968	*	C6TI50	0.0114197	-0.00817663	0.00845209	-0.010145
C6TI71|C6TI71_SOYBN;A0A0R0IJ54|A0A0R0IJ54_SOYBN	C6TI71		development	(original description: Uncharacterized protein OS=Glycine max OX=3847 PE=2 SV=1) & Desiccation protectant protein Lea14 homolog OS=Glycine max(sp|p46519|lea14_soybn : 265.0)	not assigned	not assigned	-0.944135	-0.516286	0.689951	0.805379	1			0.107458	1.35296	0.616672	0.129496	0.244562		C6TI71	0.0101747	0.0424807	-0.00744448	0.0108813
C6TIB8|C6TIB8_SOYBN;A0A0R0J9J2|A0A0R0J9J2_SOYBN;I1JSD2|I1JSD2_SOYBN;K7M8I7|K7M8I7_SOYBN	C6TIB8		Coenzyme metabolism	glutamate-1-semialdehyde-2,1-aminomutase(original description: Uncharacterized protein OS=Glycine max OX=3847 PE=2 SV=1)	not assigned	not assigned	0.681727	-1.31549	2.70954	1.02434e-06	8.4324e-05	***		0.866384	-0.232622	1.4882	0.000584799	0.0039984	***	C6TIB8	-0.0167339	0.0240069	0.0126975	-0.0041594
C6TIT1|C6TIT1_SOYBN;A0A0R4J5N5|A0A0R4J5N5_SOYBN;C6TBD8|C6TBD8_SOYBN;A0A0R0JQT2|A0A0R0JQT2_SOYBN;A0A0R0JQT3|A0A0R0JQT3_SOYBN	C6TIT1		Protein degradation	RPN7 regulatory component of 26S proteasome(original description: Uncharacterized protein OS=Glycine max OX=3847 PE=2 SV=1)	not assigned	not assigned	-0.376159	-0.559125	1.40658	0.97539	1			-0.559125	1.49441	0.179749	0.00612695	0.0233505	**	C6TIT1	0.0180994	0.0365962	0.0336469	-0.0334728
C6TJ74|C6TJ74_SOYBN;A0A0R0G8Z9|A0A0R0G8Z9_SOYBN;A0A0R0G8T3|A0A0R0G8T3_SOYBN	C6TJ74		not assigned	no hits &(original description: Uncharacterized protein OS=Glycine max OX=3847 PE=2 SV=1)	not assigned	not assigned	-0.915249	-0.336481	0.340951	0.0153354	0.0587735	*		-0.169649	1.42138	0.396434	6.5786e-06	0.000161176	***	C6TJ74	0.0260064	0.0460447	-0.0287472	0.0096212
C6TJF6|C6TJF6_SOYBN;A0A0R0GF16|A0A0R0GF16_SOYBN	C6TJF6		Cell cycle	(original description: Annexin OS=Glycine max OX=3847 PE=2 SV=1) & Annexin-like protein RJ4 OS=Fragaria ananassa(sp|p51074|anx4_fraan : 412.0)	not assigned	not assigned	0.106193	1.19065	0.777276	0.46715	0.781622			-1.25264	-0.0442054	0.667485	0.441971	0.637851		C6TJF6	0.00855053	-0.0160592	0.0081797	-0.00367797
C6TK08|C6TK08_SOYBN;I1N4J8|I1N4J8_SOYBN	C6TK08		RNA processing	ORRM-type RNA editing factor(original description: Uncharacterized protein OS=Glycine max OX=3847 PE=2 SV=1)	not assigned	not assigned	1.01805	-0.0674022	1.54665	0.329245	0.600696			0.392767	-1.34342	3.44662	0.0908573	0.1832		C6TK08	-0.0214082	-0.0285568	-0.0098862	0.00556291
C6TK65|C6TK65_SOYBN;C6F119|C6F119_SOYBN	C6TK65		RNA processing	CP31 RNA editing factor(original description: Uncharacterized protein OS=Glycine max OX=3847 PE=2 SV=1)	not assigned	not assigned	0.149132	-0.559276	1.32991	0.577986	0.901816			1.34104	-0.930899	2.2795	0.0117296	0.0376006	*	C6TK65	-0.0148758	0.00310307	-0.0142721	0.00366117
C6TKC9|C6TKC9_SOYBN;A0A0R0FXY0|A0A0R0FXY0_SOYBN	C6TKC9		Protein degradation	S28 serine carboxypeptidase(original description: Uncharacterized protein OS=Glycine max OX=3847 PE=2 SV=1)	not assigned	not assigned	-0.83374	0.450587	0.440858	0.000261296	0.00360905	***		-0.81551	1.19866	0.338539	8.13563e-06	0.000194688	***	C6TKC9	0.0244048	0.00301216	0.000873669	0.00637315
C6TKG5|C6TKG5_SOYBN;I1MBI9|I1MBI9_SOYBN	C6TKG5		peroxidases_glutathione S transferases	(original description: Peroxidase OS=Glycine max OX=3847 PE=2 SV=1) & Peroxidase 4 OS=Vitis vinifera(sp|a7ny33|per4_vitvi : 350.0)	not assigned	not assigned	0.159202	-0.638424	1.45111	0.545655	0.875194			-0.867692	1.34691	0.409983	0.021925	0.060893	*	C6TKG5	0.00863694	0.0109613	0.0290201	0.0159361
C6TKQ6|C6TKQ6_SOYBN;C6SWS8|C6SWS8_SOYBN;I1LND7|I1LND7_SOYBN;I1MYK6|I1MYK6_SOYBN	C6TKQ6		not assigned	no hits &(original description: Uncharacterized protein OS=Glycine max OX=3847 PE=2 SV=1)	not assigned	not assigned	-0.141894	1.26296	0.567822	0.126779	0.297843			0.0544512	-1.17552	2.51444	0.253998	0.417181		C6TKQ6	-0.00547808	-0.0406141	-0.0290258	-0.0023716
C6TKW6|C6TKW6_SOYBN;A0A0R0HBT7|A0A0R0HBT7_SOYBN;K7LQH3|K7LQH3_SOYBN;K7LTF6|K7LTF6_SOYBN;I1LQY2|I1LQY2_SOYBN;I1LQX9|I1LQX9_SOYBN	C6TKW6		Cell wall	fasciclin-type arabinogalactan protein(original description: Uncharacterized protein OS=Glycine max OX=3847 PE=2 SV=1)	not assigned	not assigned	0.787544	0.419649	1.11576	0.901186	1			0.255185	-1.46238	2.32532	0.0547577	0.122624		C6TKW6	-0.0131007	-0.0259179	-0.0085841	0.00222999
C6TKX4|C6TKX4_SOYBN;I1M4G0|I1M4G0_SOYBN;A0A0R0H625|A0A0R0H625_SOYBN	C6TKX4		Protein degradation	serine carboxypeptidase(original description: Carboxypeptidase OS=Glycine max OX=3847 PE=2 SV=1)	not assigned	not assigned	-0.634898	-1.06768	1.63647	0.747806	1			0.912856	0.789722	1.04853	0.99305	1		C6TKX4	-0.00547389	0.0591538	0.000155042	0.00823614
C6TL46|C6TL46_SOYBN;A0A0R0F896|A0A0R0F896_SOYBN;I1MSG4|I1MSG4_SOYBN;K7LYV4|K7LYV4_SOYBN;A0A0R0GYE0|A0A0R0GYE0_SOYBN;K7LYV3|K7LYV3_SOYBN;K7LYV2|K7LYV2_SOYBN;K7LYV1|K7LYV1_SOYBN	C6TL46		not assigned	no hits &(original description: Uncharacterized protein OS=Glycine max OX=3847 PE=2 SV=1)	not assigned	not assigned	1.12189	-0.815842	5.25326	0.0237711	0.0818074	*		0.564237	-0.870286	4.57608	0.141522	0.263101		C6TL46	-0.0389955	0.00636168	0.0194955	0.00404849
C6TL53|C6TL53_SOYBN;A0A0R4J4L1|A0A0R4J4L1_SOYBN;C6TH63|C6TH63_SOYBN;C6TMC3|C6TMC3_SOYBN;I1LLS2|I1LLS2_SOYBN;I1LLS1|I1LLS1_SOYBN;K7MQ59|K7MQ59_SOYBN;B0LVF3|B0LVF3_SOYBN;A0A0R0F859|A0A0R0F859_SOYBN;K7MQ62|K7MQ62_SOYBN	C6TL53		Secondary metabolism	(original description: Uncharacterized protein OS=Glycine max OX=3847 PE=2 SV=1) & Cinnamoyl-CoA reductase 1 OS=Arabidopsis thaliana(sp|q9s9n9|ccr1_arath : 237.0)	not assigned	not assigned	0.586444	-0.846307	2.64589	0.000420259	0.00502844	***		1.10617	-0.846307	3.24292	5.27488e-05	0.000723714	***	C6TL53	-0.0257866	0.0109013	-0.00248639	0.00956571
C6TL71|C6TL71_SOYBN;A8C8H3|A8C8H3_SOYBN;I1MBS2|I1MBS2_SOYBN;A8C8H5|A8C8H5_SOYBN;Q7XJB3|Q7XJB3_SOYBN;I1JHT1|I1JHT1_SOYBN	C6TL71		Amino acid metabolism	(original description: Uncharacterized protein(Fragment) OS=Glycine max OX=3847 PE=2 SV=1) & Glutamate decarboxylase 1 OS=Arabidopsis thaliana(sp|q42521|dce1_arath : 316.0)	not assigned	not assigned	1.22556	-0.642212	2.5339	0.0113897	0.0479344	*		0.384871	-0.968217	2.5175	0.0958827	0.190838		C6TL71	-0.023709	-0.00602252	0.0109346	0.0158911
C6TLD2|C6TLD2_SOYBN;I1M099|I1M099_SOYBN	C6TLD2		External stimuli response_stress	(original description: Uncharacterized protein OS=Glycine max OX=3847 PE=2 SV=1) &non-classical arabinogalactan protein 31 OS=Arabidopsis thaliana(sp|q9fza2|agp31_arath : 103.0)	not assigned	not assigned	0.247821	1.30555	0.697015	0.0669979	0.177173			-0.659091	-0.894277	1.18215	0.935106	1		C6TLD2	0.000769654	-0.0374295	-0.000983322	-0.00293133
C6TLE3|C6TLE3_SOYBN;A0A0R0EAL6|A0A0R0EAL6_SOYBN;A0A0R4J4D2|A0A0R4J4D2_SOYBN;C6TJK5|C6TJK5_SOYBN	C6TLE3		Cell wall	cinnamyl-alcohol dehydrogenase(original description: Uncharacterized protein OS=Glycine max OX=3847 PE=2 SV=1)	not assigned	not assigned	-0.338495	-1.21491	1.7323	0.126067	0.296839			1.09521	0.458195	1.22196	0.396054	0.592784		C6TLE3	-0.00892355	0.0392764	0.00229127	0.00304424
C6TM75|C6TM75_SOYBN;I1N3Z3|I1N3Z3_SOYBN;K7MUH0|K7MUH0_SOYBN	C6TM75		Secondary metabolism	isopentenyl diphosphate isomerase(original description: Uncharacterized protein OS=Glycine max OX=3847 PE=2 SV=1)	not assigned	not assigned	1.40313	-0.473542	2.41188	3.54856e-05	0.000973725	***		-0.0318341	-0.897756	1.95684	0.0263648	0.0701018	*	C6TM75	-0.0203369	-0.013389	0.0209902	0.00955884
C6TMS5|C6TMS5_SOYBN;A0A0R0JZ78|A0A0R0JZ78_SOYBN	C6TMS5		not assigned	no hits &(original description: Uncharacterized protein(Fragment) OS=Glycine max OX=3847 PE=2 SV=1)	not assigned	not assigned	1.04038	-1.09125	2.35622	5.75522e-05	0.00128742	***		0.627713	-0.57684	1.5774	0.0104937	0.0345536	*	C6TMS5	-0.0164874	0.0112664	0.0139335	-0.00392017
C6TMT5|C6TMT5_SOYBN;Q06765|Q06765_SOYBN;I1LUU2|I1LUU2_SOYBN	C6TMT5		External stimuli response_stress	(original description: Uncharacterized protein OS=Glycine max OX=3847 PE=2 SV=1) & Embryonic abundant protein USP92 OS=Vicia faba(sp|p21747|ea92_vicfa : 221.0)	not assigned	not assigned	-0.5	-0.5	1	1	1			1.5	-0.5	2.28642	2.417e-08	2.67354e-06	***	C6TMT5	-0.010106	0.0169492	-0.02786	0.00580414
C6TN03|C6TN03_SOYBN;C6TJG9|C6TJG9_SOYBN;A0A0R4J5K4|A0A0R4J5K4_SOYBN;A0A0R4J581|A0A0R4J581_SOYBN;A0A0R4J2M7|A0A0R4J2M7_SOYBN;Q8LJW0|Q8LJW0_SOYBN;C6TNY3|C6TNY3_SOYBN;I1JL82|I1JL82_SOYBN;A0A0R0L9T9|A0A0R0L9T9_SOYBN;C6THE1|C6THE1_SOYBN;C6SZ83|C6SZ83_SOYBN;A0A0R0FEX1|A0A0R0FEX1_SOYBN;A0A0R0FEN9|A0A0R0FEN9_SOYBN	C6TN03		Protein biosynthesis	component RPS4 of SSU proteome(original description: 40S ribosomal protein S4 OS=Glycine max OX=3847 PE=2 SV=1)	not assigned	not assigned	1.38648	-0.766704	2.03142	0.0342868	0.105003	*		0.0759744	-0.69575	1.35752	0.711745	0.908816		C6TN03	-0.0114319	-0.00281991	0.0159416	0.00121956
C6TNU3|C6TNU3_SOYBN;A0A0R0KSS1|A0A0R0KSS1_SOYBN;I1JMF6|I1JMF6_SOYBN;K7KE32|K7KE32_SOYBN	C6TNU3		Enzyme classification	2-alkenal reductase(NADP(+)-dependent) OS=Nicotiana tabacum(sp|q9sln8|dbr_tobac : 515.0) & Enzyme classification.EC_1 oxidoreductases.EC_1.3 oxidoreductase acting on CH-CH group of donor(50.1.3 : 275.0)(original description: Uncharacterized protein OS=Glycine max OX=3847 PE=2 SV=1)	not assigned	not assigned	-0.515524	-0.515524	1	1	1			-0.468585	1.49963	0.100248	1.11686e-05	0.000232172	***	C6TNU3	0.0307527	0.0655932	0.0337428	-0.0063331
D2DJQ5|D2DJQ5_SOYBN;I1K5I3|I1K5I3_SOYBN;G0WJI4|G0WJI4_SOYBN	D2DJQ5		Amino acid metabolism	aspartate-semialdehyde dehydrogenase(original description: Aspartate-semialdehyde dehydrogenase(Fragment) OS=Glycine max OX=3847 PE=2 SV=1)	not assigned	not assigned	1.08465	-0.94728	2.44026	0.0154787	0.0587735	*		0.608353	-0.745723	1.83981	0.159663	0.288487		D2DJQ5	-0.0205269	0.00937787	0.0159394	0.0149213
D2DKE8|D2DKE8_SOYBN;C6T990|C6T990_SOYBN;I1NA10|I1NA10_SOYBN;C6TKD3|C6TKD3_SOYBN	D2DKE8		Amino acid metabolism	diaminopimelate epimerase(original description: Diaminopimelate epimerase OS=Glycine max OX=3847 PE=2 SV=1)	not assigned	not assigned	1.13562	-0.921308	3.9145	0.000124169	0.00224005	***		0.540379	-0.754689	2.48453	0.00895644	0.0310832	**	D2DKE8	-0.0277005	0.0102519	0.017818	-0.00744073
E0YL26|E0YL26_SOYBN;B0M1A5|B0M1A5_SOYBN;I1JZW5|I1JZW5_SOYBN;E0YL22|E0YL22_SOYBN	E0YL26		Secondary metabolism	betaine-aldehyde dehydrogenase(original description: Betaine aldehyde dehydrogenase OS=Glycine max OX=3847 GN=BADH2 PE=3 SV=1)	not assigned	not assigned	1.32983	-0.858036	3.97363	0.00928241	0.0413687	**		-0.674097	0.202307	0.512051	0.47458	0.673113		E0YL26	-0.00764207	0.00317738	0.0590176	0.00523175
E6Y2N1|E6Y2N1_SOYBN;I1KRI3|I1KRI3_SOYBN;C6THW6|C6THW6_SOYBN;I1K364|I1K364_SOYBN;I1K363|I1K363_SOYBN;K7KQ02|K7KQ02_SOYBN	E6Y2N1		Nucleotide metabolism	(original description: SAL1-like protein OS=Glycine max OX=3847 PE=2 SV=1) & SAL1 phosphatase OS=Arabidopsis thaliana(sp|q42546|dpnp1_arath : 447.0)	not assigned	not assigned	0.0344377	-0.9477	1.85803	0.320574	0.590511			1.37414	-0.460881	2.12478	0.0411953	0.0986961	*	E6Y2N1	-0.0162492	0.0230459	-0.0147017	0.0132703
G0T436|G0T436_SOYBN;I1K0B0|I1K0B0_SOYBN	G0T436		Acid and other phosphatases	(original description: Purple acid phosphatase OS=Glycine max OX=3847 PE=2 SV=1) & Probable inactive purple acid phosphatase 27 OS=Arabidopsis thaliana(sp|q5mau8|ppa27_arath : 926.0)	not assigned	not assigned	-0.952825	-0.57878	0.726029	0.749205	1			0.225324	1.30628	0.667432	0.0843287	0.172857		G0T436	0.00842492	0.044355	-0.011471	0.00324437
I1J416|I1J416_SOYBN;I1J415|I1J415_SOYBN;C6TLQ1|C6TLQ1_SOYBN;A0A0R0E4R5|A0A0R0E4R5_SOYBN;I1NCV1|I1NCV1_SOYBN	I1J416		Nucleotide metabolism	component NSH2 of NSH1-NSH2 nucleoside hydrolase heterodimer(original description: IU_nuc_hydro domain-containing protein OS=Glycine max OX=3847 GN=100804545 PE=4 SV=1)	not assigned	not assigned	1.13215	-0.799953	1.96746	0.00225617	0.0156865	**		0.549138	-0.881337	1.74671	0.027858	0.0733143	*	I1J416	-0.0147556	1.92729e-05	0.0078436	-0.00302766
I1J9Y0|I1J9Y0_SOYBN;I1J9X8|I1J9X8_SOYBN;I1J9X9|I1J9X9_SOYBN	I1J9Y0		External stimuli response_stress	(original description: Uncharacterized protein OS=Glycine max OX=3847 GN=100776102 PE=4 SV=1) & Hsp70-Hsp90 organizing protein 3 OS=Arabidopsis thaliana(sp|q9sth1|hsop3_arath : 726.0)	not assigned	not assigned	0.521956	-0.962017	2.5195	0.0202548	0.0721182	*		1.14341	-0.703348	2.495	0.0082661	0.0292296	**	I1J9Y0	-0.0247604	0.0139521	0.00216681	0.00333271
I1JAP1|I1JAP1_SOYBN;I1JAP0|I1JAP0_SOYBN;A0A0R0HMG3|A0A0R0HMG3_SOYBN;I1JAN9|I1JAN9_SOYBN;C6SX21|C6SX21_SOYBN	I1JAP1		not assigned	no hits &(original description: Uncharacterized protein OS=Glycine max OX=3847 GN=100305891 PE=4 SV=1)	not assigned	not assigned	1.09963	-0.649408	2.52518	0.00209514	0.0149231	**		0.571049	-1.02127	3.05484	0.00723702	0.0265014	**	I1JAP1	-0.027586	-0.0032066	0.00573932	-0.017447
I1JCB6|I1JCB6_SOYBN;K7K6E6|K7K6E6_SOYBN;Q9SDY6|Q9SDY6_SOYBN	I1JCB6		External stimuli response_stress	(original description: Uncharacterized protein OS=Glycine max OX=3847 GN=547572 PE=4 SV=1) & Endochitinase OS=Pisum sativum(sp|p36907|chix_pea : 452.0)	not assigned	not assigned	-0.723883	0.107128	0.0740006	0.566943	0.892707			-0.758	1.37476	0.0149155	0.0396269	0.0959438	*	I1JCB6	0.0838881	0.00684949	0.0363942	-0.0204309
I1JED9|I1JED9_SOYBN;C6SXT0|C6SXT0_SOYBN;I1JED8|I1JED8_SOYBN;C6TG21|C6TG21_SOYBN;C6TEI8|C6TEI8_SOYBN	I1JED9		Cellular respiration_ gluco-, galacto- and mannosidases_beta 1,3 glucan hydrolases_	(original description: Uncharacterized protein OS=Glycine max OX=3847 GN=GLYMA_02G116100 PE=4 SV=1) & PLASMODESMATA CALLOSE-BINDING PROTEIN 3 OS=Arabidopsis thaliana(sp|q9fz86|pdcb3_arath : 105.0)	not assigned	not assigned	-1.30636	-0.259233	0.659721	0.0376034	0.11281	*		0.801044	0.764553	1.0089	0.999588	1		I1JED9	0.00551381	0.0184905	-0.0218204	-0.00165126
I1JGU9|I1JGU9_SOYBN;I1JGU8|I1JGU8_SOYBN;A0A0R0G3L8|A0A0R0G3L8_SOYBN	I1JGU9		Amino acid metabolism	3-deoxy-D-arabino-heptulosonate 7-phosphate(DAHP) synthase(original description: Phospho-2-dehydro-3-deoxyheptonate aldolase OS=Glycine max OX=3847 GN=100797019 PE=3 SV=1)	not assigned	not assigned	1.41425	-0.528801	2.30304	0.0274735	0.0909009	*		-0.0376105	-0.847843	1.69124	0.581358	0.786611		I1JGU9	-0.0194754	-0.00985948	0.0246792	0.000549498
I1JIE1|I1JIE1_SOYBN;I1JIE0|I1JIE0_SOYBN;I7AI86|I7AI86_SOYBN;I6ZMH5|I6ZMH5_SOYBN	I1JIE1		Nutrient uptake	non-haem ferritin(original description: Ferritin OS=Glycine max OX=3847 GN=100787160 PE=3 SV=1)	not assigned	not assigned	-0.813662	-0.655247	0.832135	0.893686	1			1.37857	0.090344	1.76258	0.0012351	0.00690714	**	I1JIE1	-0.00454868	0.0417057	-0.0368042	-0.00768926
I1JJE4|I1JJE4_SOYBN;I1JJE3|I1JJE3_SOYBN;I1M6L7|I1M6L7_SOYBN	I1JJE4		Vesicle trafficking	VTA1 regulator component of VPS4-VTA1 ESCRT-disassembly complex(original description: Uncharacterized protein OS=Glycine max OX=3847 GN=100806599 PE=4 SV=1)	not assigned	not assigned	1.26048	-0.876727	2.60756	0.00595343	0.030775	**		0.341467	-0.725219	1.72026	0.251526	0.414113		I1JJE4	-0.0204536	0.00236259	0.0170022	0.013099
I1JJT9|I1JJT9_SOYBN;I1JJT8|I1JJT8_SOYBN;A0A0R0GDY6|A0A0R0GDY6_SOYBN;I1M669|I1M669_SOYBN;C6TCN9|C6TCN9_SOYBN	I1JJT9		Secondary metabolism	acetyl-CoA C-acyltransferase(original description: Uncharacterized protein OS=Glycine max OX=3847 GN=100804647 PE=3 SV=1)	not assigned	not assigned	-0.135781	-1.21198	1.62334	0.0266022	0.0888755	*		0.124133	1.22363	0.735833	0.0361611	0.0902055	*	I1JJT9	-0.000503323	0.027021	0.0130246	1.62105e-05
I1JM21|I1JM21_SOYBN;A0A0R0KFL7|A0A0R0KFL7_SOYBN;C6T8M8|C6T8M8_SOYBN;I1JM23|I1JM23_SOYBN;I1JM22|I1JM22_SOYBN	I1JM21		Enzyme classification	NADPH-dependent aldo-keto reductase, chloroplastic OS=Arabidopsis thaliana(sp|q0pgj6|akrc9_arath : 402.0) & Enzyme classification.EC_1 oxidoreductases.EC_1.1 oxidoreductase acting on CH-OH group of donor(50.1.1 : 247.2)(original description: Uncharacterized protein OS=Glycine max OX=3847 GN=100809492 PE=4 SV=1)	not assigned	not assigned	-1.09129	-0.350346	0.670267	0.279717	0.534006			0.151969	1.28967	0.707315	0.0817462	0.16874		I1JM21	0.0101846	0.0233702	-0.0119947	0.00809172
I1JMZ5|I1JMZ5_SOYBN;I1JMZ4|I1JMZ4_SOYBN;C6T3S3|C6T3S3_SOYBN;C6SW68|C6SW68_SOYBN	I1JMZ5		Protein modification	alpha subunit of NAC ribosome-associated chaperone complex(original description: Uncharacterized protein OS=Glycine max OX=3847 GN=GLYMA_03G120900 PE=4 SV=1)	not assigned	not assigned	0.153723	-0.332363	1.1835	0.866046	1			1.28304	-1.1044	2.27199	0.0218819	0.0608553	*	I1JMZ5	-0.0140096	0.00421364	-0.0157509	-0.0270713
I1JNI5|I1JNI5_SOYBN;I1JNI6|I1JNI6_SOYBN;I1JNI4|I1JNI4_SOYBN;K7MYF1|K7MYF1_SOYBN;A0A368UIN7|A0A368UIN7_SOYBN	I1JNI5		not assigned	(original description: Uncharacterized protein OS=Glycine max OX=3847 GN=100819271 PE=4 SV=1) araport11 Tubulin binding cofactor C domain-containing protein(at3g57890.2 : 704.0)	not assigned	not assigned	0.0658105	-0.728363	1.60542	0.61238	0.926675			1.39091	-0.728363	2.61557	0.0444944	0.104891	*	I1JNI5	-0.0148504	0.0162846	-0.0196674	0.00477062
I1JPH5|I1JPH5_SOYBN;I1JPH6|I1JPH6_SOYBN;I1JPH4|I1JPH4_SOYBN;C6TMJ4|C6TMJ4_SOYBN	I1JPH5		Protein modification	class lambda(original description: Uncharacterized protein OS=Glycine max OX=3847 GN=GLYMA_03G176300 PE=3 SV=1)	not assigned	not assigned	-0.735607	-0.959502	1.36482	0.960498	1			0.62223	1.07288	0.829693	0.801759	0.984499		I1JPH5	-0.00174173	0.0611477	-0.0127829	-0.0323076
I1JPJ4|I1JPJ4_SOYBN;I1NA60|I1NA60_SOYBN;I1LZ10|I1LZ10_SOYBN;I1LZ09|I1LZ09_SOYBN;I1L8S1|I1L8S1_SOYBN;C6SZC2|C6SZC2_SOYBN;C6SXT4|C6SXT4_SOYBN;A0A0R0H296|A0A0R0H296_SOYBN;C6TDD7|C6TDD7_SOYBN	I1JPJ4		Protein biosynthesis	RPS23 component of SSU proteome(original description: Uncharacterized protein OS=Glycine max OX=3847 GN=100796694 PE=3 SV=1)	not assigned	not assigned	1.49477	-0.557235	3.89942	2.72095e-05	0.000799958	***		-0.380303	-0.557235	1.25	0.912657	1		I1JPJ4	-0.0184796	-0.0144214	0.0488294	0.00619296
I1JST8|I1JST8_SOYBN;I1JST7|I1JST7_SOYBN;I1K7B7|I1K7B7_SOYBN	I1JST8		Vesicle trafficking	EH component of TPLATE AP-2 co-adaptor complex(original description: Uncharacterized protein OS=Glycine max OX=3847 GN=100818930 PE=4 SV=1)	not assigned	not assigned	0.158424	1.15038	0.750128	0.371443	0.659792			-0.0239011	-1.2849	1.82173	0.247686	0.409559		I1JST8	-0.00602059	-0.0273516	-0.0154763	-0.00861439
I1JWB7|I1JWB7_SOYBN;A0A0R0K8M4|A0A0R0K8M4_SOYBN;A0A0R0K8Q5|A0A0R0K8Q5_SOYBN	I1JWB7		RNA regulation	(original description: Uncharacterized protein OS=Glycine max OX=3847 GN=100800976 PE=4 SV=1) & Methyl-CpG-binding domain-containing protein 11 OS=Arabidopsis thaliana(sp|q9lw00|mbd11_arath : 99.8)	not assigned	not assigned	-0.344815	-0.383883	1.01619	0.999691	1			1.47526	-0.74656	2.08373	0.00223318	0.0107632	**	I1JWB7	-0.0098503	0.0054055	-0.0221398	0.00360816
I1JXD7|I1JXD7_SOYBN;I1JXD6|I1JXD6_SOYBN	I1JXD7		RNA processing	CP31 RNA editing factor(original description: Uncharacterized protein OS=Glycine max OX=3847 GN=GLYMA_04G190100 PE=4 SV=1)	not assigned	not assigned	0.385338	-0.0910085	1.22377	0.231001	0.463354			1.03603	-1.33036	3.66061	7.04907e-06	0.00017067	***	I1JXD7	-0.0196501	-0.0156734	-0.0221931	-0.00193585
I1JYL8|I1JYL8_SOYBN;I1JYL5|I1JYL5_SOYBN;I1JYL7|I1JYL7_SOYBN;C6SX78|C6SX78_SOYBN;C6SX32|C6SX32_SOYBN	I1JYL8		Cell wall	Cyt-b5 component of CER1-CER3 alkane-forming complex(original description: Uncharacterized protein OS=Glycine max OX=3847 GN=100499823 PE=3 SV=1)	not assigned	not assigned	-0.50562	0.41206	0.562857	0.429147	0.739686			1.1804	-1.08684	4.77641	0.0184125	0.0536728	*	I1JYL8	-0.00914147	-0.0126183	-0.0732223	-0.0376971
I1JZJ4|I1JZJ4_SOYBN;C6T016|C6T016_SOYBN;A0A0R0JQA9|A0A0R0JQA9_SOYBN	I1JZJ4		Cellular respiration_ beta 1,3 glucan hydrolases	(original description: Uncharacterized protein OS=Glycine max OX=3847 GN=100500078 PE=4 SV=1) & PLASMODESMATA CALLOSE-BINDING PROTEIN 3 OS=Arabidopsis thaliana(sp|q9fz86|pdcb3_arath : 135.0)	not assigned	not assigned	0.608518	-0.429537	1.84805	0.208155	0.432273			1.0126	-1.19158	5.77088	0.00743409	0.0269355	**	I1JZJ4	-0.0329687	-0.00693504	-0.00994519	0.00815518
I1K0K3|I1K0K3_SOYBN;A0A0R0JXL2|A0A0R0JXL2_SOYBN	I1K0K3		protease inhibitor	no hits &(original description: Uncharacterized protein OS=Glycine max OX=3847 GN=100820397 PE=4 SV=1)	not assigned	not assigned	-0.94102	1.41405	0.385129	0.000324522	0.00410474	***		-0.197396	-0.275636	1.03655	0.997366	1		I1K0K3	0.0107254	-0.0133523	-0.0277916	0.00866175
I1K391|I1K391_SOYBN;A0A0R0IJ89|A0A0R0IJ89_SOYBN;A0A0R0JUY4|A0A0R0JUY4_SOYBN	I1K391		not assigned	no hits &(original description: Uncharacterized protein OS=Glycine max OX=3847 GN=GLYMA_05G134900 PE=4 SV=1)	not assigned	not assigned	1.12022	-0.548723	2.47675	0.0375265	0.112744	*		0.514479	-1.08597	3.6994	0.0678821	0.144918		I1K391	-0.028548	-0.00821498	0.012032	0.00274369
I1K3S5|I1K3S5_SOYBN;I1K3S4|I1K3S4_SOYBN	I1K3S5		Coenzyme metabolism	S-adenosyl homocysteine hydrolase(original description: Adenosylhomocysteinase OS=Glycine max OX=3847 GN=GLYMA_05G152000 PE=3 SV=1)	not assigned	not assigned	1.3766	-0.822359	2.0976	0.00292616	0.0193635	**		0.0937663	-0.648005	1.34061	0.481011	0.677869		I1K3S5	-0.0126854	0.0025235	0.0223257	0.015145
I1K547|I1K547_SOYBN;I1K548|I1K548_SOYBN;A0A0R0IIS7|A0A0R0IIS7_SOYBN	I1K547		not assigned	(original description: PKS_ER domain-containing protein OS=Glycine max OX=3847 GN=100802431 PE=4 SV=1) araport11 GroES-like zinc-binding alcohol dehydrogenase family protein(at5g63620.1 : 637.0)	not assigned	not assigned	0.642982	-0.332095	1.51858	0.452429	0.766191			0.946365	-1.25725	3.30712	0.0360331	0.0899953	*	I1K547	-0.0207348	-0.0065845	-0.00833745	-0.00909894
I1KDI0|I1KDI0_SOYBN;I1KDI1|I1KDI1_SOYBN;I1KDI2|I1KDI2_SOYBN;C6T003|C6T003_SOYBN	I1KDI0		Protein degradation	no hits &(original description: Uncharacterized protein OS=Glycine max OX=3847 GN=100306583 PE=4 SV=1)	not assigned	not assigned	0.0153392	0.654469	0.792019	0.350398	0.629248			0.748404	-1.41821	3.16587	0.000965859	0.0058121	***	I1KDI0	-0.012195	-0.0238339	-0.0270975	0.0111247
I1KE48|I1KE48_SOYBN;I1LT01|I1LT01_SOYBN;C6T8G3|C6T8G3_SOYBN;K7KXB2|K7KXB2_SOYBN;A0A0R0HXA7|A0A0R0HXA7_SOYBN;C6TKK7|C6TKK7_SOYBN;I1M3D5|I1M3D5_SOYBN;I1LUW6|I1LUW6_SOYBN	I1KE48		Vesicle trafficking	class II ARF-GAP ARF-GTPase-activating protein(original description: Uncharacterized protein OS=Glycine max OX=3847 GN=100815076 PE=4 SV=1)	not assigned	not assigned	0.100753	0.222645	0.953159	0.992518	1			1.03996	-1.36336	3.36482	0.0020153	0.0100912	**	I1KE48	-0.015436	-0.0184669	-0.0280423	0.000498507
I1KG06|I1KG06_SOYBN;I1KG04|I1KG04_SOYBN;A0A0R0KJF0|A0A0R0KJF0_SOYBN;I1KG02|I1KG02_SOYBN;I1JZE2|I1JZE2_SOYBN;I1JZE1|I1JZE1_SOYBN;I1KG03|I1KG03_SOYBN	I1KG06		Coenzyme metabolism	5,10-methylene-THF reductase(original description: Methylenetetrahydrofolate reductase OS=Glycine max OX=3847 GN=100797489 PE=3 SV=1)	not assigned	not assigned	-0.190893	-0.968576	1.70154	0.0882861	0.222118			-0.242834	1.4023	0.52718	0.00138864	0.00752059	**	I1KG06	0.00115741	0.0351872	0.0243471	-0.00914771
I1KG43|I1KG43_SOYBN;I1KG42|I1KG42_SOYBN;C6TNE5|C6TNE5_SOYBN;C6TGK7|C6TGK7_SOYBN;I1M603|I1M603_SOYBN;I1KVT1|I1KVT1_SOYBN;I1M604|I1M604_SOYBN	I1KG43		DNA repair	(original description: Uncharacterized protein OS=Glycine max OX=3847 GN=100778187 PE=4 SV=1) & Ubiquitin receptor RAD23b OS=Arabidopsis thaliana(sp|q84l33|rd23b_arath : 463.0)	not assigned	not assigned	0.776689	-0.335022	1.72576	0.00644757	0.032183	**		0.824867	-1.26653	4.48409	6.95209e-05	0.000899837	***	I1KG43	-0.0260359	-0.0187516	-0.0116059	0.0088878
I1KH47|I1KH47_SOYBN;C6TN22|C6TN22_SOYBN;I1KH46|I1KH46_SOYBN;I1KH45|I1KH45_SOYBN	I1KH47		Cellular respiration	component COX5b of cytochrome c oxidase complex(original description: Uncharacterized protein OS=Glycine max OX=3847 GN=GLYMA_07G032800 PE=4 SV=1)	not assigned	not assigned	-0.127552	-0.662028	2.01759	0.650381	0.956743			1.45161	-0.662028	5.02414	0.00565023	0.0220231	**	I1KH47	-0.0258456	0.0263624	-0.028255	0.0270897
I1KH72|I1KH72_SOYBN;I1KH71|I1KH71_SOYBN	I1KH72		Cellular respiration	E2 component of mitochondrial pyruvate dehydrogenase complex(original description: Acetyltransferase component of pyruvate dehydrogenase complex OS=Glycine max OX=3847 GN=100804938 PE=3 SV=1)	not assigned	not assigned	1.06189	-1.0448	5.30796	0.000970932	0.00902472	***		0.616211	-0.633302	2.38755	0.0511545	0.116973		I1KH72	-0.0316894	0.0179389	0.0233279	0.00224897
I1KHR5|I1KHR5_SOYBN;I1MKE7|I1MKE7_SOYBN;I1KHR3|I1KHR3_SOYBN;C6TKP6|C6TKP6_SOYBN	I1KHR5		RNA biosynthesis	GIF cofactor component of GRF-GIF transcriptional complex(original description: Uncharacterized protein OS=Glycine max OX=3847 GN=100794665 PE=4 SV=1)	not assigned	not assigned	0.134994	-0.0134305	1.06625	0.992616	1			1.15869	-1.28025	3.50544	0.00778317	0.0280521	**	I1KHR5	-0.0176422	-0.0154132	-0.0255895	0.00714763
I1KJN0|I1KJN0_SOYBN;A0A0R0J877|A0A0R0J877_SOYBN;I1KJM9|I1KJM9_SOYBN;K7K0S1|K7K0S1_SOYBN;A0A0R0J541|A0A0R0J541_SOYBN;A0A0R0LF09|A0A0R0LF09_SOYBN;K7LAE0|K7LAE0_SOYBN	I1KJN0		not assigned	no hits &(original description: Uncharacterized protein OS=Glycine max OX=3847 GN=100811704 PE=4 SV=1)	not assigned	not assigned	1.19859	-0.66789	2.99315	0.00809902	0.0381414	**		0.433395	-0.964093	3.18274	0.0657741	0.141445		I1KJN0	-0.0275521	-0.00409691	0.0158086	0.0460414
I1KMV1|I1KMV1_SOYBN;Q2XQG7|Q2XQG7_SOYBN	I1KMV1		not assigned	(original description: Uncharacterized protein OS=Glycine max OX=3847 GN=547915 PE=3 SV=1) & Stress-induced protein SAM22 OS=Glycine max(sp|p26987|sam22_soybn : 253.0)	not assigned	not assigned	-0.874686	1.05067	0.17347	0.00629173	0.0317362	**		-0.834829	0.658841	0.22912	0.0461474	0.107579	*	I1KMV1	0.0396524	-0.0129429	-0.012768	0.00405524
I1KUP4|I1KUP4_SOYBN;I1KUP3|I1KUP3_SOYBN;I1KUP2|I1KUP2_SOYBN	I1KUP4		RNA processing	MORF-type RNA editing factor(original description: Uncharacterized protein OS=Glycine max OX=3847 GN=100813339 PE=4 SV=1)	not assigned	not assigned	0.753896	-0.838573	2.54451	0.0116242	0.0485247	*		0.971007	-0.88633	2.88889	0.00698159	0.0258156	**	I1KUP4	-0.0266884	0.0151333	0.00826764	-0.000448517
I1KUU1|I1KUU1_SOYBN;I1KUU0|I1KUU0_SOYBN;I1KGB8|I1KGB8_SOYBN	I1KUU1		Protein homeostasis	chaperone(Hsp60)(original description: Uncharacterized protein OS=Glycine max OX=3847 GN=100778935 PE=3 SV=1)	not assigned	not assigned	-0.512272	-0.797022	1.17226	0.972102	1			-0.134406	1.4437	0.594712	0.181446	0.319432		I1KUU1	0.00316329	0.0352009	0.00878136	-0.0285493
I1KWV8|I1KWV8_SOYBN;C6T9M7|C6T9M7_SOYBN;I1KWV7|I1KWV7_SOYBN;I1KWV5|I1KWV5_SOYBN;I1KWV6|I1KWV6_SOYBN;A0A0R0J0Z8|A0A0R0J0Z8_SOYBN;A0A0R0IXZ9|A0A0R0IXZ9_SOYBN	I1KWV8		DNA	(original description: Uncharacterized protein OS=Glycine max OX=3847 GN=100813881 PE=4 SV=1) & Ubiquitin receptor RAD23d OS=Arabidopsis thaliana(sp|q84l30|rd23d_arath : 422.0)	not assigned	not assigned	0.614038	-0.97454	3.92535	0.00915505	0.0412278	**		1.07698	-0.716479	3.23875	0.00679252	0.0253243	**	I1KWV8	-0.0313145	0.018496	0.00383191	0.000488709
I1L1Q4|I1L1Q4_SOYBN;I1L1Q3|I1L1Q3_SOYBN;Q6TXV9|Q6TXV9_SOYBN	I1L1Q4		Protein degradation	papain-type protease(original description: Uncharacterized protein OS=Glycine max OX=3847 GN=547734 PE=3 SV=1)	not assigned	not assigned	-0.714838	-0.377232	0.721206	0.804714	1			1.48155	-0.389485	2.5609	0.00349915	0.0150339	**	I1L1Q4	-0.00742047	0.024284	-0.0438564	0.0154771
I1L1U4|I1L1U4_SOYBN;I1L1U2|I1L1U2_SOYBN;I1MHJ6|I1MHJ6_SOYBN;I1L1U5|I1L1U5_SOYBN;I1MHJ8|I1MHJ8_SOYBN	I1L1U4		Carbohydrate metabolism	sucrose synthase(original description: Sucrose synthase OS=Glycine max OX=3847 GN=100806761 PE=3 SV=1)	not assigned	not assigned	1.45475	-0.726133	5.95282	7.9637e-05	0.0016227	***		-0.577607	-0.151011	0.579896	0.570891	0.775758		I1L1U4	-0.0122269	0.0048687	0.0802447	-0.0160317
I1L2S4|I1L2S4_SOYBN;C6SXU5|C6SXU5_SOYBN;A0A0R0I796|A0A0R0I796_SOYBN	I1L2S4		signalling	(original description: Uncharacterized protein OS=Glycine max OX=3847 GN=100790864 PE=3 SV=1) & Nudix hydrolase 25 OS=Arabidopsis thaliana(sp|q9c6z2|nud25_arath : 270.0)	not assigned	not assigned	1.09592	-0.848113	4.83143	0.000109989	0.00211549	***		0.600305	-0.848113	3.85464	0.00245566	0.0115382	**	I1L2S4	-0.0351778	0.00532641	0.0163544	0.00866073
I1L417|I1L417_SOYBN;C6TLC9|C6TLC9_SOYBN;A0A0R0I9M4|A0A0R0I9M4_SOYBN;I1L416|I1L416_SOYBN;C6THM2|C6THM2_SOYBN;C6T8A9|C6T8A9_SOYBN	I1L417		Cell cycle	(original description: Annexin OS=Glycine max OX=3847 GN=GLYMA_09G171600 PE=3 SV=1) & Annexin D5 OS=Arabidopsis thaliana(sp|q9c9x3|anxd5_arath : 273.0)	not assigned	not assigned	-0.630797	-0.0821706	0.445749	0.222614	0.454504			-0.725455	1.43842	0.13805	5.68925e-05	0.00076526	***	I1L417	0.0357602	0.0163276	0.0220299	-0.000749445
I1L7V2|I1L7V2_SOYBN;A0A368UIG2|A0A368UIG2_SOYBN;I1L7V1|I1L7V1_SOYBN;A0A0R0FH68|A0A0R0FH68_SOYBN;A0A0R0ERF2|A0A0R0ERF2_SOYBN;A0A0R0JEC6|A0A0R0JEC6_SOYBN;A0A0R0KMW5|A0A0R0KMW5_SOYBN;A0A1Y2J6W9|A0A1Y2J6W9_BRAJP;I1LK43|I1LK43_SOYBN;A0A1Y2JR63|A0A1Y2JR63_BRAJP;I1LYW8|I1LYW8_SOYBN;I1L8M8|I1L8M8_SOYBN	I1L7V2		Carbohydrate metabolism	UDP-D-glucuronic acid decarboxylase(original description: NAD(P)-bd_dom domain-containing protein OS=Glycine max OX=3847 GN=100783463 PE=4 SV=1)	not assigned	not assigned	1.42504	-0.69575	2.76589	0.000528539	0.0059439	***		-0.0335394	-0.69575	1.55139	0.369741	0.561155		I1L7V2	-0.0165757	-0.00477691	0.0276155	-0.00275109
I1LAI0|I1LAI0_SOYBN;A0A0R0HSC1|A0A0R0HSC1_SOYBN;C6TM44|C6TM44_SOYBN;C6T8S2|C6T8S2_SOYBN;K7N254|K7N254_SOYBN	I1LAI0		RNA processing	U2A snRNP component of U2 small nuclear ribonucleoprotein particle(snRNP)(original description: Uncharacterized protein OS=Glycine max OX=3847 GN=GLYMA_10G123200 PE=4 SV=1)	not assigned	not assigned	0.134289	-0.780467	1.62769	0.0498405	0.139934	*		1.3633	-0.717119	2.36808	0.000273966	0.00232985	***	I1LAI0	-0.0161758	0.0149548	-0.0104085	0.00479676
I1LBJ1|I1LBJ1_SOYBN;C6SVU5|C6SVU5_SOYBN;I1LBJ2|I1LBJ2_SOYBN;I1LBI9|I1LBI9_SOYBN	I1LBJ1		Nucleotide metabolism	guanosine deaminase(original description: Uncharacterized protein OS=Glycine max OX=3847 GN=100305603 PE=4 SV=1)	not assigned	not assigned	1.14021	-0.317727	2.18392	0.00924739	0.0413687	**		0.382717	-1.2052	5.61636	0.00874973	0.0305203	**	I1LBJ1	-0.0331626	-0.0363088	-0.0086228	-0.0126907
I1LCN2|I1LCN2_SOYBN;I1LCN1|I1LCN1_SOYBN	I1LCN2		External stimuli response	virus infection resistance factor(BTR1)(original description: Uncharacterized protein OS=Glycine max OX=3847 GN=100783639 PE=4 SV=1)	not assigned	not assigned	1.11934	-0.819017	12.4592	3.51878e-05	0.000973725	***		0.567895	-0.868213	12.9719	0.000975834	0.00584654	***	I1LCN2	-0.067082	0.00829362	0.0210294	-0.00611472
I1LF19|I1LF19_SOYBN;I1NFD0|I1NFD0_SOYBN;I1NFC9|I1NFC9_SOYBN;I1NFC6|I1NFC6_SOYBN;I1LF17|I1LF17_SOYBN;I1NFC7|I1NFC7_SOYBN;I1LF20|I1LF20_SOYBN;A0A0R0E9X9|A0A0R0E9X9_SOYBN	I1LF19		Amino acid metabolism	(original description: Uncharacterized protein OS=Glycine max OX=3847 GN=100782932 PE=4 SV=1) & ACT domain-containing protein ACR12 OS=Arabidopsis thaliana(sp|q9lz23|acr12_arath : 340.0)	not assigned	not assigned	0.757288	-0.637608	1.98835	0.00047557	0.00559271	***		0.943357	-1.06304	3.03507	3.64659e-05	0.000572876	***	I1LF19	-0.0226749	-0.00119948	-0.00241536	0.00244839
I1LG32|I1LG32_SOYBN;I1LG31|I1LG31_SOYBN;C6T102|C6T102_SOYBN	I1LG32		not assigned	(original description: Uncharacterized protein OS=Glycine max OX=3847 GN=100500211 PE=4 SV=1) & Late embryogenesis abundant protein At5g17165 OS=Arabidopsis thaliana(sp|f4kfm8|lea65_arath : 80.9)	not assigned	not assigned	1.05133	-0.106158	1.55256	0.113096	0.272389			0.374991	-1.32016	2.92465	0.0259016	0.0692278	*	I1LG32	-0.0205328	-0.024655	-0.00190397	0.00309345
I1LGD7|I1LGD7_SOYBN;I1LGD6|I1LGD6_SOYBN;I1KPE7|I1KPE7_SOYBN;I1JA95|I1JA95_SOYBN;I1K6E7|I1K6E7_SOYBN;C6SY19|C6SY19_SOYBN;I1LGD8|I1LGD8_SOYBN;K7L4G2|K7L4G2_SOYBN;C6T1S1|C6T1S1_SOYBN	I1LGD7		Protein biosynthesis	RPS10 component of SSU proteome(original description: Uncharacterized protein OS=Glycine max OX=3847 GN=GLYMA_11G021700 PE=4 SV=1)	not assigned	not assigned	1.26558	0.263505	1.34558	0.165929	0.365972			-0.481859	-1.04723	1.35581	0.649246	0.853224		I1LGD7	-0.00731231	-0.023969	0.0154019	0.011043
I1LHD6|I1LHD6_SOYBN;A0A0R0HMK4|A0A0R0HMK4_SOYBN;I1LHD7|I1LHD7_SOYBN;K7K4M1|K7K4M1_SOYBN	I1LHD6		signalling	(original description: Uncharacterized protein OS=Glycine max OX=3847 GN=100798507 PE=4 SV=1) & PI-PLC X domain-containing protein At5g67130 OS=Arabidopsis thaliana(sp|q93xx5|y5713_arath : 398.0)	not assigned	not assigned	-0.99141	1.20407	0.431867	0.00375717	0.0232899	**		-0.628209	0.415553	0.66066	0.24034	0.399715		I1LHD6	0.0172215	-0.0066852	-0.0176729	0.0335998
I1LHU4|I1LHU4_SOYBN;K7LNG2|K7LNG2_SOYBN;C6TB22|C6TB22_SOYBN;I1J8T3|I1J8T3_SOYBN;A0A0R0LCL9|A0A0R0LCL9_SOYBN;A0A0R0LJ03|A0A0R0LJ03_SOYBN;I1J8T2|I1J8T2_SOYBN;C6TB34|C6TB34_SOYBN	I1LHU4		Enzyme classification	Enzyme classification.EC_1 oxidoreductases.EC_1.3 oxidoreductase acting on CH-CH group of donor(50.1.3 : 577.3) & Isoflavone reductase homolog TP7 OS=Nicotiana tabacum(sp|b6vre8|tp7_tobac : 446.0)(original description: Uncharacterized protein OS=Glycine max OX=3847 GN=100780246 PE=4 SV=1)	not assigned	not assigned	1.40135	-0.731415	3.79849	2.48667e-07	3.65541e-05	***		0.0370933	-0.707024	1.94611	0.00668924	0.0250299	**	I1LHU4	-0.0238876	-0.00230365	0.030531	-0.00175409
I1LIN0|I1LIN0_SOYBN;A0A0R0HEI5|A0A0R0HEI5_SOYBN;A0A0R0H0I8|A0A0R0H0I8_SOYBN;I1LPE4|I1LPE4_SOYBN;A0A0R0HCZ0|A0A0R0HCZ0_SOYBN	I1LIN0		Amino acid metabolism	GABA pyruvate transaminase(original description: Uncharacterized protein OS=Glycine max OX=3847 GN=100815181 PE=3 SV=1)	not assigned	not assigned	0.0472786	-1.2944	1.99963	0.166092	0.365972			0.101722	1.1454	0.724039	0.402205	0.598509		I1LIN0	-0.0052606	0.0345174	0.0223958	-0.00851878
I1LMV8|I1LMV8_SOYBN;I1LMV7|I1LMV7_SOYBN;I1LMV4|I1LMV4_SOYBN;I1LMV5|I1LMV5_SOYBN;I1LMV6|I1LMV6_SOYBN;C6TDG1|C6TDG1_SOYBN;C6TMI5|C6TMI5_SOYBN	I1LMV8		Lipid metabolism	acetyl-CoA carboxylase regulator(BADC)(original description: Uncharacterized protein OS=Glycine max OX=3847 GN=100809495 PE=4 SV=1)	not assigned	not assigned	1.08595	-0.84977	3.4415	4.6018e-06	0.000210456	***		0.613584	-0.84977	2.84571	0.000135791	0.00146313	***	I1LMV8	-0.0279959	0.00400293	0.012936	0.00193914
I1LT59|I1LT59_SOYBN;I1LT58|I1LT58_SOYBN;I1KDI9|I1KDI9_SOYBN;C6SWN2|C6SWN2_SOYBN;I1KDJ0|I1KDJ0_SOYBN	I1LT59		Protein translocation	STIC2 stromal sorting factor(original description: Uncharacterized protein OS=Glycine max OX=3847 GN=100782796 PE=4 SV=1)	not assigned	not assigned	0.279058	-0.0104915	1.08759	0.815534	1			1.06696	-1.33552	2.21287	0.00015708	0.00157693	***	I1LT59	-0.0116878	-0.00737242	-0.0144271	0.000745647
I1LT76|I1LT76_SOYBN;A0A0R0EDI1|A0A0R0EDI1_SOYBN;C6T8Y9|C6T8Y9_SOYBN;C6T298|C6T298_SOYBN;A0A0R0IIU6|A0A0R0IIU6_SOYBN;A0A0R0H9F2|A0A0R0H9F2_SOYBN;K7KWZ7|K7KWZ7_SOYBN;C6T9C9|C6T9C9_SOYBN;I1M359|I1M359_SOYBN;A0A0R0ITJ5|A0A0R0ITJ5_SOYBN;A0A0R0IIR5|A0A0R0IIR5_SOYBN	I1LT76		Protein modification	clade F phosphatase(original description: Uncharacterized protein OS=Glycine max OX=3847 GN=GLYMA_U025900 PE=4 SV=1)	not assigned	not assigned	0.674181	-1.2337	5.95691	4.44538e-05	0.00114488	***		0.93814	-0.378618	2.06192	0.00207889	0.0102729	**	I1LT76	-0.0294782	0.0439539	0.0227735	-0.0106095
I1LU40|I1LU40_SOYBN;I1LU38|I1LU38_SOYBN;I1LU39|I1LU39_SOYBN;C6T0D7|C6T0D7_SOYBN;K7M2X6|K7M2X6_SOYBN	I1LU40		Cellular respiration	no hits &(original description: Uncharacterized protein OS=Glycine max OX=3847 GN=100790249 PE=4 SV=1)	not assigned	not assigned	0.585635	-0.476513	1.48068	0.0466321	0.132554	*		1.04635	-1.15547	2.43843	0.000540784	0.00377154	***	I1LU40	-0.0171556	-0.00188124	-0.00752233	0.00440117
I1LVH9|I1LVH9_SOYBN;I1LVH8|I1LVH8_SOYBN;C6TL70|C6TL70_SOYBN;I1KZR7|I1KZR7_SOYBN;C6T7D4|C6T7D4_SOYBN	I1LVH9		peroxidases	(original description: Peroxidase OS=Glycine max OX=3847 GN=100796737 PE=3 SV=1) Peroxidase 17 OS=Arabidopsis thaliana(sp|q9sjz2|per17_arath : 405.0)	not assigned	not assigned	1.33331	-0.276791	1.93874	0.158423	0.353617			0.0137556	-1.07027	2.17613	0.507626	0.707788		I1LVH9	-0.0191707	-0.00953003	0.019679	0.0110827
I1LW56|I1LW56_SOYBN;A0A0R0GUR9|A0A0R0GUR9_SOYBN	I1LW56		Enzyme classification	Enzyme classification.EC_3 hydrolases.EC_3.5 hydrolase acting on carbon-nitrogen bond, other than peptide bond(50.3.5 : 313.9)(original description: Uncharacterized protein OS=Glycine max OX=3847 GN=100817383 PE=4 SV=2)	not assigned	not assigned	1.13249	-0.746352	2.14189	2.33654e-06	0.000139476	***		0.54377	-0.929911	2.00811	5.20669e-05	0.000719152	***	I1LW56	-0.0178003	-0.000637265	0.0111411	0.00944101
I1LYP8|I1LYP8_SOYBN;C6TJX1|C6TJX1_SOYBN;I1LYP7|I1LYP7_SOYBN	I1LYP8		Cellular respiration	NDUFA9 component of NADH dehydrogenase alpha subcomplex(original description: Uncharacterized protein OS=Glycine max OX=3847 GN=100796585 PE=4 SV=1)	not assigned	not assigned	0.54976	-0.96563	3.08756	0.00670527	0.0331161	**		-0.708266	1.12414	0.349215	0.00298699	0.0133345	**	I1LYP8	0.00130107	0.0236074	0.0605183	0.00495105
I1M395|I1M395_SOYBN;I1M396|I1M396_SOYBN;C6T0M2|C6T0M2_SOYBN	I1M395		defense response	(original description: Knot1 domain-containing protein OS=Glycine max OX=3847 GN=GLYMA_13G278000 PE=3 SV=1) & Defensin-like protein OS=Vigna unguiculata(sp|p18646|def_vigun : 91.7)	not assigned	not assigned	-0.7122	0.0290124	0.0565279	0.452715	0.766191			-0.721082	1.40427	0.0164413	0.0085981	0.0300933	**	I1M395	0.0818134	0.0163646	0.0191537	-0.0293889
I1M5P8|I1M5P8_SOYBN;I1M5P7|I1M5P7_SOYBN;I1MCJ7|I1MCJ7_SOYBN;I1M5P5|I1M5P5_SOYBN;I1M5P9|I1M5P9_SOYBN;I1MCJ9|I1MCJ9_SOYBN;A0A0R0FUA4|A0A0R0FUA4_SOYBN;I1M9M0|I1M9M0_SOYBN;K7M6E9|K7M6E9_SOYBN;K7MQ99|K7MQ99_SOYBN;I1JFM7|I1JFM7_SOYBN;K7MQA0|K7MQA0_SOYBN;A0A0R0GCE1|A0A0R0GCE1_SOYBN;I1N002|I1N002_SOYBN;A0A0R0FFZ5|A0A0R0FFZ5_SOYBN;A0A0R0KTA8|A0A0R0KTA8_SOYBN;A0A368UIF2|A0A368UIF2_SOYBN	I1M5P8		Solute transport	subfamily ABCG transporter(original description: Uncharacterized protein OS=Glycine max OX=3847 GN=100777295 PE=3 SV=1)	not assigned	not assigned	-0.717264	0.243793	0.340403	0.0106913	0.0460306	*		-0.838906	1.31238	0.148216	2.76845e-05	0.000467005	***	I1M5P8	0.0375719	-0.00387709	0.0102932	-0.00966797
I1M5R5|I1M5R5_SOYBN;C6SXY3|C6SXY3_SOYBN	I1M5R5		Redox homeostasis_RNA biosynthesis	(original description: Glutaredoxin OS=Glycine max OX=3847 GN=100306093 PE=3 SV=1) & Monothiol glutaredoxin-S15, mitochondrial OS=Arabidopsis thaliana(sp|q8lbk6|grs15_arath : 204.0)	not assigned	not assigned	0.749858	-0.458281	1.43403	0.0288757	0.093732	*		0.899482	-1.19106	2.01938	0.00114041	0.00648477	**	I1M5R5	-0.0136888	-0.00464476	-0.00537	-0.00180489
I1M5V9|I1M5V9_SOYBN;C6TIE6|C6TIE6_SOYBN;C6SY06|C6SY06_SOYBN;I1M5V6|I1M5V6_SOYBN;A0A0R0HBQ2|A0A0R0HBQ2_SOYBN	I1M5V9		Cellular respiration	NQO2 component of NADH dehydrogenase electron input(module N)(original description: Uncharacterized protein OS=Glycine max OX=3847 GN=GLYMA_13G367000 PE=4 SV=1)	not assigned	not assigned	0.854921	-1.32725	2.27943	0.00384137	0.02353	**		0.681122	-0.208795	1.31512	0.357908	0.547907		I1M5V9	-0.0143071	0.0202992	0.0171655	0.00478741
I1M6S4|I1M6S4_SOYBN;I1M6S0|I1M6S0_SOYBN;C6TDT0|C6TDT0_SOYBN;I1M6R8|I1M6R8_SOYBN;C6TLL9|C6TLL9_SOYBN	I1M6S4		Enzyme classification	Peptide methionine sulfoxide reductase OS=Lactuca sativa(sp|q9sec2|msra_lacsa : 340.0) & Enzyme classification.EC_1 oxidoreductases.EC_1.8 oxidoreductase acting on sulfur group of donor(50.1.8 : 250.9)(original description: Uncharacterized protein OS=Glycine max OX=3847 GN=100804748 PE=3 SV=1)	not assigned	not assigned	-0.513527	-0.307814	0.883546	0.987369	1			1.48404	-0.662698	2.5208	0.0395257	0.0958114	*	I1M6S4	-0.0115387	0.0143562	-0.0323418	0.000223507
I1M9U5|I1M9U5_SOYBN;I1MWE4|I1MWE4_SOYBN;I1M9U3|I1M9U3_SOYBN;I1M9U4|I1M9U4_SOYBN;I1M9U2|I1M9U2_SOYBN;C6SVE9|C6SVE9_SOYBN	I1M9U5		RNA processing	RNA splicing factor(RSZ21/22)(original description: Uncharacterized protein OS=Glycine max OX=3847 GN=100796961 PE=4 SV=2)	not assigned	not assigned	1.44145	-0.858246	3.15102	0.0176875	0.0655871	*		-0.203321	-0.379879	1.11409	0.993619	1		I1M9U5	-0.0163213	0.0130372	0.0422873	-0.0108949
I1MC33|I1MC33_SOYBN;I1MC32|I1MC32_SOYBN;I1MC31|I1MC31_SOYBN;K7MP24|K7MP24_SOYBN;I1MY38|I1MY38_SOYBN;I1MC34|I1MC34_SOYBN	I1MC33		External stimuli response_stress	Hsp90 protein(original description: Uncharacterized protein OS=Glycine max OX=3847 GN=100779976 PE=3 SV=1)	not assigned	not assigned	-0.193571	-0.617178	1.27455	0.576268	0.899818			-0.655984	1.46673	0.414719	0.000397439	0.00301819	***	I1MC33	0.00886673	0.0198319	0.0266127	-0.0115918
I1MCY0|I1MCY0_SOYBN;I1M5D8|I1M5D8_SOYBN;I1KUW4|I1KUW4_SOYBN;I1KGE9|I1KGE9_SOYBN;K7M946|K7M946_SOYBN;K7L7N6|K7L7N6_SOYBN;I1M5D7|I1M5D7_SOYBN;A0A0R0IY70|A0A0R0IY70_SOYBN	I1MCY0		Protein modification	B-type regulatory component of PP2A phosphatase complexes(original description: Serine/threonine-protein phosphatase 2A 55 kDa regulatory subunit B OS=Glycine max OX=3847 GN=100799449 PE=3 SV=1)	not assigned	not assigned	0.45495	-0.601741	1.7075	0.189057	0.403609			1.17343	-1.02664	3.05872	0.00691996	0.02566	**	I1MCY0	-0.0222381	0.00234837	-0.0105043	-0.00353352
I1MD20|I1MD20_SOYBN;B3TDK9|B3TDK9_SOYBN	I1MD20		Enzyme classification	Linoleate 9S-lipoxygenase-4 OS=Glycine max(sp p38417 lox4_soybn : 1454.0) & Enzyme classification.EC_1 oxidoreductases.EC_1.13 oxidoreductase acting on single donor with incorporation of molecular oxygen(oxygenase)(50.1.12 : 1389.5)(original description:	not assigned	not assigned	-0.5	-0.5	1	1	1			-0.5	1.5	0.371506	0.000713087	0.00461489	***	I1MD20	0.0126104	0.0234673	0.0145543	-0.00505148
I1MDW5|I1MDW5_SOYBN;I1MDW4|I1MDW4_SOYBN;I1KUD5|I1KUD5_SOYBN	I1MDW5		not assigned	no hits &(original description: Uncharacterized protein OS=Glycine max OX=3847 GN=100306321 PE=4 SV=1)	not assigned	not assigned	-0.0817913	-0.678791	1.59048	0.24112	0.477599			1.43937	-0.678791	3.09505	0.000190008	0.001802	***	I1MDW5	-0.0188454	0.017972	-0.024093	0.0144791
I1MG55|I1MG55_SOYBN;I1MG54|I1MG54_SOYBN;I1L0G2|I1L0G2_SOYBN	I1MG55		Amino acid metabolism	histidinol dehydrogenase(original description: Uncharacterized protein OS=Glycine max OX=3847 GN=100816684 PE=3 SV=1)	not assigned	not assigned	0.729615	0.104755	1.17783	0.685218	0.985449			-1.44398	0.609606	0.488987	0.0256536	0.0688334	*	I1MG55	0.00934053	-0.0141969	0.0370039	0.0164658
I1MH05|I1MH05_SOYBN;K7MBR4|K7MBR4_SOYBN	I1MH05		Cytoskeleton	villin actin-crosslinking factor(original description: Uncharacterized protein OS=Glycine max OX=3847 GN=100808499 PE=4 SV=1)	not assigned	not assigned	-0.258575	-0.679834	1.43853	0.821818	1			-0.538431	1.47684	0.353516	0.0125482	0.0396316	*	I1MH05	0.00438905	0.0412679	0.0266456	-0.0374463
I1MMH6|I1MMH6_SOYBN;I1MMH5|I1MMH5_SOYBN	I1MMH6		Cell wall	pectin acetylesterase(original description: Pectin acetylesterase OS=Glycine max OX=3847 GN=100781246 PE=3 SV=1)	not assigned	not assigned	0.278955	1.06662	0.752024	0.110565	0.269511			-1.33582	-0.00974766	0.368534	0.010687	0.0350219	*	I1MMH6	0.0166351	-0.0355104	0.033955	-0.00139189
I1MP12|I1MP12_SOYBN;I1MP11|I1MP11_SOYBN;C6T5E4|C6T5E4_SOYBN;I1JD99|I1JD99_SOYBN	I1MP12		External stimuli response_stress	P23 Hsp90-co-chaperone(original description: Uncharacterized protein OS=Glycine max OX=3847 GN=GLYMA_16G159900 PE=4 SV=1)	not assigned	not assigned	0.640658	-1.26197	4.43317	0.000563442	0.00603939	***		-0.323367	0.94468	0.540703	0.0187583	0.0542199	*	I1MP12	-0.0079052	0.0399475	0.0484525	0.00450046
I1MPC5|I1MPC5_SOYBN;I1MPC4|I1MPC4_SOYBN;C6TI55|C6TI55_SOYBN	I1MPC5		External stimuli response_stress	(original description: Uncharacterized protein OS=Glycine max OX=3847 GN=GLYMA_16G173000 PE=3 SV=1) & Acidic endochitinase OS=Cicer arietinum(sp|p36908|chia_cicar : 375.0)	not assigned	not assigned	-0.744522	0.0589805	0.0260135	0.0381016	0.113478	*		-0.707759	1.3933	0.0269639	4.85494e-05	0.00070482	***	I1MPC5	0.0907538	0.0227352	-0.0250114	-0.00889643
I1MS56|I1MS56_SOYBN;K7MJZ5|K7MJZ5_SOYBN;I1LY84|I1LY84_SOYBN;C6TJS6|C6TJS6_SOYBN	I1MS56		Photosynthesis_External stimuli response_stress	CPN20 auxiliary co-chaperone involved in RuBisCo assembly(original description: Uncharacterized protein OS=Glycine max OX=3847 GN=GLYMA_17G047200 PE=3 SV=2)	not assigned	not assigned	1.34494	-0.761412	3.89153	0.0120055	0.0498131	*		0.177885	-0.761412	2.28944	0.419811	0.616242		I1MS56	-0.0241381	-0.00733174	0.0251162	-0.0090767
I1MTU1|I1MTU1_SOYBN;C6TGD9|C6TGD9_SOYBN	I1MTU1		Cellular respiration_TCA / org transformation	(original description: Malate dehydrogenase OS=Glycine max OX=3847 GN=100814078 PE=3 SV=1) & Malate dehydrogenase, chloroplastic OS=Arabidopsis thaliana(sp|q9sn86|mdhp_arath : 533.0)	not assigned	not assigned	1.46861	-0.351928	2.88284	5.13071e-08	1.17322e-05	***		-0.339452	-0.777233	1.8083	0.026626	0.0706138	*	I1MTU1	-0.0209386	-0.0278627	0.0317816	-0.00336041
I1MYI8|I1MYI8_SOYBN;C6TN36|C6TN36_SOYBN;K7MPA8|K7MPA8_SOYBN;K7MPA9|K7MPA9_SOYBN	I1MYI8		Cellular respiration	NAD-dependent glyceraldehyde 3-phosphate dehydrogenase(original description: Glyceraldehyde-3-phosphate dehydrogenase OS=Glycine max OX=3847 GN=100782924 PE=3 SV=1)	not assigned	not assigned	0.739042	-0.975187	1.96411	0.048134	0.135884	*		-0.740689	0.976835	0.539547	0.0692211	0.147471		I1MYI8	0.00128715	0.0139457	0.036271	-0.00541912
I1N3X5|I1N3X5_SOYBN;C6SZX3|C6SZX3_SOYBN;C6SWD5|C6SWD5_SOYBN	I1N3X5		Solute transport	(original description: Uncharacterized protein OS=Glycine max OX=3847 GN=100500060 PE=4 SV=2) & Monothiol glutaredoxin-S14, chloroplastic OS=Arabidopsis thaliana(sp|q84y95|grs14_arath : 171.0)	not assigned	not assigned	1.41092	-0.279409	1.60861	0.0675116	0.177525			-0.18427	-0.947244	1.36168	0.649836	0.853454		I1N3X5	-0.0106689	-0.00925177	0.0143462	-0.0168699
I1N7P5|I1N7P5_SOYBN;I1N7P7|I1N7P7_SOYBN;I1N7P4|I1N7P4_SOYBN;I1N7P3|I1N7P3_SOYBN;C6T041|C6T041_SOYBN;C6T4H4|C6T4H4_SOYBN	I1N7P5		Carbohydrate metabolism	ribulose-phosphate 3-epimerase(original description: Uncharacterized protein OS=Glycine max OX=3847 GN=100500085 PE=4 SV=1)	not assigned	not assigned	0.596873	-0.753415	1.74958	0.0154593	0.0587735	*		1.09411	-0.937567	2.25626	0.00149062	0.00798882	**	I1N7P5	-0.0167827	0.00315016	-0.00298149	0.0141163
I1N860|I1N860_SOYBN;C6TJC4|C6TJC4_SOYBN;I1N859|I1N859_SOYBN	I1N860		not assigned	(original description: Uncharacterized protein OS=Glycine max OX=3847 GN=GLYMA_19G109000 PE=4 SV=1) & Ricin B-like lectin R40G3 OS=Oryza sativa subsp. japonica(sp|q6z4n4|40g3_orysj : 238.0)	not assigned	not assigned	0.878028	-0.749888	3.24621	2.43981e-06	0.000139476	***		0.846569	-0.974708	4.64314	1.71251e-06	6.30647e-05	***	I1N860	-0.034081	-0.000393034	0.00160184	0.00153377
I1N8Q0|I1N8Q0_SOYBN;I1N8P9|I1N8P9_SOYBN	I1N8Q0		Protein degradation	serine carboxypeptidase(original description: Carboxypeptidase OS=Glycine max OX=3847 GN=GLYMA_19G128100 PE=3 SV=1)	not assigned	not assigned	-0.383548	-0.555751	1.31016	0.975923	1			1.49505	-0.555751	4.69376	0.00425296	0.0177898	**	I1N8Q0	-0.0206391	0.027849	-0.0415261	-0.01864
I1N9N6|I1N9N6_SOYBN;A0A0R0EX89|A0A0R0EX89_SOYBN	I1N9N6		RNA binding	(original description: Uncharacterized protein OS=Glycine max OX=3847 GN=100799901 PE=4 SV=1) & Flowering locus K homology domain OS=Arabidopsis thaliana(sp|q9sr13|flk_arath : 364.0)	not assigned	not assigned	0.394105	-0.818817	1.88747	0.00822509	0.038471	**		1.23315	-0.808435	2.48252	0.000260154	0.00224822	***	I1N9N6	-0.0189507	0.00990425	-0.00697474	0.001066
I1NAC8|I1NAC8_SOYBN;A0A0R0F029|A0A0R0F029_SOYBN	I1NAC8		Enzyme classification	Alpha carbonic anhydrase 7 OS=Arabidopsis thaliana(sp|q8l817|atca7_arath : 245.0) & Enzyme classification.EC_4 lyases.EC_4.2 carbon-oxygen lyase(50.4.2 : 75.4)(original description: Uncharacterized protein OS=Glycine max OX=3847 GN=100799362 PE=4 SV=1)	not assigned	not assigned	-0.814759	0.434472	0.0477578	0.0151589	0.058312	*		-0.828457	1.20874	0.0234663	0.000759688	0.00485539	***	I1NAC8	0.0850879	-0.0084058	0.00480114	0.00641445
I1NB77|I1NB77_SOYBN;I1JQN0|I1JQN0_SOYBN;I1NB76|I1NB76_SOYBN;I1JQM9|I1JQM9_SOYBN;C6SYU5|C6SYU5_SOYBN;C6SWN7|C6SWN7_SOYBN;C6T0R5|C6T0R5_SOYBN;A0A0R0F137|A0A0R0F137_SOYBN;I1JR90|I1JR90_SOYBN;C6T531|C6T531_SOYBN;I1JR91|I1JR91_SOYBN	I1NB77		Protein biosynthesis	RPL18 component of LSU proteome component(original description: Uncharacterized protein OS=Glycine max OX=3847 GN=GLYMA_19G211800 PE=4 SV=1)	not assigned	not assigned	1.07835	-0.305296	1.68343	0.0438652	0.126082	*		-1.23657	0.463523	0.39138	0.0215501	0.0600949	*	I1NB77	0.00722217	-0.0115501	0.0499649	-0.0107624
[truncated: 351 more rows]
