# Supplementary material for: Rhizobium symbiosis improves amino acid and secondary metabolite biosynthesis of tungsten-stressed soybean (Glycine max)
Source: Front Plant Sci. 2024 Apr 2;15:1355136. doi: 10.3389/fpls.2024.1355136 (PMC11020092; doi:10.3389/fpls.2024.1355136)
Supplement: Supplementary file 1 [file DataSheet_1.zip › SI/SI_Table_7.xlsx]

## Sheet: A)Enrichment Analysis_leaves_BP
SI TABLE 7 | Results of PANTHER overrepresentation test (Released 20231017) for significantly changed leaf and root proteins with highest PC1 loadings (±0.05) using a GO Ontology database DOI: 10.5281/zenodo.8436609 Released 2023-10-09 list for Glycine max with 55853 gene entries as reference. Enrichment analysis was performed for biological process (BP) and molecular functions (MF). As statistic…
Analysis Type:	PANTHER Overrepresentation Test (Released 20231017)
Annotation Version and Release Date:	GO Ontology database DOI: 10.5281/zenodo.8436609 Released 2023-10-09
Analyzed List:	upload_1 (Glycine max)
Reference List:	Glycine max (all genes in database)
Test Type:	FISHER
Correction:	FDR
GO biological process complete*	Glycine max - REFLIST (55853)	upload_1 (56)	upload_1 (expected)	upload_1 (over/under)	upload_1 (fold Enrichment)	upload_1 (raw P-value)	upload_1 (FDR)
abscisic acid-activated signaling pathway	84	5	0.08	+	59.37	3.27e-08	4.26e-05
└cellular response to abscisic acid stimulus	85	5	0.09	+	58.67	3.46e-08	3.38e-05
└cellular response to alcohol	85	5	0.09	+	58.67	3.46e-08	2.7e-05
└response to alcohol	142	6	0.14	+	42.14	9.04e-09	1.77e-05
└response to chemical	2178	12	2.18	+	5.5	1.42e-06	0.000618
└response to stimulus	5864	17	5.88	+	2.89	3.99e-05	0.00918
└response to oxygen-containing compound	517	6	0.52	+	11.57	1.42e-05	0.00428
└cellular response to chemical stimulus	1586	10	1.59	+	6.29	3.76e-06	0.00147
└cellular response to oxygen-containing compound	254	5	0.25	+	19.63	6.46e-06	0.0023
└cellular response to lipid	175	5	0.18	+	28.5	1.09e-06	0.000534
└response to lipid	258	6	0.26	+	23.19	2.79e-07	0.000156
└response to abscisic acid	142	6	0.14	+	42.14	9.04e-09	3.53e-05
hydrogen peroxide catabolic process	199	4	0.2	+	20.05	5.35e-05	0.011
└hydrogen peroxide metabolic process	199	4	0.2	+	20.05	5.35e-05	0.0104
└reactive oxygen species metabolic process	219	4	0.22	+	18.22	7.69e-05	0.0143
cellular oxidant detoxification	310	5	0.31	+	16.09	1.66e-05	0.00463
└cellular detoxification	341	5	0.34	+	14.62	2.6e-05	0.00635
└detoxification	434	5	0.44	+	11.49	8.02e-05	0.0142
└response to toxic substance	440	5	0.44	+	11.33	8.54e-05	0.0145
└cellular response to toxic substance	341	5	0.34	+	14.62	2.6e-05	0.00677
response to oxidative stress	385	5	0.39	+	12.95	4.59e-05	0.00997
└response to stress	2920	15	2.93	+	5.12	1.28e-07	8.34e-05
defense response	991	8	0.99	+	8.05	6.72e-06	0.00219
*Analysis results are now sorted “Hierarchically” by default to help users understand the hierarchical relations between over-represented or enriched functional classes. Sorting is done only by the most specific subclass first, with its parent terms indented directly below it. These are all related classes in an ontology, and are often interpretable as a group rather than individually. If a term …

## Sheet: B)Enrichment Analysis_leaves_MF
SI TABLE 7 | Results of PANTHER overrepresentation test (Released 20231017) for significantly changed leaf and root proteins with highest PC1 loadings (±0.05) using a GO Ontology database DOI: 10.5281/zenodo.8436609 Released 2023-10-09 list for Glycine max with 55853 gene entries as reference. Enrichment analysis was performed for biological process (BP) and molecular functions (MF). As statistic…
Analysis Type:	PANTHER Overrepresentation Test (Released 20231017)
Annotation Version and Release Date:	GO Ontology database DOI: 10.5281/zenodo.8436609 Released 2023-10-09
Analyzed List:	upload_1 (Glycine max)
Reference List:	Glycine max (all genes in database)
Test Type:	FISHER
Correction:	FDR
GO molecular function complete*	Glycine max - REFLIST (55853)	upload_1 (56)	upload_1 (expected)	upload_1 (over/under)	upload_1 (fold Enrichment)	upload_1 (raw P-value)	upload_1 (FDR)
glycogen (starch) synthase activity	13	2	0.01	+	> 100	0.000103	0.00949
ferroxidase activity	16	2	0.02	+	> 100	0.000149	0.0133
└oxidoreductase activity, acting on metal ions, oxygen as acceptor	16	2	0.02	+	> 100	0.000149	0.0128
└oxidoreductase activity, acting on metal ions	25	2	0.03	+	79.79	0.00034	0.0248
└oxidoreductase activity	3014	14	3.02	+	4.63	1.22e-06	0.000172
abscisic acid binding	50	5	0.05	+	99.74	2.81e-09	9.66e-07
└alcohol binding	69	5	0.07	+	72.27	1.28e-08	2.57e-06
└monocarboxylic acid binding	97	7	0.1	+	71.98	1.35e-11	3.25e-08
└carboxylic acid binding	198	7	0.2	+	35.26	1.6e-09	7.7e-07
└organic acid binding	198	7	0.2	+	35.26	1.6e-09	6.42e-07
└isoprenoid binding	55	5	0.06	+	90.67	4.4e-09	1.32e-06
└lipid binding	586	10	0.59	+	17.02	4.03e-10	2.42e-07
└hormone binding	56	5	0.06	+	89.05	4.78e-09	1.28e-06
protein phosphatase inhibitor activity	65	5	0.07	+	76.72	9.67e-09	2.33e-06
└protein phosphatase regulator activity	114	5	0.11	+	43.74	1.41e-07	2.6e-05
└phosphatase regulator activity	116	5	0.12	+	42.99	1.53e-07	2.62e-05
└enzyme regulator activity	920	9	0.92	+	9.76	3.5e-07	5.61e-05
└molecular function regulator activity	1019	9	1.02	+	8.81	8.1e-07	0.000122
└phosphatase inhibitor activity	66	5	0.07	+	75.56	1.04e-08	2.27e-06
└enzyme inhibitor activity	402	9	0.4	+	22.33	3.21e-10	2.57e-07
└molecular function inhibitor activity	402	9	0.4	+	22.33	3.21e-10	3.86e-07
ferric iron binding	26	2	0.03	+	76.72	0.000366	0.0259
endopeptidase inhibitor activity	102	3	0.1	+	29.33	0.000166	0.0138
└endopeptidase regulator activity	104	3	0.1	+	28.77	0.000175	0.0136
└peptidase regulator activity	106	3	0.11	+	28.23	0.000185	0.0139
└peptidase inhibitor activity	102	3	0.1	+	29.33	0.000166	0.0133
lactoperoxidase activity	188	4	0.19	+	21.22	4.31e-05	0.0045
└peroxidase activity	270	5	0.27	+	18.47	8.64e-06	0.00109
└oxidoreductase activity, acting on peroxide as acceptor	270	5	0.27	+	18.47	8.64e-06	0.00115
└antioxidant activity	306	5	0.31	+	16.3	1.56e-05	0.00179
aspartic-type endopeptidase activity	199	4	0.2	+	20.05	5.35e-05	0.00536
└aspartic-type peptidase activity	199	4	0.2	+	20.05	5.35e-05	0.00514
signaling receptor activity	283	5	0.28	+	17.62	1.08e-05	0.0013
└molecular transducer activity	310	5	0.31	+	16.09	1.66e-05	0.00181
*Analysis results are now sorted “Hierarchically” by default to help users understand the hierarchical relations between over-represented or enriched functional classes. Sorting is done only by the most specific subclass first, with its parent terms indented directly below it. These are all related classes in an ontology, and are often interpretable as a group rather than individually. If a term …

## Sheet: C)Enrichment Analysis_roots_BP
SI TABLE 7 | Results of PANTHER overrepresentation test (Released 20231017) for significantly changed leaf and root proteins with highest PC1 loadings (±0.05) using a GO Ontology database DOI: 10.5281/zenodo.8436609 Released 2023-10-09 list for Glycine max with 55853 gene entries as reference. Enrichment analysis was performed for biological process (BP) and molecular functions (MF). As statistic…
Analysis Type:	PANTHER Overrepresentation Test (Released 20231017)
Annotation Version and Release Date:	GO Ontology database DOI: 10.5281/zenodo.8436609 Released 2023-10-09
Analyzed List:	upload_1 (Glycine max)
Reference List:	Glycine max (all genes in database)
Test Type:	FISHER
Correction:	FDR
GO biological process complete*	Glycine max - REFLIST (55853)	upload_1 (56)	upload_1 (expected)	upload_1 (over/under)	upload_1 (fold Enrichment)	upload_1 (raw P-value)	upload_1 (FDR)
response to wounding	42	4	0.04	+	93.32	1.53e-07	4.99e-05
└response to stress	2920	19	2.98	+	6.38	4.32e-11	1.69e-07
└response to stimulus	5864	21	5.98	+	3.51	1.38e-07	4.9e-05
hydrogen peroxide catabolic process	199	8	0.2	+	39.39	4.36e-11	8.52e-08
└organic substance catabolic process	2431	10	2.48	+	4.03	0.000163	0.0398
└cellular catabolic process	1047	8	1.07	+	7.49	1.14e-05	0.00343
└hydrogen peroxide metabolic process	199	8	0.2	+	39.39	4.36e-11	5.68e-08
└reactive oxygen species metabolic process	219	8	0.22	+	35.79	9.08e-11	8.87e-08
└cellular oxidant detoxification	310	8	0.32	+	25.29	1.3e-09	1.02e-06
cellular detoxification	341	8	0.35	+	22.99	2.69e-09	1.5e-06
└detoxification	434	8	0.44	+	18.06	1.69e-08	7.32e-06
└response to toxic substance	440	8	0.45	+	17.82	1.87e-08	7.31e-06
└cellular response to toxic substance	341	8	0.35	+	22.99	2.69e-09	1.75e-06
└cellular response to chemical stimulus	1586	9	1.62	+	5.56	3.21e-05	0.00895
response to oxidative stress	385	8	0.39	+	20.36	6.79e-09	3.32e-06
defense response	991	7	1.01	+	6.92	6.88e-05	0.0179
*Analysis results are now sorted “Hierarchically” by default to help users understand the hierarchical relations between over-represented or enriched functional classes. Sorting is done only by the most specific subclass first, with its parent terms indented directly below it. These are all related classes in an ontology, and are often interpretable as a group rather than individually. If a term …

## Sheet: D) Enrichment Analysis_roots_MF
SI TABLE 7 | Results of PANTHER overrepresentation test (Released 20231017) for significantly changed leaf and root proteins with highest PC1 loadings (±0.05) using a GO Ontology database DOI: 10.5281/zenodo.8436609 Released 2023-10-09 list for Glycine max with 55853 gene entries as reference. Enrichment analysis was performed for biological process (BP) and molecular functions (MF). As statistic…
Analysis Type:	PANTHER Overrepresentation Test (Released 20231017)
Annotation Version and Release Date:	GO Ontology database DOI: 10.5281/zenodo.8436609 Released 2023-10-09
Analyzed List:	upload_1 (Glycine max)
Reference List:	Glycine max (all genes in database)
Test Type:	FISHER
Correction:	FDR
GO molecular function complete*	Glycine max - REFLIST (55853)	upload_1 (56)	upload_1 (expected)	upload_1 (over/under)	upload_1 (fold Enrichment)	upload_1 (raw P-value)	upload_1 (FDR)
serine-type endopeptidase inhibitor activity	29	4	0.03	+	> 100	3.88e-08	6.67e-06
└endopeptidase inhibitor activity	102	10	0.1	+	96.07	2.75e-17	6.61e-14
└endopeptidase regulator activity	104	10	0.11	+	94.22	3.3e-17	2.65e-14
└peptidase regulator activity	106	10	0.11	+	92.44	3.95e-17	2.38e-14
└enzyme regulator activity	920	13	0.94	+	13.85	8.92e-12	3.06e-09
└molecular function regulator activity	1019	13	1.04	+	12.5	3.1e-11	8.28e-09
└peptidase inhibitor activity	102	10	0.1	+	96.07	2.75e-17	3.31e-14
└enzyme inhibitor activity	402	12	0.41	+	29.25	1.21e-14	4.87e-12
└molecular function inhibitor activity	402	12	0.41	+	29.25	1.21e-14	5.84e-12
lactoperoxidase activity	188	8	0.19	+	41.7	2.82e-11	8.47e-09
└peroxidase activity	270	8	0.28	+	29.03	4.52e-10	9.88e-08
└oxidoreductase activity, acting on peroxide as acceptor	270	8	0.28	+	29.03	4.52e-10	1.09e-07
└oxidoreductase activity	3014	16	3.08	+	5.2	3.68e-08	6.81e-06
└antioxidant activity	306	8	0.31	+	25.62	1.18e-09	2.36e-07
heme binding	755	9	0.77	+	11.68	7.94e-08	1.27e-05
└tetrapyrrole binding	815	9	0.83	+	10.82	1.5e-07	2.26e-05
*Analysis results are now sorted “Hierarchically” by default to help users understand the hierarchical relations between over-represented or enriched functional classes. Sorting is done only by the most specific subclass first, with its parent terms indented directly below it. These are all related classes in an ontology, and are often interpretable as a group rather than individually. If a term …
