# Supplementary material for: Rhizobium symbiosis improves amino acid and secondary metabolite biosynthesis of tungsten-stressed soybean (Glycine max)
Source: Front Plant Sci. 2024 Apr 2;15:1355136. doi: 10.3389/fpls.2024.1355136 (PMC11020092; doi:10.3389/fpls.2024.1355136)
Supplement: Supplementary file 1 [file DataSheet_1.zip › SI/SI_Table_8.xlsx]

## Sheet: (A) LEAVES
SI TABLE 8 | Full lists with sample concentrations of quantified GC-metabolites in leaves (A) and roots (B) of soybean (Glycine max cv Primus) grown semi-hydroponically without (Control) or with 0.5 mM tungsten in the nutrient solution and two different nitrogen supply regimes (N fix: inoculated with B. japonicum, week 1&2 0.25mM KNO3 & week 3-5 zero N; N fed: week 1–5 10mM KNO3).
Sample Name		C N fed Leaf 1	C N fed Leaf 2	C N fed Leaf 3	C N fed Leaf 4	C N fix Leaf 1	C N fix Leaf 2	C N fix Leaf 3	C N fix Leaf 4	W N fed Leaf 1	W N fed Leaf 2	W N fed Leaf 3	W N fed Leaf 4	W N fix Leaf 1	W N fix Leaf 3	W N fix Leaf 4
Sugar & Alcohols	Unit
Sucrose*sp 100	nmol mg-1 fwt.	8.53258	7.74612	4.57096	7.34771	8.48091	4.95556	6.17785	5.52073	5.77313	10.5068	8.7987	8.04067	12.148	12.4498	11.461
Glucose* sp 100	nmol mg-1 fwt.	0.289141	0.193734	0.157231	0.0674293	0.554173	0.10591	1.25522	0.482449	2.61066	10.7034	4.05244	5.27345	29.9904	28.0819	26.2272
Fructose* sp 100	nmol mg-1 fwt.	0.535863	0.92214	0.330563	0.259599	0.850009	0.0960637	2.5235	0.910298	3.67141	5.87254	5.75544	6.73519	17.4157	18.8115	19.2685
Raffinose	nmol mg-1 fwt.	0.0308847	0.021902	0.030557	0.0255133	0.00953955	0.00843821	0.00890472	0.0148327	0.0855973	0.0726456	0.0632499	0.0613994	0.0199847	0.0572879	0.042919
Threitol	nmol mg-1 fwt.	0.0267245	0.0236893	0.0196814	0.0312694	0.0293039	0.0233441	0.0210117	0.0232151	0.021589	0.021886	0.0263901	0.0243807	0.041613	0.0315571	0.049358
Trehalose	nmol mg-1 fwt.	0.0177625	0.0220967	0.021143	0.0253894	0.0165293	0.011819	0.0112733	0.0140008	0.0401437	0.0554791	0.0175049	0.0239337	0.0298725	0.0174234	0.036975
Melibiose	nmol mg-1 fwt.	0.0673214	0.0943422	0.0698772	0.083855	0.0869182	0.078166	0.116532	0.10455	0.124654	0.2201	0.172956	0.0933004	0.459025	0.376331	0.582384
myo-Inositol*sp 100	nmol mg-1 fwt.	2.93265	1.42849	2.74568	1.97716	1.90837	2.17148	2.36532	2.75439	1.99757	2.63974	1.42357	1.69323	1.09894	1.30861	0.965503
Galactinol	nmol mg-1 fwt.	0.00898645	0.00800595	0.00837609	0.00719018	0.00576787	0.00640972	0.00727928	0.00849742	0.018577	0.0202301	0.0194953	0.0208228	0.0162847	0.0254358	0.0161111
Maltose	nmol mg-1 fwt.	0.1351	0.132239	0.125392	0.148026	0.153121	0.128768	0.196512	0.12909	0.305206	0.23775	0.223595	0.270799	0.331124	0.501862	0.400086
Galactose	nmol mg-1 fwt.	0.066191	0.101388	0.0428973	0.0930453	0.101467	0.0477472	0.352561	0.0884057	0.155449	0.703102	0.461683	0.346494	1.8504	1.14982	1.68355
Organic Acids	Unit
Citric acid	nmol mg-1 fwt.	6.01105	4.86556	4.39872	7.37233	1.51611	1.15353	2.31001	1.69116	4.71088	2.6815	1.58981	3.06304	0.557821	0.828455	0.6391
Fumaric acid	nmol mg-1 fwt.	4.73008	4.21958	5.96858	5.06624	2.43029	0.66102	2.26486	2.37791	4.07222	4.95504	2.71994	2.63014	2.28232	0.225576	1.61443
Gluconic acid	nmol mg-1 fwt.	0.0176512	0.0123333	0.00683407	0.0155815	0.0101129	0.00691973	0.00878133	0.014866	0.0137683	0.0212606	0.0265249	0.00632849	0.0236757	0.0437909	0.0403998
Malic acid	nmol mg-1 fwt.	4.70843	4.15707	2.78788	5.89743	1.80242	1.37032	3.22874	2.34498	4.58915	4.71884	5.27032	4.42508	2.6965	1.97482	2.63184
Pyruvic acid	nmol mg-1 fwt.	0.179643	0.102837	0.320242	0.148154	0.117981	0.121644	0.333323	0.361483	0.231032	0.263974	0.218689	0	0.100086	0.1846	0.214499
Succinic acid	nmol mg-1 fwt.	1.09838	1.25259	0.971865	1.57955	0.955836	0.596164	0.55123	0.793056	2.37511	1.5686	1.41621	1.85952	0.84992	1.34538	0.900707
Threonic acid	nmol mg-1 fwt.	0.427631	0.395246	0.298442	0.729926	0.587967	0.29145	0.253328	0.256888	0.581116	0.23422	0.353801	0.507069	0.260234	0.251645	0.245264
2-Oxoglutaric acid	nmol mg-1 fwt.	0.267008	0.269892	0.578353	0.346962	0.157939	0.173067	0.400811	0.750256	0.807771	1.58128	2.15224	0.565217	0.161813	0.451504	0.314977
Lactic acid	nmol mg-1 fwt.	0.0757819	0.0492392	0.104582	0.0710334	0.0550159	0.0502034	0.0571209	0.0657393	0.13012	0.0926637	0.0553162	0.071493	0.0470762	0.0664769	0.069107
Oxaloacetic acid	nmol mg-1 fwt.	0.0415896	0.026832	0.0110496	0.0301003	0.108935	0.0393625	0.026236	0.0164154	0.0200269	0.013908	0.0248793	0.021059	0.0488775	0.0748239	0.0584956
Amino Acids	Unit
Asparagine* sp 100	nmol mg-1 fwt.	21.6526	11.7998	5.76015	19.9509	0.732167	0.0454316	0.0457639	0.221259	2.22816	3.0066	3.75667	2.79508	6.54588	21.8293	20.0209
Glutamine	nmol mg-1 fwt.	1.04594	0.594825	0.223315	1.03459	0.254128	0.343022	0.316804	0.113586	0.0853133	0.033636	0.245764	0.210422	0.909456	0.120926	1.38647
Tryptophan	nmol mg-1 fwt.	0.615023	0.519944	0.468423	0.565616	0.728606	0.733892	0.514289	0.595104	0.59169	0.694673	0.143933	0.0149441	0.867451	1.23688	1.02937
Alanine	nmol mg-1 fwt.	1.91525	0.768742	0.830922	0.786628	2.7794	2.26008	4.85719	1.564	0.399829	0.402524	0.00021503	0.262409	1.67378	1.61753	2.72879
Aspartic acid	nmol mg-1 fwt.	1.02434	0.76234	0.394107	0.859484	0.466778	0.387986	0.633792	0.443006	0.132227	0.126895	0.358492	0.207034	0.467726	0.368866	0.543206
Glutamic acid	nmol mg-1 fwt.	7.13055	5.60319	3.04894	5.64106	7.2643	6.3751	8.53127	4.70687	1.73116	1.42737	6.2318	5.29714	6.74819	0.945295	7.47884
Glycine	nmol mg-1 fwt.	0.323687	0.192279	0.0933857	0.179984	0.136188	0.0904278	0.190633	0.0984698	0.383753	0.362081	0.316101	0.36559	0.962337	1.75967	1.42508
Isoleucine	nmol mg-1 fwt.	0.0580188	0.0519537	0.0570498	0.0673952	0.0224369	0.0206902	0.0272359	0.019657	0.121368	0.409477	0.246974	0.116488	1.73449	2.13896	2.13784
Leucine	nmol mg-1 fwt.	0.0259096	0.0288447	0.0284128	0.0305353	0.0172663	0.0149958	0.0275832	0.0122347	0.0511279	0.248431	0.0783043	0.0560436	0.921623	1.72859	1.17758
Lysine	nmol mg-1 fwt.	0.040543	0.0300212	0.0149454	0.0251051	0.0265737	0.0293094	0.016017	0.0142374	0.00541516	0.00581836	0.0332858	0.0287783	0.0799176	0.0600116	0.0700145
Methionine	nmol mg-1 fwt.	0.00146581	0.00133144	0.00147841	0.001207	0.000483674	0.000323175	0.00219162	0.000221959	0.000669277	0.000927058	0.00137164	0.00111632	0.00566792	0.0219682	0.00403266
Phenylalanine	nmol mg-1 fwt.	0.291877	0.441258	0.340095	0.466132	0.0908114	0.0546149	0.0810686	0.0889851	0.097551	0.226834	0.221627	0.195764	1.16949	2.12184	1.02757
Serine	nmol mg-1 fwt.	1.99808	1.14611	0.625923	1.15322	1.53887	1.72981	1.24699	1.02214	0.604837	0.508638	0.503671	0.742369	1.29589	0.87515	1.31558
Proline	nmol mg-1 fwt.	0.0883478	0.317769	0.0360558	0.137043	0.0525448	0.0509553	0.112216	0.0498102	0.21034	0.681413	1.94269	1.94775	9.53535	2.99164	10.89
Threonine	nmol mg-1 fwt.	0.414087	0.234368	0.258822	0.27887	0.211592	0.189012	0.170261	0.176941	0.166683	0.149818	0.15875	0.131065	0.436796	0.836698	0.605911
Tyrosine	nmol mg-1 fwt.	0.0425601	0.0283279	0.032398	0.032603	0.0197318	0.0279969	0.0173933	0.0118898	0.0172247	0.0495968	0.0560501	0.0219642	0.589501	1.41477	0.418864
Valine	nmol mg-1 fwt.	0.079685	0.0506823	0.0440516	0.0606135	0.0569978	0.0442564	0.0461244	0.0337206	0.0735064	0.229125	0.088332	0.0770249	1.65614	6.33986	1.88186
Ornithine	nmol mg-1 fwt.	0.0322866	0.044559	0.0258827	0.0495394	0.0097865	0.00740889	0.00997728	0.00812365	0.020007	0.00939619	0.0264379	0.0146969	0.0155824	0.695859	0.0176706
Polyamines	Unit
Putrescine	nmol mg-1 fwt.	0.000415029	0.000422065	0.000994913	0.00035126	0.00287866	0.00285357	0.00311718	0.00425724	0.000339575	0.00161485	0.000530509	0.000518669	0.0151246	0.0123004	0.0170187
Spermidine	nmol mg-1 fwt.	0.00167239	0.000204256	0.000110482	0.000190083	0.00105197	0.00134717	0.000900379	0.000907918	0.000138708	0.000509639	5.28147e-05	0.000130686	0.00399731	0.0121321	0.00743605
Non QC Metabolites	Unit
Alloinositol	area mg-1 fwt.	0.460581	0.388907	0.29277	0.456511	0.299114	0.0503059	0.0279523	0.0440614	0.336684	0.418394	0.29056	0.256369	0.420319	0.438077	0.416705
Ascorbic acid	area mg-1 fwt.	0.00161535	0.00181998	0.00111375	0.00195579	0.000916419	0.000960611	0.000644687	0.00103844	0.00152465	0.00164088	0.00193372	0.00120816	0.00176665	0.00624527	0.00236929
Glyceric acid	area mg-1 fwt.	0.0430949	0.0371401	0.03717	0.0405998	0.0617829	0.0399776	0.0469353	0.0465563	0.0197917	0.0181485	0.0143545	0.0104748	0.0146326	0.0199845	0.0210317
Linolenic acid	area mg-1 fwt.	0.00225102	0.0017043	0.000843685	0.00169581	0.00276325	0.00257939	0.00231967	0.00221292	0.00148663	0.0014286	0.00159457	0.00259095	0.0025915	0.000977652	0.00321508
Lupeol	area mg-1 fwt.	0.00944662	0.0117181	0.0112821	0.0176047	0.00704015	0.00550326	0.00358951	0.00492838	0.0228333	0.0317148	0.0232239	0.0207318	0.0295016	0.0531497	0.0387137
Maleic acid	area mg-1 fwt.	0.117383	0.168259	0.206171	0.108566	0.024792	0.0175348	0.0258843	0.0239164	0.152306	0.174986	0.0416847	0.0838783	0.0340142	0.087357	0.0450249
Malonic acid	area mg-1 fwt.	0.644059	0.707422	0.707447	1.03608	0.573151	0.422072	0.957268	0.920836	0.575045	0.422133	0.775823	0.60116	0.391215	0.66468	0.401444
Octadecanoic acid	area mg-1 fwt.	0.0616273	0.0526691	0.0646239	0.060179	0.0673267	0.0509686	0.0449617	0.0487543	0.0777113	0.0823008	0.0506943	0.0533043	0.0620639	0.0834984	0.0556648
Palmitic Acid	area mg-1 fwt.	0.125563	0.0991387	0.105963	0.118596	0.120012	0.0981047	0.0878718	0.0891255	0.154773	0.150516	0.0824367	0.0968897	0.101186	0.150422	0.102053
Phytol	area mg-1 fwt.	0.0509313	0.033645	0.0440025	0.061358	0.0540515	0.0863297	0.0820808	0.0666982	0.034869	0.0297975	0.0380089	0.0260917	0.036935	0.076286	0.0471614
Pinitol	area mg-1 fwt.	0.460898	0.488147	0.432789	0.117748	0.594108	0.472373	0.673367	0.503005	0.600647	0.586121	0.46144	0.592651	0.619569	0.774851	0.683781
beta- Sitosterol	area mg-1 fwt.	0.0187109	0.0192949	0.0187339	0.029219	0.0191339	0.0154142	0.0151688	0.0184261	0.0241273	0.0311634	0.0224096	0.021101	0.0303908	0.0550284	0.0389438
Stigmasterol	area mg-1 fwt.	0.0215274	0.0183867	0.0229138	0.0289366	0.0208867	0.0197998	0.0204003	0.023232	0.0229174	0.030789	0.0214315	0.0185684	0.0300289	0.0623102	0.042159
α-Linolenic acid	area mg-1 fwt.	0.0655236	0.0548971	0.0965668	0.0645236	0.0774563	0.0869627	0.0628933	0.0807343	0.127257	0.135782	0.0493818	0.0754268	0.0680408	0.0753114	0.0819601
Allantoic acid	area mg-1 fwt.	0.0059608	0.00395441	9.3081e-05	0.00892282	0.00165584	0.00391174	0.0135572	0.00394993	0.000216689	0.00027257	0.00176441	0.00119625	0.0193597	0.00770457	0.0304924
Allantoin	area mg-1 fwt.	0.0179678	0.0103007	0.00183691	0.0131535	0.00467845	0.00669607	0.0194987	0.006679	0.00345411	0.00452582	0.00494586	0.00522624	0.0314884	0.0940024	0.0596885
GABA	area mg-1 fwt.	0.0180405	0.015841	0.0191499	0.0251739	0.0187761	0.0245555	0.0366314	0.0252494	0.00878187	0.00721622	0.00873804	0.00902757	0.0162269	0.0199491	0.0211773
Glycolic acid	area mg-1 fwt.	0.000526502	0.000363747	0.000557456	0.000476965	0.000464858	0.000275105	0.000524832	0.000331995	0.000891833	0.00118011	0.000569785	0.000447668	0.000808321	0.00141456	0.00133879
Urea	area mg-1 fwt.	4.72263e-05	1.89116e-07	2.79369e-07	6.00365e-07	0.00220706	0.00224297	0.0633404	0.00656598	7.17401e-05	0.000342801	2.01992e-07	0.000822797	0.00677924	0.0130012	0.0233728

## Sheet: (B) ROOTS
SI TABLE 8 | Full lists with sample concentrations of quantified GC-metabolites in leaves (A) and roots (B) of soybean (Glycine max cv Primus) grown semi-hydroponically without (Control) or with 0.5 mM tungsten in the nutrient solution and two different nitrogen supply regimes (N fix: inoculated with B. japonicum, week 1&2 0.25mM KNO3 & week 3-5 zero N; N fed: week 1–5 10mM KNO3).
Sample Name		C N fed Root 1	C N fed Root 2	C N fed Root 3	C N fed Root 4	C N fix Root 1	C N fix Root 2	C N fix Root 3	C N fix Root 4	W N fed Root 1	W N fed Root 2	W N fed Root 3	W N fed Root 4	W N fix Root 2	W N fix Root 3	W N fix Root 4
Sugar & Alcohols	Unit
Sucrose	nmol mg-1 fwt.	4.58677	5.70103	4.47111	4.89369	5.01891	4.64005	4.68259	4.67468	6.36417	6.40857	6.40099	9.39197	5.9937	3.51201	6.13656
Glucose	nmol mg-1 fwt.	0.0372838	0.0201754	0.045544	0.0946146	0.0655735	0.0490972	0.0318624	0.0847513	0.0382817	0.0522776	0.0190145	0.0829495	0.899643	0.271115	0.750161
Fructose	nmol mg-1 fwt.	0.409485	0.172165	0.165749	0.251078	0.332121	0.204857	0.323115	0.17923	0.0569547	0.26072	0.180432	0.498376	2.10366	0.897258	1.09977
Raffinose	nmol mg-1 fwt.	2.40274e-05	0	0.00847568	0	0.0120567	0.00493429	0.00211793	0.0101549	0.0178279	0.0111938	0.000285999	0.0282387	0.0330006	0.0101993	0.027502
Threitol	nmol mg-1 fwt.	0.0183915	0.0155516	0.0168453	0.0174962	0.0164621	0.0158055	0.0133597	0.0170732	0.0170799	3.55724e-05	0.0136664	0.0457983	0.0112494	0.0177854	0.0180479
Trehalose	nmol mg-1 fwt.	0.0132593	0.0439606	0.0368255	0.0355109	0.0413299	0.083569	0.0184275	0.0167007	0.0670888	0.49777	0.0569369	0.437493	0.505864	0.191517	0.25251
Melibiose	nmol mg-1 fwt.	0.00421284	0.0043574	0.00504238	0.00528158	0.00189578	0.00206266	0.000893007	0.00291849	0.00950119	0.0282043	0.003958	0.0349226	0.0124163	0.00518142	0.0137594
myo-Inositol	nmol mg-1 fwt.	0.118836	0.0548617	0.125982	0.0855859	0.0978488	0.103691	0.111825	0.155018	0.0430552	0.0804473	0.0384834	0.108329	0.173274	0.0884319	0.216018
Galactinol	nmol mg-1 fwt.	0.00118179	2.1395e-05	0.000920683	0.00034278	0.00129372	0.000380706	0.000455906	0.00119541	0.00120709	0.00216582	0.000361205	0.00198883	0.00313839	0.00172801	0.00245028
Maltose	nmol mg-1 fwt.	0.0206219	0.0877874	0.0299684	0.153375	0.0972263	0.0980298	0.068544	0.111648	0.0246519	0.0226838	0.0147943	0.025674	0.00877535	0.00892636	0.0115812
Galactose	nmol mg-1 fwt.	0.00904581	0.00902618	0.0137037	0.0115407	0.0108169	0.0116319	0.00652973	0.0168992	0.0160796	0.0163956	0.0102479	0.0257586	0.103886	0.0401336	0.0773278
Organic Acids	Unit
Citric acid	nmol mg-1 fwt.	3.62602	3.96068	3.0121	1.37003	0.492807	0.476295	0.370319	0.38545	0.480434	0.632976	0.533114	0.706406	0.216867	0.186051	0.190895
Fumaric acid	nmol mg-1 fwt.	0.592772	0.191394	0.161739	0.133978	0.110702	0.0596322	0.0874871	0.0719966	0.0725956	0.0809272	0.101551	0.107551	0.0483067	0.113532	0.0563914
Gluconic acid	nmol mg-1 fwt.	0.000137198	0.00110023	0.00724652	0.00897106	0.00344309	0.00399706	0.000135213	8.53879e-05	0.0339071	0.0311558	0.0209201	0.0575739	0.107549	0.027176	0.164193
Malic acid	nmol mg-1 fwt.	3.74763	1.89881	2.22765	1.4193	2.26235	1.47112	1.78338	1.65271	0.327847	1.08696	0.624645	1.28384	0.928465	1.05297	0.569603
Pyruvic acid	nmol mg-1 fwt.	0.0914156	0.0452301	0.0761835	0.0824098	0.129198	0.141054	0.108391	0.110047	0.043635	0.0442669	0.0359337	0.0821421	0.0576455	0.0495519	0.0652056
Succinic acid	nmol mg-1 fwt.	0.451695	0.224849	0.225083	0.251552	0.156124	0.0983459	0.133092	0.125694	0.075197	0.154735	0.130684	0.200161	0.0754372	0.0968555	0.0626907
Threonic acid	nmol mg-1 fwt.	0.0231816	0.0152486	0.0201126	0.0195102	0.0214756	0.0259123	0.0208131	0.0173369	0.0177898	0.0130418	0.013997	0.025253	0.010952	0.0103136	0.0123569
2-Oxoglutaric acid	nmol mg-1 fwt.	0.0908518	0.0180662	2.10864	1.69852	0.12075	0.069678	0.0737767	0.0694682	1.02847	0.0438395	0.0284533	0.0653972	0.0444072	0.0382999	0.162209
Lactic acid	nmol mg-1 fwt.	0.0954353	0.105436	0.086381	0.159266	0.10233	0.132578	0.113567	0.147834	0.117689	0.0721394	0.115606	0.0729367	0.0738269	0.0893127	0.140403
Oxaloacetic acid	nmol mg-1 fwt.	0.00122593	0.0196545	0.00670059	0.00124352	0.00169751	0.000837552	0.00280855	0.0015632	0.000782011	0.0031123	0.00179364	0.00228677	0.000883721	0.00237251	0.00167969
Amino Acids	Unit
Asparagine	nmol mg-1 fwt.	14.2234	8.54179	16.4389	1.44559	2.56403	7.33298	2.7642	0.33788	1.21733	18.7003	3.76347	5.5317	19.3043	8.06295	1.37996
Glutamine	nmol mg-1 fwt.	0.15644	0.100239	0.0777487	5.72126e-05	0.0745777	0.173815	0.0458651	0.000371202	0	0.526468	0.0497291	0.221841	0.821901	0.548107	0.0493407
Tryptophan	nmol mg-1 fwt.	0.000509777	0.000477244	0.00310276	0	0	0	0.0001438	0.00964429	0.000144848	0.000624511	0	0.000150515	0.000284609	0.000165563	0.00200291
Alanine	nmol mg-1 fwt.	0.106626	0.876931	0.0459658	0.00290434	0.397318	0.275075	0.655553	0.221014	0	1.20809	0.658113	0.00338064	0.966538	0.256882	0.161831
Aspartic acid	nmol mg-1 fwt.	0.399767	0.392076	0.32547	0.0935247	0.0988363	0.118927	0.128777	0.0719937	0.0560188	0.867134	0.235209	0.664379	0.748068	0.338011	0.348389
Glutamic acid	nmol mg-1 fwt.	0.913533	0.599413	0.521404	0.0742798	0.600017	0.742532	0.467016	0.173533	0.0245424	2.31864	0.719442	1.73711	2.68978	1.66057	0.457069
Glycine	nmol mg-1 fwt.	0.0664146	0.039655	0.106577	0.048468	0.0201896	0.0151167	0.0188303	0.0191672	0.0188335	0.060088	0.0563082	0.0606936	0.05238	0.0479138	0.0431676
Isoleucine	nmol mg-1 fwt.	0.0402792	0.0354454	0.0303726	0.0385176	0.0311165	0.0197826	0.0360802	0.0239418	0.0201693	0.0263263	0.0325363	0.0580369	0.0406195	0.0323954	0.0404887
Leucine	nmol mg-1 fwt.	0.0403271	0.0483322	0.030241	0.0415189	0.0370141	0.0221407	0.0507461	0.0261206	0.0102142	0.0244849	0.0270153	0.0338831	0.0299972	0.0103411	0.0238359
Lysine	nmol mg-1 fwt.	0.0086628	0.00634352	0.012744	0.00556863	0.00476348	0.00555989	0.00131356	0.00336205	0.000268978	0.0149725	0.00224099	0.00964929	0.0135754	0.00627002	0.0055903
Methionine	nmol mg-1 fwt.	0.0102994	0.00349683	0.00456079	0.00151104	0.00119009	0.000425362	0.0021005	0.000206443	4.63214e-06	0.00416367	0.000536433	0.00334313	0.00139184	0.00116967	0.000154726
Phenylalanine	nmol mg-1 fwt.	0.0782651	0.0582762	0.0507306	0.0414864	0.041432	0.0346877	0.0438922	0.0246199	0.0233135	0.0319109	0.0347164	0.0684328	0.0292084	0.019321	0.0254782
Serine	nmol mg-1 fwt.	0.298445	0.249092	0.176749	0.124594	0.068879	0.0595731	0.129289	0.0449837	0.034803	0.287876	0.142313	0.207104	0.266988	0.172757	0.103036
Proline	nmol mg-1 fwt.	0.0142103	0.0806644	0.00458316	0.00220663	0.00167096	0.00101666	0.0322325	0.00319149	0.145074	3.21562	1.51382	1.6405	4.80122	5.76481	1.69886
Threonine	nmol mg-1 fwt.	0.173432	0.127491	0.118039	0.110782	0.086282	0.0845479	0.101248	0.0904614	0.0795588	0.166273	0.14465	0.142697	0.182472	0.182633	0.150093
Tyrosine	nmol mg-1 fwt.	0.00490736	0.00442928	0.00773909	0.00432542	0.00833029	0.006394	0.00399709	0.0051889	0.00271935	0.012226	0.00359431	0.0136754	0.0149898	0.00902287	0.0110764
Valine	nmol mg-1 fwt.	0.0664054	0.066586	0.0606972	0.0577653	0.0479287	0.0348216	0.0474723	0.041385	0.0191579	0.0531973	0.0504288	0.0634315	0.0680951	0.0400942	0.0671216
Ornithine	nmol mg-1 fwt.	0.0172027	0.0696013	0.00952283	0.000704901	0.000641885	0.000998418	0.000106637	7.55976e-05	0.00080561	0.00246489	0.000180357	0.00128811	0.00265241	0.00157708	0.000474818
Polyamines	Unit
Putrescine	nmol mg-1 fwt.	0.00495182	0.00411664	0.00281292	0.00312543	2.00318e-05	0.000640519	6.54652e-05	8.4222e-06	0.000513282	0.00334634	1.30276e-05	0.0034393	0.00087107	0.000329413	0.000776662
Spermidine	nmol mg-1 fwt.	0.00150674	0	2.59855e-05	1.18196e-06	7.05922e-09	1.51503e-06	0	2.50686e-06	1.6971e-07	2.9022e-06	0	1.96573e-07	1.36287e-07	1.78318e-06	2.50603e-06
Non QC Metabolites	Unit
Alloinositol	area mg-1 fwt.	0.100604	0.07045	0.116257	0.124391	0.0231651	0.023063	0.0286608	0.035938	0.114678	0.166941	0.0883764	0.244769	0.0800659	0.0500917	0.125029
Ascorbic acid	area mg-1 fwt.	3.26055e-07	6.44215e-08	4.14214e-05	0	3.89967e-07	5.61341e-07	0	2.22781e-07	5.55633e-09	1.64828e-06	0	1.45746e-06	2.77397e-05	3.24499e-06	1.27518e-05
Glyceric acid	area mg-1 fwt.	0.000107322	1.28862e-05	0.000145223	0.000286648	9.50227e-05	9.34419e-05	1.17482e-05	0.000205367	0.000155632	0.000115288	6.90298e-05	0.000242586	0.000155766	0.000208264	0.000497353
Linolenic acid	area mg-1 fwt.	0.00460027	0.00059639	0.000561232	0.000553578	0.000990812	0.000733811	0.000388898	0.000475492	0.000919976	0.00258441	0.000597257	0.00177363	0.00185409	0.00246763	0.00137605
Lupeol	area mg-1 fwt.	0	0	0	0	3.95705e-07	0	0	0	0	0	0	0	0	0	0
Maleic acid	area mg-1 fwt.	0.0344837	0.00913061	0.00335665	0.00624854	0.0130644	0.0059328	0.00592534	0.0164996	0.00354478	0.00608566	0.00541296	0.0120999	0.00404874	0.0155992	0.00632029
Malonic acid	area mg-1 fwt.	0.0230172	0.0258248	0.0330481	0.0061112	0.501277	0.62064	0.4184	0.157024	0.00393594	0.021729	0.00293179	0.0210327	0.0326948	0.0135522	0.0121506
Octadecanoic acid	area mg-1 fwt.	0.0628642	0.0348892	0.0335701	0.0389349	0.0511908	0.0347618	0.027029	0.0402936	0.0324442	0.0498755	0.0299889	0.0557043	0.0633132	0.0450721	0.0461931
Palmitic Acid	area mg-1 fwt.	0.136556	0.0628778	0.0643774	0.0827535	0.0874376	0.0620289	0.0509181	0.0726039	0.0672297	0.0940615	0.0605778	0.104633	0.0925892	0.0973839	0.100838
Phytol	area mg-1 fwt.	0.000172455	3.27236e-07	1.2665e-07	2.56163e-06	5.01605e-06	1.04342e-06	0	2.78317e-06	0	1.36922e-06	0	0	7.10856e-07	3.84904e-06	0
Pinitol	area mg-1 fwt.	0.146882	0.128485	0.0843495	0.0739273	0.124326	0.107177	0.152326	0.0785553	0.111396	0.215035	0.23272	0.356632	0.239503	0.211361	0.191729
beta- Sitosterol	area mg-1 fwt.	0.00404743	0.00399369	0.00526001	0.00465528	0.0069396	0.00535258	0.00390583	0.00546706	0.00453706	0.00695669	0.00340913	0.00825775	0.00563352	0.00202698	0.0038069
Stigmasterol	area mg-1 fwt.	0.00605091	0.0058928	0.00780673	0.00667417	0.0112811	0.00938352	0.00638634	0.00977513	0.00569954	0.00937475	0.00464716	0.0110775	0.00797009	0.00285437	0.00522761
α-Linolenic acid	area mg-1 fwt.	0.17491	0.005998	0.00586052	0.00580312	0.0155616	0.00993972	0.00451584	0.00704998	0.017499	0.0364146	0.00496718	0.0177582	0.0118699	0.0574505	0.0090919
Allantoic acid	area mg-1 fwt.	0.00563809	0.00798967	0.00404724	0.00276384	0.00583542	0.00274887	0.00349145	0.000355489	6.51342e-07	0.00727027	0.00220957	0.00841907	0.0117886	0.00841032	0.00169255
Allantoin	area mg-1 fwt.	0.0111593	0.0130316	0.0082791	0.00406722	0.00697612	0.0029848	0.00364785	0.000555291	0.000234763	0.00866261	0.00410502	0.0107948	0.0153271	0.0123946	0.00481122
GABA	area mg-1 fwt.	0.0064634	0.00709758	0.00638222	0.00393145	0.0137404	0.0133604	0.0132002	0.0100583	0.00088489	0.00530412	0.0035892	0.00697267	0.0095913	0.00603835	0.00742193
Glycolic acid	area mg-1 fwt.	5.75529e-05	0.00011114	2.76259e-05	0.000219131	5.71217e-05	5.43298e-05	5.48549e-05	0.00014105	0.000181889	9.89384e-05	0.000140136	0.000109078	7.19423e-05	8.71701e-05	0.000239281
Urea	area mg-1 fwt.	6.30642e-05	0.00160898	6.45768e-06	1.31477e-09	2.1925e-06	0.00107883	0	1.53449e-07	0	0.00228702	0.000717958	0.000544936	0.00134731	0.00116062	0.000133323
